# Supplementary material for: Lack of ApoE inhibits ADan amyloidosis in a mouse model of familial Danish dementia
Source: J Biol Chem. 2022 Nov 25;299(1):102751. doi: 10.1016/j.jbc.2022.102751 (PMC9792896; doi:10.1016/j.jbc.2022.102751)
Supplement: FDD-1827HP [file mmc1.zip › jbc_102751_mmc1.RCC]

<Header>
FileVersion,1.7
SoftwareVersion,4.0.0.3
</Header>

<Sample_Attributes>
ID,01
Owner,
Comments,
Date,20210122
GeneRLF,NS_Mm_NeuroPath_v1.0
SystemAPF,n6_vDV1
</Sample_Attributes>

<Lane_Attributes>
ID,1
FovCount,555
FovCounted,545
ScannerID,1906C0617
StagePosition,3
BindingDensity,1.40
CartridgeID,afr
CartridgeBarcode,
</Lane_Attributes>

<Code_Summary>
CodeClass,Name,Accession,Count
Endogenous,Pla2g2f,NM_012045.4,61
Endogenous,Clu,NM_013492.2,25196
Endogenous,Ppp3cc,NM_008915.2,1021
Endogenous,Itgax,NM_021334.2,24
Endogenous,Gucy1b3,NM_017469.4,2334
Endogenous,Rab3c,NM_023852.5,4186
Endogenous,Gusb,NM_010368.1,215
Endogenous,Sod2,NM_013671.3,5165
Endogenous,Ngf,NM_001112698.1,142
Endogenous,Pla2g2a,NM_001082531.1,16
Endogenous,Cd9,NM_007657.3,1254
Endogenous,Dlat,NM_145614.4,3294
Endogenous,Olfm3,NM_153157.3,923
Endogenous,Tnc,NM_011607.1,171
Endogenous,Casp6,NM_009811.3,184
Endogenous,Fus,NM_139149.2,3488
Endogenous,L1cam,NM_008478.3,1048
Endogenous,Pla2g16,NM_139269.2,1328
Endogenous,Scn1a,NM_018733.2,3230
Endogenous,Trim28,NM_011588.3,1268
Endogenous,Syt1,NM_009306.2,7404
Endogenous,Magee1,NM_053201.3,5645
Endogenous,Tmem119,NM_146162.2,472
Endogenous,Sf3a2,NM_013651.4,915
Endogenous,Fcrls,NM_030707.3,191
Endogenous,Mmrn2,NM_153127.3,63
Endogenous,Hcn1,NM_010408.3,3277
Endogenous,Entpd2,NM_009849.2,154
Endogenous,Prkacb,NM_011100.3,3372
Endogenous,Hnrnpm,NM_001109913.1,2527
Endogenous,Mmp9,NM_013599.2,36
Endogenous,Nqo1,NM_008706.5,158
Endogenous,Cxcl11,NM_019494.1,12
Endogenous,Prpf3,NM_027541.4,601
Endogenous,Entpd4,NM_026174.2,560
Endogenous,Ppp3cb,NM_008914.1,11897
Endogenous,Bdnf,NM_007540.4,855
Endogenous,Mtor,NM_020009.2,1568
Endogenous,Nes,NM_016701.3,135
Endogenous,Sec23a,NM_009147.2,2693
Endogenous,Mta2,NM_011842.3,167
Endogenous,Cacna1f,NM_019582.2,16
Endogenous,Il6,NM_031168.1,557
Endogenous,Ctnnb1,NM_007614.2,7805
Endogenous,Ube3a,NM_173010.3,4198
Endogenous,Cd33,NM_001111058.1,116
Endogenous,Optn,NM_181848.4,585
Endogenous,Myct1,NM_026793.2,35
Endogenous,Cd44,NM_009851.2,188
Endogenous,Neo1,NM_001042752.1,1254
Endogenous,Usp30,NM_001033202.3,751
Endogenous,Il1r1,NM_001123382.1,436
Endogenous,Tnr,NM_022312.3,2336
Endogenous,Snrpa,NM_001046637.1,821
Endogenous,Calb1,NM_009788.4,2233
Endogenous,Acvrl1,NM_009612.2,57
Endogenous,Col4a1,NM_009931.2,228
Endogenous,Hdac2,NM_008229.2,1812
Endogenous,Dcx,NM_010025.2,420
Endogenous,Sh3tc2,NM_172628.2,72
Endogenous,Lama2,NM_008481.2,434
Endogenous,Sf3b2,NM_030109.2,1985
Endogenous,Park2,NM_016694.3,772
Endogenous,Mog,NM_010814.2,1271
Endogenous,Frmpd4,NM_001033330.2,1451
Endogenous,Pla2g4e,NM_177845.4,49
Endogenous,Gprasp1,NM_001004359.2,6361
Endogenous,Psmb9,NM_013585.2,70
Endogenous,Tor1a,NM_144884.1,1078
Endogenous,Phf2,NM_011078.2,362
Endogenous,Trim37,NM_197987.2,5640
Endogenous,Tpm1,NM_024427.4,3248
Endogenous,Efna1,NM_010107.4,212
Endogenous,Pak1,NM_011035.2,6921
Endogenous,Ccr2,NM_009915.2,28
Endogenous,Dlg4,NM_001109752.1,4253
Endogenous,Map2k2,NM_023138.4,1429
Endogenous,Prkcq,NM_008859.2,196
Endogenous,Pllp,NM_026385.3,235
Endogenous,Rit2,NM_009065.2,2465
Endogenous,Adra2a,NM_007417.4,345
Endogenous,Bcl2,NM_009741.3,157
Endogenous,Lox,NM_010728.2,33
Endogenous,Cacna1c,NM_001159535.1,684
Endogenous,Hdac6,NM_010413.3,379
Endogenous,Adora1,NM_001008533.3,866
Endogenous,Casp1,NM_009807.2,114
Endogenous,Smn1,NM_011420.2,1129
Endogenous,Pla2g4b,XM_925095.2,94
Endogenous,Gabrr1,NM_008075.2,26
Endogenous,Sorl1,NM_011436.3,7265
Endogenous,Pik3ca,NM_008839.1,2036
Endogenous,Txnl1,NM_016792.2,925
Endogenous,Cdk5rap3,NM_030248.1,378
Endogenous,Flt4,NM_008029.3,62
Endogenous,Lrrk2,NM_025730.3,854
Endogenous,Gabra1,NM_010250.4,10953
Endogenous,Lmna,NM_001002011.2,630
Endogenous,Pgam1,NM_023418.2,5737
Endogenous,Gad2,NM_008078.2,3723
Endogenous,Atp7a,NM_001109757.2,273
Endogenous,Epha2,NM_010139.2,41
Endogenous,Flt1,NM_010228.3,125
Endogenous,Col4a2,NM_009932.3,242
Endogenous,Lsm7,NM_025349.2,2606
Endogenous,Tgfbr2,NM_009371.2,339
Endogenous,Grm2,NM_001160353.1,1079
Endogenous,Grin3b,NM_130455.2,25
Endogenous,Hpgds,NM_019455.4,259
Endogenous,Nmnat2,NM_175460.3,3499
Endogenous,Rtn4,NM_194053.3,7302
Endogenous,Rab3a,NM_009001.6,13696
Endogenous,Tenm2,NM_011856.3,3103
Endogenous,Pik3cb,NM_029094.3,1270
Endogenous,Gria1,NM_001252403.1,8061
Endogenous,Sirt1,NM_019812.2,425
Endogenous,Arsa,NM_009713.4,822
Endogenous,Homer1,NM_147176.2,5292
Endogenous,Klk6,NM_001164696.1,40
Endogenous,Ube2k,NM_016786.3,2457
Endogenous,Cxcl12,NM_021704.3,1292
Endogenous,Cadps,NM_001042617.1,11199
Endogenous,Ryr1,NM_009109.1,405
Endogenous,Acin1,NM_001085472.2,2231
Endogenous,Gnai3,NM_010306.2,1324
Endogenous,Grn,NM_008175.3,1294
Endogenous,Fyn,NM_008054.2,2775
Endogenous,Mutyh,NM_001159581.1,56
Endogenous,Grin2a,NM_008170.2,1495
Endogenous,Akt2,NM_001110208.1,452
Endogenous,Idh1,NM_010497.2,1217
Endogenous,Rac1,NM_009007.2,5372
Endogenous,Slu7,NM_148673.3,2104
Endogenous,Cldn5,NM_013805.4,613
Endogenous,Trpv1,NM_001001445.1,25
Endogenous,Tbpl1,NM_011603.5,2369
Endogenous,Naglu,NM_013792.2,159
Endogenous,Itga5,NM_001314041.1,42
Endogenous,Ryr3,NM_177652.2,494
Endogenous,Mthfr,NR_027809.1,40
Endogenous,Gnptg,NM_172529.3,935
Endogenous,Mecp2,NM_010788.2,675
Endogenous,Lsm2,NM_001110101.2,292
Endogenous,Car2,NM_009801.4,5182
Endogenous,Pde4d,NM_011056.3,861
Endogenous,Notch1,NM_008714.2,441
Endogenous,Itpr1,NM_010585.2,6324
Endogenous,Chrm5,NM_205783.2,79
Endogenous,S100b,NM_009115.3,2294
Endogenous,Itpr3,NM_080553.3,46
Endogenous,Dnaja2,NM_019794.4,1864
Endogenous,Slc1a1,NM_009199.2,1473
Endogenous,Atp6v0e2,NM_133764.3,7707
Endogenous,Il13ra1,NM_133990.4,192
Endogenous,Polr2j,NM_011293.2,998
Endogenous,Trpm2,NM_138301.2,353
Endogenous,AI464131,NM_001085515.2,568
Endogenous,Cacna1d,NM_028981.2,1050
Endogenous,Aldh1l1,NM_027406.1,750
Endogenous,Epha6,NM_007938.2,3509
Endogenous,Jam3,NM_023277.4,1411
Endogenous,Gpd1l,NM_175380.5,2151
Endogenous,Gabrr3,NM_001081190.1,40
Endogenous,Xab2,NM_026156.2,802
Endogenous,Sart1,NM_016882.3,191
Endogenous,Nsf,NM_008740.2,30057
Endogenous,Il15ra,NM_008358.2,74
Endogenous,Shh,NM_009170.3,94
Endogenous,Dlx2,NM_010054.2,47
Endogenous,Cdk5r1,NM_009871.2,4001
Endogenous,Ppp3ca,NM_008913.4,33990
Endogenous,Atp6v0c,NM_009729.3,26777
Endogenous,Cxcl16,NM_023158.6,76
Endogenous,Rab2a,NM_021518.3,15928
Endogenous,Plxnb3,NM_019587.2,233
Endogenous,Atxn2,NM_009125.2,2327
Endogenous,Unc13a,NM_001029873.2,4705
Endogenous,Gria3,NM_016886.3,7444
Endogenous,Itgal,NM_008400.2,48
Endogenous,Taz,NM_181516.5,1132
Endogenous,Nefh,NM_010904.3,1308
Endogenous,Dlg3,NM_001177778.1,4701
Endogenous,Casp9,NM_015733.4,324
Endogenous,Igf1r,NM_010513.2,1094
Endogenous,Kif3a,NM_008443.3,2874
Endogenous,Aif1,NM_019467.2,25
Endogenous,Npc2,NM_023409.4,114
Endogenous,Pcsk2,NM_008792.3,1783
Endogenous,Mmp14,NM_008608.3,288
Endogenous,Rasgrp1,NM_011246.2,6348
Endogenous,Gabrp,NM_146017.3,18
Endogenous,Dnm2,NM_001039520.1,1249
Endogenous,Icam2,NM_010494.1,70
Endogenous,Pecam1,NM_008816.2,193
Endogenous,Tie1,NM_011587.2,87
Endogenous,Epha5,NM_007937.3,4048
Endogenous,Shank2,NM_001081370.2,1330
Endogenous,Nme5,NM_080637.3,366
Endogenous,Cycs,NM_007808.4,128
Endogenous,Snap91,NM_001277986.1,10475
Endogenous,Ccr5,NM_009917.5,65
Endogenous,Prpf31,NM_001159714.1,816
Endogenous,Gtf2b,NM_145546.1,2012
Endogenous,Ap4s1,NM_021710.3,2759
Endogenous,Cul1,NM_012042.3,2624
Endogenous,Slc17a6,NM_080853.3,894
Endogenous,Slc12a5,NM_020333.2,6796
Endogenous,Adcyap1,NM_001315503.1,59
Endogenous,Sorcs3,NM_025696.3,982
Endogenous,Grm5,NM_001143834.1,3081
Endogenous,Mmp16,NM_019724.3,660
Endogenous,Sox10,XM_128139.6,156
Endogenous,Sncb,NM_033610.2,585
Endogenous,Phf19,NM_028716.4,31
Endogenous,Erbb3,NM_010153.1,211
Endogenous,Tcirg1,NM_001136091.1,153
Endogenous,Tlr4,NM_021297.2,50
Endogenous,C6,NM_016704.2,19
Endogenous,Ring1,NM_009066.3,536
Endogenous,Gal3st1,NM_001177691.1,186
Endogenous,Atcay,NM_178662.3,2412
Endogenous,Nfkbib,NM_010908.4,315
Endogenous,Bid,NM_007544.3,276
Endogenous,Fmr1,NM_008031.2,2464
Endogenous,P2rx4,NM_011026.2,191
Endogenous,Fas,NM_007987.2,37
Endogenous,Xk,NM_023500.2,199
Endogenous,Csf1r,NM_001037859.1,1149
Endogenous,Mnat1,NM_008612.2,585
Endogenous,Cnksr2,NM_177751.2,16170
Endogenous,Ap2b1,NM_001035854.2,3265
Endogenous,Sirt2,NM_022432.4,1488
Endogenous,3110043O21Rik,NM_001081343.1,889
Endogenous,Ppp2r5e,NM_012024.2,1562
Endogenous,Nf1,NM_010897.2,2852
Endogenous,Bcas2,NM_026602.3,2550
Endogenous,Des,NM_010043.1,23
Endogenous,Ctse,NM_007799.3,12
Endogenous,Cybb,NM_007807.2,34
Endogenous,Gata2,NM_008090.4,58
Endogenous,Ppp2ca,NM_019411.4,10170
Endogenous,Mapk9,NM_207692.1,3475
Endogenous,Polr2b,NM_153798.2,1228
Endogenous,Polr2k,NM_001039368.1,2355
Endogenous,Scn2a1,NM_001099298.3,6823
Endogenous,Ptprr,NM_011217.2,461
Endogenous,Hdac7,NM_019572.2,312
Endogenous,Inpp4a,NM_172971.2,3822
Endogenous,Pten,NM_008960.2,5127
Endogenous,Gtf2ird1,NM_001081464.1,403
Endogenous,Stat1,NM_009283.3,361
Endogenous,Il4ra,NM_001008700.3,84
Endogenous,Gnai1,NM_010305.1,7158
Endogenous,Ugt8a,NM_011674.4,943
Endogenous,Dgkb,NM_178681.4,4222
Endogenous,B4galt6,NM_019737.2,3534
Endogenous,Cyp4x1,NM_001003947.1,413
Endogenous,Slc32a1,NM_009508.2,2079
Endogenous,Mmp24,NM_010808.3,462
Endogenous,Dagla,NM_198114.2,1749
Endogenous,Nell2,NM_016743.2,18424
Endogenous,Stab1,NM_138672.2,121
Endogenous,Map2,NM_008632.2,20537
Endogenous,Sox9,NM_011448.4,1106
Endogenous,Serpinb6a,NM_001164117.1,404
Endogenous,Ntng1,NM_001163351.1,752
Endogenous,Snca,NM_009221.2,5451
Endogenous,Htt,NM_010414.1,1683
Endogenous,Lrp1,NM_008512.2,2981
Endogenous,Prkce,NM_011104.2,9399
Endogenous,Nptn,NM_009145.2,15618
Endogenous,Gss,NM_008180.1,561
Endogenous,Cab39,NM_133781.4,4573
Endogenous,Dlx1,NM_010053.1,291
Endogenous,Pde1b,NM_008800.1,808
Endogenous,Rhoa,NM_016802.4,2452
Endogenous,Pik3r1,NM_001024955.1,1770
Endogenous,Cul2,NM_029402.3,1479
Endogenous,Hdac1,NM_008228.2,333
Endogenous,Cdkn1a,NM_007669.4,182
Endogenous,Taf10,NM_020024.3,2774
Endogenous,Dnm1l,NM_001025947.1,4974
Endogenous,Cdk7,NM_009874.3,507
Endogenous,Insr,NM_010568.2,781
Endogenous,Pkn1,NM_001199593.1,209
Endogenous,Gpr84,NM_030720.1,31
Endogenous,Myh10,NM_175260.2,4649
Endogenous,Chrna7,NM_007390.3,1983
Endogenous,Psmb8,NM_010724.2,111
Endogenous,Ccl5,NM_013653.1,27
Endogenous,Icam1,NM_010493.2,28
Endogenous,Psen2,NM_001128605.1,324
Endogenous,Gabrb3,NM_008071.3,3023
Endogenous,Atp6v1d,NM_023721.2,7389
Endogenous,Mapk8,NM_016700.3,3137
Endogenous,Myc,NM_010849.4,159
Endogenous,Itgam,NM_008401.2,268
Endogenous,Cd14,NM_009841.3,42
Endogenous,Negr1,NM_001039094.2,3764
Endogenous,Rdx,NM_001104617.1,2201
Endogenous,Notch4,NM_010929.2,26
Endogenous,Cacnb2,NM_023116.3,1317
Endogenous,Hgf,NM_010427.5,140
Endogenous,Ugcg,NM_011673.3,3050
Endogenous,Kras,NM_021284.5,1595
Endogenous,Atp6v0d1,NM_013477.3,5838
Endogenous,Psen1,NM_008943.2,988
Endogenous,Ccnh,NM_023243.2,3827
Endogenous,Atrn,NM_009730.2,2612
Endogenous,Gnaq,NM_008139.5,4796
Endogenous,Cdc40,NM_027879.2,2399
Endogenous,Mapk1,NM_011949.3,18430
Endogenous,Cacnb4,NM_146123.2,2002
Endogenous,Osmr,NM_011019.3,139
Endogenous,Fxn,NM_008044.2,260
Endogenous,Ldhc,NM_013580.4,21
Endogenous,Nostrin,NM_181547.3,110
Endogenous,Hspb1,NM_013560.2,72
Endogenous,Apoe,NM_001305844.1,12531
Endogenous,Dnah1,NM_001033668.1,36
Endogenous,Nova1,NM_021361.1,1640
Endogenous,Inpp5f,NM_178641.5,3665
Endogenous,Slc6a4,NM_010484.2,19
Endogenous,Trp53,NM_011640.1,151
Endogenous,Tnfrsf1b,NM_011610.3,65
Endogenous,Kcnj10,NM_001039484.1,1790
Endogenous,Ide,NM_031156.2,975
Endogenous,Ptdss1,NM_008959.3,1522
Endogenous,Myrf,NM_001033481.1,794
Endogenous,Mpz,NM_008623.4,27
Endogenous,Park7,NM_020569.3,6407
Endogenous,Cacna1s,NM_014193.2,28
Endogenous,Itga7,NM_008398.2,266
Endogenous,Epha3,NM_010140.3,274
Endogenous,Gsr,NM_010344.4,814
Endogenous,Gsn,NM_146120.3,1145
Endogenous,Gba,NM_001077411.1,267
Endogenous,Camk4,NM_009793.3,2207
Endogenous,Sncaip,NM_001199151.1,94
Endogenous,Cers6,NM_172856.3,1229
Endogenous,Dld,NM_007861.4,3911
Endogenous,Tnfrsf10b,NM_020275.3,22
Endogenous,Itpr2,NM_010586.1,369
Endogenous,Tradd,NM_001033161.2,34
Endogenous,Ltbr,NM_010736.3,141
Endogenous,Prf1,NM_011073.2,20
Endogenous,Chd4,NM_145979.2,1356
Endogenous,Pgk1,NM_008828.2,2845
Endogenous,Vcp,NM_009503.3,3253
Endogenous,Ins2,NM_008387.3,27
Endogenous,Plcb2,NM_177568.2,55
Endogenous,Erg,NM_133659.2,50
Endogenous,Thy1,NM_009382.3,14017
Endogenous,Ccs,XM_006531645.1,367
Endogenous,Usp21,NM_013919.4,376
Endogenous,Ubqln1,NM_152234.2,2095
Endogenous,Slc6a3,NM_010020.3,20
Endogenous,Opa1,NM_001199177.1,1886
Endogenous,Trem1,NM_021406.5,11
Endogenous,Cers4,NM_026058.4,489
Endogenous,Bax,NM_007527.3,371
Endogenous,Ina,NM_146100.4,3772
Endogenous,Emcn,NM_001163522.1,152
Endogenous,Uchl1,NM_011670.2,67
Endogenous,Akt1,NM_001165894.1,1947
Endogenous,Gria2,NM_001039195.1,15389
Endogenous,Lamp1,NM_010684.2,5212
Endogenous,Il1b,NM_008361.3,37
Endogenous,Prkcb,NM_008855.2,15172
Endogenous,Phf21a,NM_001109690.1,139
Endogenous,Csf1,NM_001113530.1,600
Endogenous,Nfe2l2,NR_132727.1,246
Endogenous,Gnao1,NM_010308.3,9438
Endogenous,Efr3a,NM_133766.3,4455
Endogenous,Chl1,NM_007697.2,2889
Endogenous,Sgpl1,NM_009163.3,591
Endogenous,Tfam,NM_009360.4,1194
Endogenous,Wfs1,NM_011716.2,1654
Endogenous,P2rx7,NM_001038839.2,208
Endogenous,Cxcr4,NM_009911.3,59
Endogenous,Hap1,NM_010404.3,1343
Endogenous,Prkaa2,NM_178143.1,640
Endogenous,Sptbn2,NM_021287.1,4625
Endogenous,Ret,NM_001080780.1,80
Endogenous,Ppt1,NM_008917.3,1132
Endogenous,Palm,NM_023128.4,1648
Endogenous,Grin2b,NM_008171.3,6819
Endogenous,Npas4,NM_153553.4,566
Endogenous,Cxcl10,NM_021274.1,47
Endogenous,Ddc,NM_016672.4,73
Endogenous,Cast,NM_009817.1,214
Endogenous,Ntf3,NM_008742.2,257
Endogenous,Gng2,NM_010315.4,1944
Endogenous,Ube2n,NM_080560.3,1925
Endogenous,Ninj2,NM_016718.2,100
Endogenous,Syt4,NM_009308.3,3800
Endogenous,Rapgef2,NM_001099624.2,5559
Endogenous,Chrnb2,NM_009602.4,916
Endogenous,Slc18a2,NM_172523.3,65
Endogenous,Tnfrsf11b,NM_008764.3,61
Endogenous,Camk2g,NM_001039138.1,3377
Endogenous,Trem2,NM_031254.2,291
Endogenous,C4a,NM_011413.2,78
Endogenous,Dll4,NM_019454.2,48
Endogenous,Scamp2,NM_022813.3,200
Endogenous,Atxn3,NM_001167914.1,410
Endogenous,Vip,NM_011702.2,963
Endogenous,Sla,NM_001029841.1,38
Endogenous,Stat3,NM_213659.2,433
Endogenous,Pla2g4d,NM_001024137.1,26
Endogenous,Crh,NM_205769.1,97
Endogenous,Prkcsh,NM_008925.1,1627
Endogenous,Notch3,NM_008716.2,48
Endogenous,Gsk3b,NM_019827.3,4811
Endogenous,Irf8,NM_008320.3,98
Endogenous,Sqstm1,NM_011018.2,5842
Endogenous,Src,NM_001025395.2,1430
Endogenous,C1qa,NM_007572.2,1055
Endogenous,Gfpt1,NM_013528.3,1465
Endogenous,Cntnap1,NM_016782.2,2128
Endogenous,C3,XM_011246258.1,62
Endogenous,Gls,NM_001113383.1,10140
Endogenous,Sri,NM_001080974.2,1831
Endogenous,Cers2,NM_029789.1,711
Endogenous,Tnf,NM_013693.2,27
Endogenous,Atp2b3,NM_177236.3,1527
Endogenous,Cntn1,NM_001159647.1,11276
Endogenous,Stambpl1,NM_029682.4,1081
Endogenous,Glrb,NM_010298.5,5070
Endogenous,Slc18a3,NM_021712.2,40
Endogenous,Napsa,NM_008437.1,33
Endogenous,Npc1,NM_008720.2,1315
Endogenous,Gjb1,NM_008124.2,332
Endogenous,Atf4,NM_009716.2,2719
Endogenous,Nos1,NM_008712.2,876
Endogenous,Marco,NM_010766.2,50
Endogenous,Ntrk1,NM_001033124.1,53
Endogenous,Efna5,NM_207654.2,279
Endogenous,Ipcef1,NM_001033391.2,1261
Endogenous,Egfr,NM_207655.2,235
Endogenous,Lypla1,XM_006495472.2,1249
Endogenous,Cntn4,NM_001109751.1,981
Endogenous,Jun,NM_010591.2,1686
Endogenous,Lclat1,NM_001177967.1,1047
Endogenous,Adcy8,NM_009623.2,802
Endogenous,Slc1a2,NM_001077514.3,35807
Endogenous,Drd1,NM_010076.3,335
Endogenous,Nol3,NM_030152.4,173
Endogenous,Cacna1a,NM_007578.3,2178
Endogenous,F2,NM_010168.2,47
Endogenous,Bnip3,NM_009760.4,4727
Endogenous,Cpt1b,NM_009948.2,50
Endogenous,Cspg4,NM_139001.2,308
Endogenous,Syt13,NM_030725.4,3885
Endogenous,Arrb2,NM_145429.4,897
Endogenous,Fa2h,NM_178086.3,276
Endogenous,Cd8a,NM_001081110.2,36
Endogenous,Pah,NM_008777.3,34
Endogenous,Htr5a,NM_008314.2,225
Endogenous,Rras,NM_009101.2,151
Endogenous,Ap2a2,NM_007459.3,3509
Endogenous,Srsf4,NM_020587.2,912
Endogenous,Parp1,NM_007415.2,1513
Endogenous,Cdc27,NM_145436.2,1158
Endogenous,Raf1,NM_029780.3,1371
Endogenous,Stx1b,NM_024414.2,12588
Endogenous,Tnfrsf1a,NM_011609.2,114
Endogenous,Akt1s1,NM_026270.4,757
Endogenous,Cx3cl1,NM_009142.3,6089
Endogenous,Xiap,NM_009688.2,2926
Endogenous,Mapk10,NM_001081567.1,8322
Endogenous,Egr1,NM_007913.5,3322
Endogenous,Pls1,NM_001033210.3,450
Endogenous,Prkca,NM_011101.3,4838
Endogenous,Drd4,NM_007878.2,51
Endogenous,Aqp4,NM_009700.2,1853
Endogenous,Gga1,NM_145929.2,441
Endogenous,Dbh,NM_138942.3,32
Endogenous,Adcy9,NM_009624.1,2483
Endogenous,Casp3,NM_009810.2,236
Endogenous,Dgke,NM_019505.3,1990
Endogenous,Fgf2,NM_008006.2,139
Endogenous,Il6ra,NM_010559.2,143
Endogenous,Ryr2,NM_023868.1,1872
Endogenous,Fos,NM_010234.2,980
Endogenous,Pqbp1,NM_001252528.1,750
Endogenous,Angpt2,NM_007426.3,38
Endogenous,Ap3s1,NM_009681.5,3942
Endogenous,Epha7,NM_001122889.1,3736
Endogenous,Galc,NM_008079.3,583
Endogenous,Hmox1,NM_010442.2,143
Endogenous,Tlr2,NM_011905.2,37
Endogenous,Myd88,NM_010851.2,98
Endogenous,Plekho2,NM_153119.2,320
Endogenous,Fgf12,NM_001276419.1,4555
Endogenous,Kcnb1,NM_008420.3,768
Endogenous,Crebbp,NM_001025432.1,3750
Endogenous,Chat,NM_009891.2,27
Endogenous,Bche,NM_009738.3,115
Endogenous,Lsr,NM_001164184.1,88
Endogenous,Ptgs2,NM_011198.3,611
Endogenous,Stx1a,NM_016801.3,2262
Endogenous,Efnb3,NM_007911.5,2118
Endogenous,Nelfa,NM_011914.2,399
Endogenous,Chmp2b,NM_026879.2,1326
Endogenous,Pmp22,NM_008885.2,178
Endogenous,Oxr1,NM_001130163.1,9272
Endogenous,Cln3,NM_001146311.1,252
Endogenous,Acaa1a,NM_130864.3,495
Endogenous,Ap1s1,NM_007457.2,2495
Endogenous,Atg5,NM_053069.5,921
Endogenous,Atp6v1a,NM_007508.5,9936
Endogenous,Eif2s1,NM_026114.3,1723
Endogenous,Plcb1,NM_019677.1,4243
Endogenous,Ggt1,NM_008116.2,91
Endogenous,Islr2,NM_001161538.1,1357
Endogenous,Cntf,NM_170786.2,118
Endogenous,Pcna,NM_011045.2,1919
Endogenous,Atf6,NM_001081304.1,878
Endogenous,Ppp2r5c,NM_001135001.1,5865
Endogenous,Cacna1b,NM_001042528.1,879
Endogenous,Fasl,NM_010177.3,33
Endogenous,U2af2,NM_133671.3,531
Endogenous,Hras,NM_001130443.1,2781
Endogenous,Nfkbia,NM_010907.2,267
Endogenous,Cd4,NM_013488.2,23
Endogenous,Grik2,NM_010349.2,1782
Endogenous,Lpar1,NM_010336.2,333
Endogenous,Spi1,NM_011355.1,167
Endogenous,Vegfa,NM_001025250.3,1060
Endogenous,Prnp,NM_011170.2,54942
Endogenous,Man2b1,NM_010764.2,621
Endogenous,Gtf2h3,NM_181410.3,553
Endogenous,Igf1,NM_010512.4,235
Endogenous,Calb2,NM_007586.1,665
Endogenous,Abat,NM_001170978.1,3534
Endogenous,Plcl2,NM_013880.3,2663
Endogenous,Gaa,NM_008064.3,4024
Endogenous,Gnptab,NM_001004164.2,966
Endogenous,Egfl7,NM_001164564.1,966
Endogenous,Apc,NM_007462.3,7469
Endogenous,Sucla2,NM_011506.1,7069
Endogenous,Inhbb,NM_008381.3,54
Endogenous,Msn,NM_010833.2,121
Endogenous,Cd68,NM_009853.1,232
Endogenous,Gstp1,NM_013541.1,5431
Endogenous,Cntnap2,NM_001004357.2,814
Endogenous,Arhgap44,NM_001099288.1,1992
Endogenous,Cadm3,NM_053199.3,4082
Endogenous,Hmgb1,NM_010439.3,3057
Endogenous,Twistnb,NM_172253.2,546
Endogenous,Prkaca,NM_008854.3,4646
Endogenous,Atp6v0e,NM_025272.2,326
Endogenous,Slc2a1,NM_011400.3,298
Endogenous,Ptprn2,NM_011215.2,3701
Endogenous,Il10ra,NM_008348.2,158
Endogenous,Kcna1,NM_010595.3,3024
Endogenous,Ctns,NM_031251.4,188
Endogenous,Gtf2h1,NM_008186.4,672
Endogenous,Pvalb,NM_013645.3,1808
Endogenous,Slc9a6,NM_172780.3,2744
Endogenous,Arhgef10,NM_001037736.1,308
Endogenous,Cd40,NM_011611.2,36
Endogenous,Gdpd2,NM_023608.3,207
Endogenous,Mmp2,NM_008610.2,64
Endogenous,Dlgap1,NM_027712.3,608
Endogenous,Pfn1,NM_011072.4,3298
Endogenous,App,NM_007471.2,25752
Endogenous,Zfp24,NM_021559.2,540
Endogenous,Abl1,NM_009594.4,380
Endogenous,Hexb,NM_010422.2,3138
Endogenous,Cx3cr1,NM_009987.3,918
Endogenous,Nrxn1,NM_001346960.1,9002
Endogenous,Bace1,NM_011792.4,1986
Endogenous,Ehmt1,NM_001012518.2,359
Endogenous,Cldn15,NM_021719.4,19
Endogenous,Fam126a,XM_006535824.2,738
Endogenous,Grin2d,NM_008172.2,110
Endogenous,Nmb,NM_026523.2,136
Endogenous,Ccnd1,NM_007631.1,617
Endogenous,Tardbp,NM_001003899.2,1908
Endogenous,Pla2g6,NM_001199023.1,177
Endogenous,C1qc,NM_007574.2,1039
Endogenous,Ngfr,NM_033217.3,45
Endogenous,Gnb5,NM_138719.5,1657
Endogenous,Sirt7,NM_153056.2,625
Endogenous,Mmp19,NM_021412.2,30
Endogenous,Nlrp3,NM_145827.3,43
Endogenous,Egr2,NM_010118.2,31
Endogenous,Htr1a,NM_008308.4,967
Endogenous,Crtc2,NM_028881.2,107
Endogenous,Cdk2,NM_016756.4,64
Endogenous,Erlec1,NM_025745.3,1268
Endogenous,Htra2,NM_019752.3,238
Endogenous,Plcb3,NM_008874.3,159
Endogenous,Fgf14,NM_207667.3,658
Endogenous,Actn1,NM_134156.2,1280
Endogenous,Nr4a2,NM_001139509.1,2788
Endogenous,Akt3,NM_011785.3,4980
Endogenous,Pnkd,NM_019999.2,2008
Endogenous,Trf,NM_133977.2,10807
Endogenous,Pdpk1,NM_001080773.2,2410
Endogenous,Pla2g4f,NM_001024145.2,22
Endogenous,Ager,NM_007425.2,37
Endogenous,Ddit3,NM_007837.3,597
Endogenous,Adrb2,NM_007420.2,63
Endogenous,Hc,NM_010406.1,19
Endogenous,Dot1l,NM_199322.1,266
Endogenous,Gabra4,NM_010251.2,2387
Endogenous,Stx2,NM_007941.2,541
Endogenous,Atm,NM_007499.2,543
Endogenous,Lpo,NM_080420.2,26
Endogenous,Sp100,NM_013673.3,84
Endogenous,Comt,NM_007744.3,1618
Endogenous,Ptdss2,NM_013782.4,631
Endogenous,Lrrc4,NM_138682.2,1528
Endogenous,P2ry12,NM_027571.3,427
Endogenous,Gngt1,NM_010314.2,18
Endogenous,Atp6v1g2,NM_023179.3,8000
Endogenous,Ang,NM_007447.2,42
Endogenous,Rela,NM_009045.4,255
Endogenous,Tbr1,NM_009322.3,489
Endogenous,Ncf1,NM_001286037.1,113
Endogenous,Bcas1,NM_029815.2,3144
Endogenous,Synj1,NM_001045515.1,4396
Endogenous,Axin2,NM_015732.4,342
Endogenous,Atp6v1e1,NM_007510.2,9970
Endogenous,Ep300,NM_177821.6,1592
Endogenous,Becn1,NM_019584.3,3888
Endogenous,Mfn2,XM_006535920.1,2562
Endogenous,Calm1,NM_009790.4,28502
Endogenous,Mta1,NM_054081.2,2036
Endogenous,Cck,NM_031161.2,4797
Endogenous,Smyd1,NM_009762.2,28
Endogenous,Plcb4,NM_013829.2,532
Endogenous,Avp,NM_009732.2,15
Endogenous,Bcl2l1,NM_009743.4,1469
Endogenous,Emp2,NM_007929.2,440
Endogenous,Prkcg,NM_011102.3,12051
Endogenous,Map2k1,NM_008927.3,6976
Endogenous,Gpr37,NM_010338.2,1299
Endogenous,Pink1,NM_026880.2,5050
Endogenous,Tspo,NM_009775.4,35
Endogenous,Ikbkb,NM_010546.2,745
Endogenous,Arc,NM_018790.2,1460
Endogenous,Adam10,NM_007399.3,1917
Endogenous,Mag,NM_010758.2,651
Endogenous,Drd2,NM_010077.2,43
Endogenous,Kel,NM_032540.3,25
Endogenous,Csf2rb,NM_007780.4,23
Endogenous,Bad,NM_007522.3,548
Endogenous,Gpr4,NM_175668.4,24
Endogenous,Meaf6,NM_027310.3,1047
Endogenous,Fn1,NM_010233.1,512
Endogenous,Plxnc1,NM_018797.2,1018
Endogenous,Epha4,NM_007936.3,1900
Endogenous,Ncam1,NM_001113204.1,6165
Endogenous,Polr2h,NM_145632.2,1177
Endogenous,Eng,NM_001146350.1,98
Endogenous,Slc4a10,NM_001242380.1,3111
Endogenous,Mapk3,NM_011952.2,2215
Endogenous,Esam,NM_027102.3,231
Endogenous,Nwd1,NM_176940.5,962
Endogenous,Taf4b,NM_001100449.1,169
Endogenous,Lamb2,NM_008483.3,171
Endogenous,Syt7,NM_018801.3,2405
Endogenous,Taf4,NM_001081092.1,392
Endogenous,Cdk5,NM_007668.3,1448
Endogenous,Gdnf,NM_010275.2,10
Endogenous,Adcy5,NM_001012765.4,84
Endogenous,Brms1l,NM_001037756.2,949
Endogenous,Cnr1,NM_007726.3,3216
Endogenous,Mmp12,NM_008605.3,25
Endogenous,Epo,NM_007942.2,10
Endogenous,Cds1,NM_173370.3,2016
Endogenous,Atp8a2,NM_015803.2,1457
Endogenous,Nrg1,NM_178591.2,304
Endogenous,Atp13a2,NM_029097.2,569
Endogenous,Ccl12,NM_011331.2,31
Endogenous,Casp7,NM_007611.2,103
Endogenous,Gad1,NM_008077.4,3369
Endogenous,Creb1,NM_001037726.1,716
Endogenous,Ddx23,NM_001080981.1,1681
Endogenous,Ache,NM_009599.3,427
Endogenous,Ncl,NM_010880.3,617
Endogenous,Gria4,NM_001113180.1,2245
Endogenous,Mapt,NM_001038609.2,3220
Endogenous,Rims1,NM_053270.1,2775
Endogenous,Nkx6-2,NM_183248.3,41
Endogenous,Npy,NM_023456.2,2684
Endogenous,Pdgfrb,NM_008809.1,64
Endogenous,Taf6l,NM_001177798.1,205
Endogenous,Amph,NM_175007.1,3465
Endogenous,Slc11a1,NM_013612.2,22
Endogenous,Calm4,NM_020036.4,21
Endogenous,Nos3,NM_008713.4,45
Endogenous,Il10,NM_010548.1,6
Endogenous,Mapkapk2,NM_008551.1,199
Endogenous,Mgmt,NM_008598.2,24
Endogenous,Sf3b4,NM_153053.3,87
Endogenous,Mal,NM_001171187.1,2054
Endogenous,Prl,NM_011164.1,44
Endogenous,Gabrg2,NM_177408.5,2878
Endogenous,Th,NM_009377.1,25
Endogenous,Camk2d,NM_001025439.1,1726
Endogenous,Cd34,NM_001111059.1,1605
Endogenous,C1qb,NM_009777.2,1578
Endogenous,Polr2l,NM_025593.1,96
Endogenous,Katna1,NM_011835.2,231
Endogenous,Sp1,NM_013672.2,264
Endogenous,Sod1,NM_011434.1,8456
Endogenous,Nos2,NM_010927.3,38
Endogenous,Cplx1,NM_007756.3,3797
Endogenous,Smpd4,NM_001164610.1,190
Endogenous,Tcerg1,NM_001039474.1,1263
Endogenous,Apaf1,NM_009684.2,429
Endogenous,Atp6v1h,XM_006495434.2,8299
Endogenous,Ppargc1a,NM_008904.2,1150
Endogenous,Pla2g4a,NM_008869.2,68
Endogenous,Tbp,NM_013684.3,658
Endogenous,Lrrc25,NM_153074.3,30
Endogenous,Grin2c,NM_010350.2,157
Endogenous,Ppm1l,NM_178726.3,1160
Endogenous,Nefl,NM_010910.1,2035
Endogenous,Keap1,NM_016679.4,706
Endogenous,Spast,NM_016962.2,1528
Endogenous,Gabrb2,NM_008070.3,6724
Endogenous,Cp,NM_001042611.1,201
Endogenous,Gtf2a1,NM_175335.3,2177
Endogenous,Taf9,NM_027139.5,2374
Endogenous,Casp8,NM_009812.2,101
Endogenous,Hif1a,NM_010431.2,3373
Endogenous,Gnai2,NM_008138.4,5452
Endogenous,Cln8,NM_012000.3,288
Endogenous,Cers1,NM_138647.3,134
Endogenous,Ran,NM_009391.3,2509
Endogenous,Tnfrsf12a,NM_001161746.1,132
Endogenous,H2-Ea-ps,NM_010381.2,29
Endogenous,Cul3,NM_016716.4,3047
Endogenous,Pla2g2e,NM_012044.2,20
Endogenous,Amigo1,NM_001004293.2,1573
Endogenous,Mbp,NM_010777.3,4646
Endogenous,Pla2g4c,NM_001168504.1,37
Endogenous,Grm8,NM_008174.2,284
Endogenous,Rad23b,NM_009011.4,6056
Endogenous,Slc8a1,NM_011406.2,5465
Endogenous,Tgfb1,NM_011577.1,169
Endogenous,Xbp1,NM_013842.2,2515
Endogenous,Lif,NM_008501.2,33
Endogenous,Egf,NM_010113.3,43
Endogenous,Cxxc1,NM_028868.3,535
Endogenous,Gfap,NM_001131020.1,5044
Endogenous,Ap3m2,NM_029505.3,2585
Endogenous,Olig2,NM_016967.2,650
Endogenous,Camk2b,NM_001174053.1,8658
Endogenous,Adora2a,NM_009630.2,63
Endogenous,Nts,NM_024435.2,612
Endogenous,Grm1,NM_001114333.2,618
Endogenous,Atxn7,NM_139227.4,413
Endogenous,Grin1,NM_008169.2,1700
Positive,POS_C(8),ERCC_00002.1,3111
Positive,POS_A(128),ERCC_00117.1,32586
Positive,POS_F(0.125),ERCC_00034.1,72
Positive,POS_D(2),ERCC_00092.1,680
Positive,POS_B(32),ERCC_00112.1,12591
Positive,POS_E(0.5),ERCC_00035.1,125
Negative,NEG_C(0),ERCC_00019.1,35
Negative,NEG_D(0),ERCC_00076.1,27
Negative,NEG_E(0),ERCC_00098.1,22
Negative,NEG_A(0),ERCC_00096.1,24
Negative,NEG_H(0),ERCC_00154.1,38
Negative,NEG_G(0),ERCC_00144.1,23
Negative,NEG_F(0),ERCC_00126.1,37
Negative,NEG_B(0),ERCC_00041.1,21
Housekeeping,Lars,NM_134137.2,1091
Housekeeping,Tada2b,NM_001170454.1,1043
Housekeeping,Asb7,NM_080443.2,137
Housekeeping,Mto1,NM_026658.2,729
Housekeeping,Ccdc127,NM_024201.3,2670
Housekeeping,Fam104a,NM_138598.5,417
Housekeeping,Supt7l,NM_028150.1,283
Housekeeping,Cnot10,NM_153585.5,1103
Housekeeping,Aars,NM_146217.4,1572
Housekeeping,Csnk2a2,NM_009974.3,1294
</Code_Summary>

<Messages>
</Messages>
