# Supplementary material for: Lack of ApoE inhibits ADan amyloidosis in a mouse model of familial Danish dementia
Source: J Biol Chem. 2022 Nov 25;299(1):102751. doi: 10.1016/j.jbc.2022.102751 (PMC9792896; doi:10.1016/j.jbc.2022.102751)
Supplement: FDD-1828HP [file mmc2.zip › jbc_102751_mmc2.RCC]

<Header>
FileVersion,1.7
SoftwareVersion,4.0.0.3
</Header>

<Sample_Attributes>
ID,01
Owner,
Comments,
Date,20210122
GeneRLF,NS_Mm_NeuroPath_v1.0
SystemAPF,n6_vDV1
</Sample_Attributes>

<Lane_Attributes>
ID,11
FovCount,555
FovCounted,544
ScannerID,1906C0617
StagePosition,3
BindingDensity,1.44
CartridgeID,afr
CartridgeBarcode,
</Lane_Attributes>

<Code_Summary>
CodeClass,Name,Accession,Count
Endogenous,Pla2g2f,NM_012045.4,92
Endogenous,Clu,NM_013492.2,24044
Endogenous,Ppp3cc,NM_008915.2,1035
Endogenous,Itgax,NM_021334.2,19
Endogenous,Gucy1b3,NM_017469.4,2279
Endogenous,Rab3c,NM_023852.5,3418
Endogenous,Gusb,NM_010368.1,212
Endogenous,Sod2,NM_013671.3,5138
Endogenous,Ngf,NM_001112698.1,160
Endogenous,Pla2g2a,NM_001082531.1,29
Endogenous,Cd9,NM_007657.3,1229
Endogenous,Dlat,NM_145614.4,2940
Endogenous,Olfm3,NM_153157.3,962
Endogenous,Tnc,NM_011607.1,153
Endogenous,Casp6,NM_009811.3,175
Endogenous,Fus,NM_139149.2,3421
Endogenous,L1cam,NM_008478.3,974
Endogenous,Pla2g16,NM_139269.2,1402
Endogenous,Scn1a,NM_018733.2,3693
Endogenous,Trim28,NM_011588.3,1166
Endogenous,Syt1,NM_009306.2,7524
Endogenous,Magee1,NM_053201.3,5286
Endogenous,Tmem119,NM_146162.2,441
Endogenous,Sf3a2,NM_013651.4,859
Endogenous,Fcrls,NM_030707.3,189
Endogenous,Mmrn2,NM_153127.3,99
Endogenous,Hcn1,NM_010408.3,3092
Endogenous,Entpd2,NM_009849.2,155
Endogenous,Prkacb,NM_011100.3,3558
Endogenous,Hnrnpm,NM_001109913.1,2712
Endogenous,Mmp9,NM_013599.2,37
Endogenous,Nqo1,NM_008706.5,146
Endogenous,Cxcl11,NM_019494.1,26
Endogenous,Prpf3,NM_027541.4,609
Endogenous,Entpd4,NM_026174.2,567
Endogenous,Ppp3cb,NM_008914.1,11825
Endogenous,Bdnf,NM_007540.4,908
Endogenous,Mtor,NM_020009.2,1507
Endogenous,Nes,NM_016701.3,150
Endogenous,Sec23a,NM_009147.2,2436
Endogenous,Mta2,NM_011842.3,163
Endogenous,Cacna1f,NM_019582.2,18
Endogenous,Il6,NM_031168.1,506
Endogenous,Ctnnb1,NM_007614.2,7170
Endogenous,Ube3a,NM_173010.3,3862
Endogenous,Cd33,NM_001111058.1,109
Endogenous,Optn,NM_181848.4,548
Endogenous,Myct1,NM_026793.2,29
Endogenous,Cd44,NM_009851.2,230
Endogenous,Neo1,NM_001042752.1,1180
Endogenous,Usp30,NM_001033202.3,766
Endogenous,Il1r1,NM_001123382.1,537
Endogenous,Tnr,NM_022312.3,2247
Endogenous,Snrpa,NM_001046637.1,825
Endogenous,Calb1,NM_009788.4,2024
Endogenous,Acvrl1,NM_009612.2,64
Endogenous,Col4a1,NM_009931.2,207
Endogenous,Hdac2,NM_008229.2,1847
Endogenous,Dcx,NM_010025.2,400
Endogenous,Sh3tc2,NM_172628.2,65
Endogenous,Lama2,NM_008481.2,386
Endogenous,Sf3b2,NM_030109.2,1804
Endogenous,Park2,NM_016694.3,721
Endogenous,Mog,NM_010814.2,1196
Endogenous,Frmpd4,NM_001033330.2,1445
Endogenous,Pla2g4e,NM_177845.4,56
Endogenous,Gprasp1,NM_001004359.2,6204
Endogenous,Psmb9,NM_013585.2,69
Endogenous,Tor1a,NM_144884.1,1074
Endogenous,Phf2,NM_011078.2,450
Endogenous,Trim37,NM_197987.2,5854
Endogenous,Tpm1,NM_024427.4,3184
Endogenous,Efna1,NM_010107.4,233
Endogenous,Pak1,NM_011035.2,7378
Endogenous,Ccr2,NM_009915.2,41
Endogenous,Dlg4,NM_001109752.1,4442
Endogenous,Map2k2,NM_023138.4,1444
Endogenous,Prkcq,NM_008859.2,219
Endogenous,Pllp,NM_026385.3,228
Endogenous,Rit2,NM_009065.2,2408
Endogenous,Adra2a,NM_007417.4,322
Endogenous,Bcl2,NM_009741.3,137
Endogenous,Lox,NM_010728.2,20
Endogenous,Cacna1c,NM_001159535.1,709
Endogenous,Hdac6,NM_010413.3,424
Endogenous,Adora1,NM_001008533.3,935
Endogenous,Casp1,NM_009807.2,174
Endogenous,Smn1,NM_011420.2,1186
Endogenous,Pla2g4b,XM_925095.2,96
Endogenous,Gabrr1,NM_008075.2,40
Endogenous,Sorl1,NM_011436.3,7071
Endogenous,Pik3ca,NM_008839.1,2134
Endogenous,Txnl1,NM_016792.2,807
Endogenous,Cdk5rap3,NM_030248.1,394
Endogenous,Flt4,NM_008029.3,104
Endogenous,Lrrk2,NM_025730.3,955
Endogenous,Gabra1,NM_010250.4,11877
Endogenous,Lmna,NM_001002011.2,635
Endogenous,Pgam1,NM_023418.2,5898
Endogenous,Gad2,NM_008078.2,3627
Endogenous,Atp7a,NM_001109757.2,315
Endogenous,Epha2,NM_010139.2,49
Endogenous,Flt1,NM_010228.3,171
Endogenous,Col4a2,NM_009932.3,228
Endogenous,Lsm7,NM_025349.2,2399
Endogenous,Tgfbr2,NM_009371.2,319
Endogenous,Grm2,NM_001160353.1,1313
Endogenous,Grin3b,NM_130455.2,16
Endogenous,Hpgds,NM_019455.4,229
Endogenous,Nmnat2,NM_175460.3,3519
Endogenous,Rtn4,NM_194053.3,7302
Endogenous,Rab3a,NM_009001.6,13391
Endogenous,Tenm2,NM_011856.3,2857
Endogenous,Pik3cb,NM_029094.3,1197
Endogenous,Gria1,NM_001252403.1,7211
Endogenous,Sirt1,NM_019812.2,502
Endogenous,Arsa,NM_009713.4,870
Endogenous,Homer1,NM_147176.2,5894
Endogenous,Klk6,NM_001164696.1,38
Endogenous,Ube2k,NM_016786.3,2517
Endogenous,Cxcl12,NM_021704.3,1463
Endogenous,Cadps,NM_001042617.1,10853
Endogenous,Ryr1,NM_009109.1,496
Endogenous,Acin1,NM_001085472.2,2326
Endogenous,Gnai3,NM_010306.2,1261
Endogenous,Grn,NM_008175.3,1156
Endogenous,Fyn,NM_008054.2,2591
Endogenous,Mutyh,NM_001159581.1,67
Endogenous,Grin2a,NM_008170.2,1459
Endogenous,Akt2,NM_001110208.1,481
Endogenous,Idh1,NM_010497.2,1064
Endogenous,Rac1,NM_009007.2,5187
Endogenous,Slu7,NM_148673.3,2129
Endogenous,Cldn5,NM_013805.4,778
Endogenous,Trpv1,NM_001001445.1,21
Endogenous,Tbpl1,NM_011603.5,2332
Endogenous,Naglu,NM_013792.2,177
Endogenous,Itga5,NM_001314041.1,50
Endogenous,Ryr3,NM_177652.2,461
Endogenous,Mthfr,NR_027809.1,32
Endogenous,Gnptg,NM_172529.3,903
Endogenous,Mecp2,NM_010788.2,810
Endogenous,Lsm2,NM_001110101.2,304
Endogenous,Car2,NM_009801.4,4743
Endogenous,Pde4d,NM_011056.3,1034
Endogenous,Notch1,NM_008714.2,417
Endogenous,Itpr1,NM_010585.2,7422
Endogenous,Chrm5,NM_205783.2,51
Endogenous,S100b,NM_009115.3,2185
Endogenous,Itpr3,NM_080553.3,61
Endogenous,Dnaja2,NM_019794.4,1844
Endogenous,Slc1a1,NM_009199.2,1433
Endogenous,Atp6v0e2,NM_133764.3,7433
Endogenous,Il13ra1,NM_133990.4,143
Endogenous,Polr2j,NM_011293.2,1058
Endogenous,Trpm2,NM_138301.2,377
Endogenous,AI464131,NM_001085515.2,572
Endogenous,Cacna1d,NM_028981.2,1046
Endogenous,Aldh1l1,NM_027406.1,765
Endogenous,Epha6,NM_007938.2,3281
Endogenous,Jam3,NM_023277.4,1365
Endogenous,Gpd1l,NM_175380.5,2258
Endogenous,Gabrr3,NM_001081190.1,32
Endogenous,Xab2,NM_026156.2,789
Endogenous,Sart1,NM_016882.3,175
Endogenous,Nsf,NM_008740.2,27895
Endogenous,Il15ra,NM_008358.2,68
Endogenous,Shh,NM_009170.3,115
Endogenous,Dlx2,NM_010054.2,51
Endogenous,Cdk5r1,NM_009871.2,3721
Endogenous,Ppp3ca,NM_008913.4,35259
Endogenous,Atp6v0c,NM_009729.3,26012
Endogenous,Cxcl16,NM_023158.6,75
Endogenous,Rab2a,NM_021518.3,15291
Endogenous,Plxnb3,NM_019587.2,215
Endogenous,Atxn2,NM_009125.2,2269
Endogenous,Unc13a,NM_001029873.2,4877
Endogenous,Gria3,NM_016886.3,7094
Endogenous,Itgal,NM_008400.2,45
Endogenous,Taz,NM_181516.5,1257
Endogenous,Nefh,NM_010904.3,1457
Endogenous,Dlg3,NM_001177778.1,4507
Endogenous,Casp9,NM_015733.4,336
Endogenous,Igf1r,NM_010513.2,1145
Endogenous,Kif3a,NM_008443.3,2779
Endogenous,Aif1,NM_019467.2,34
Endogenous,Npc2,NM_023409.4,119
Endogenous,Pcsk2,NM_008792.3,2015
Endogenous,Mmp14,NM_008608.3,264
Endogenous,Rasgrp1,NM_011246.2,6472
Endogenous,Gabrp,NM_146017.3,18
Endogenous,Dnm2,NM_001039520.1,1313
Endogenous,Icam2,NM_010494.1,82
Endogenous,Pecam1,NM_008816.2,231
Endogenous,Tie1,NM_011587.2,88
Endogenous,Epha5,NM_007937.3,4304
Endogenous,Shank2,NM_001081370.2,1464
Endogenous,Nme5,NM_080637.3,307
Endogenous,Cycs,NM_007808.4,114
Endogenous,Snap91,NM_001277986.1,9941
Endogenous,Ccr5,NM_009917.5,78
Endogenous,Prpf31,NM_001159714.1,763
Endogenous,Gtf2b,NM_145546.1,1912
Endogenous,Ap4s1,NM_021710.3,2717
Endogenous,Cul1,NM_012042.3,2546
Endogenous,Slc17a6,NM_080853.3,1206
Endogenous,Slc12a5,NM_020333.2,6984
Endogenous,Adcyap1,NM_001315503.1,60
Endogenous,Sorcs3,NM_025696.3,975
Endogenous,Grm5,NM_001143834.1,2975
Endogenous,Mmp16,NM_019724.3,603
Endogenous,Sox10,XM_128139.6,180
Endogenous,Sncb,NM_033610.2,597
Endogenous,Phf19,NM_028716.4,29
Endogenous,Erbb3,NM_010153.1,186
Endogenous,Tcirg1,NM_001136091.1,152
Endogenous,Tlr4,NM_021297.2,41
Endogenous,C6,NM_016704.2,27
Endogenous,Ring1,NM_009066.3,590
Endogenous,Gal3st1,NM_001177691.1,188
Endogenous,Atcay,NM_178662.3,2750
Endogenous,Nfkbib,NM_010908.4,307
Endogenous,Bid,NM_007544.3,254
Endogenous,Fmr1,NM_008031.2,2416
Endogenous,P2rx4,NM_011026.2,230
Endogenous,Fas,NM_007987.2,57
Endogenous,Xk,NM_023500.2,179
Endogenous,Csf1r,NM_001037859.1,1000
Endogenous,Mnat1,NM_008612.2,628
Endogenous,Cnksr2,NM_177751.2,15556
Endogenous,Ap2b1,NM_001035854.2,2886
Endogenous,Sirt2,NM_022432.4,1509
Endogenous,3110043O21Rik,NM_001081343.1,879
Endogenous,Ppp2r5e,NM_012024.2,1419
Endogenous,Nf1,NM_010897.2,2805
Endogenous,Bcas2,NM_026602.3,2572
Endogenous,Des,NM_010043.1,30
Endogenous,Ctse,NM_007799.3,12
Endogenous,Cybb,NM_007807.2,25
Endogenous,Gata2,NM_008090.4,95
Endogenous,Ppp2ca,NM_019411.4,9998
Endogenous,Mapk9,NM_207692.1,3535
Endogenous,Polr2b,NM_153798.2,1349
Endogenous,Polr2k,NM_001039368.1,2221
Endogenous,Scn2a1,NM_001099298.3,6619
Endogenous,Ptprr,NM_011217.2,447
Endogenous,Hdac7,NM_019572.2,269
Endogenous,Inpp4a,NM_172971.2,4090
Endogenous,Pten,NM_008960.2,5042
Endogenous,Gtf2ird1,NM_001081464.1,419
Endogenous,Stat1,NM_009283.3,347
Endogenous,Il4ra,NM_001008700.3,90
Endogenous,Gnai1,NM_010305.1,6400
Endogenous,Ugt8a,NM_011674.4,881
Endogenous,Dgkb,NM_178681.4,3391
Endogenous,B4galt6,NM_019737.2,3463
Endogenous,Cyp4x1,NM_001003947.1,428
Endogenous,Slc32a1,NM_009508.2,2001
Endogenous,Mmp24,NM_010808.3,521
Endogenous,Dagla,NM_198114.2,1971
Endogenous,Nell2,NM_016743.2,17570
Endogenous,Stab1,NM_138672.2,106
Endogenous,Map2,NM_008632.2,19365
Endogenous,Sox9,NM_011448.4,1012
Endogenous,Serpinb6a,NM_001164117.1,408
Endogenous,Ntng1,NM_001163351.1,744
Endogenous,Snca,NM_009221.2,4563
Endogenous,Htt,NM_010414.1,1832
Endogenous,Lrp1,NM_008512.2,3133
Endogenous,Prkce,NM_011104.2,9077
Endogenous,Nptn,NM_009145.2,15485
Endogenous,Gss,NM_008180.1,584
Endogenous,Cab39,NM_133781.4,4586
Endogenous,Dlx1,NM_010053.1,261
Endogenous,Pde1b,NM_008800.1,894
Endogenous,Rhoa,NM_016802.4,2420
Endogenous,Pik3r1,NM_001024955.1,1740
Endogenous,Cul2,NM_029402.3,1404
Endogenous,Hdac1,NM_008228.2,356
Endogenous,Cdkn1a,NM_007669.4,200
Endogenous,Taf10,NM_020024.3,2556
Endogenous,Dnm1l,NM_001025947.1,4755
Endogenous,Cdk7,NM_009874.3,538
Endogenous,Insr,NM_010568.2,830
Endogenous,Pkn1,NM_001199593.1,223
Endogenous,Gpr84,NM_030720.1,31
Endogenous,Myh10,NM_175260.2,4930
Endogenous,Chrna7,NM_007390.3,1538
Endogenous,Psmb8,NM_010724.2,123
Endogenous,Ccl5,NM_013653.1,23
Endogenous,Icam1,NM_010493.2,33
Endogenous,Psen2,NM_001128605.1,291
Endogenous,Gabrb3,NM_008071.3,2847
Endogenous,Atp6v1d,NM_023721.2,7526
Endogenous,Mapk8,NM_016700.3,2990
Endogenous,Myc,NM_010849.4,171
Endogenous,Itgam,NM_008401.2,244
Endogenous,Cd14,NM_009841.3,65
Endogenous,Negr1,NM_001039094.2,3450
Endogenous,Rdx,NM_001104617.1,2217
Endogenous,Notch4,NM_010929.2,29
Endogenous,Cacnb2,NM_023116.3,1299
Endogenous,Hgf,NM_010427.5,133
Endogenous,Ugcg,NM_011673.3,2979
Endogenous,Kras,NM_021284.5,1591
Endogenous,Atp6v0d1,NM_013477.3,5792
Endogenous,Psen1,NM_008943.2,1104
Endogenous,Ccnh,NM_023243.2,3702
Endogenous,Atrn,NM_009730.2,2623
Endogenous,Gnaq,NM_008139.5,4936
Endogenous,Cdc40,NM_027879.2,2239
Endogenous,Mapk1,NM_011949.3,16979
Endogenous,Cacnb4,NM_146123.2,2316
Endogenous,Osmr,NM_011019.3,132
Endogenous,Fxn,NM_008044.2,229
Endogenous,Ldhc,NM_013580.4,20
Endogenous,Nostrin,NM_181547.3,118
Endogenous,Hspb1,NM_013560.2,105
Endogenous,Apoe,NM_001305844.1,11949
Endogenous,Dnah1,NM_001033668.1,32
Endogenous,Nova1,NM_021361.1,1906
Endogenous,Inpp5f,NM_178641.5,3559
Endogenous,Slc6a4,NM_010484.2,22
Endogenous,Trp53,NM_011640.1,145
Endogenous,Tnfrsf1b,NM_011610.3,60
Endogenous,Kcnj10,NM_001039484.1,1790
Endogenous,Ide,NM_031156.2,1045
Endogenous,Ptdss1,NM_008959.3,1394
Endogenous,Myrf,NM_001033481.1,811
Endogenous,Mpz,NM_008623.4,32
Endogenous,Park7,NM_020569.3,5961
Endogenous,Cacna1s,NM_014193.2,22
Endogenous,Itga7,NM_008398.2,288
Endogenous,Epha3,NM_010140.3,308
Endogenous,Gsr,NM_010344.4,784
Endogenous,Gsn,NM_146120.3,1150
Endogenous,Gba,NM_001077411.1,305
Endogenous,Camk4,NM_009793.3,2354
Endogenous,Sncaip,NM_001199151.1,81
Endogenous,Cers6,NM_172856.3,1225
Endogenous,Dld,NM_007861.4,3554
Endogenous,Tnfrsf10b,NM_020275.3,26
Endogenous,Itpr2,NM_010586.1,363
Endogenous,Tradd,NM_001033161.2,26
Endogenous,Ltbr,NM_010736.3,129
Endogenous,Prf1,NM_011073.2,13
Endogenous,Chd4,NM_145979.2,1416
Endogenous,Pgk1,NM_008828.2,2533
Endogenous,Vcp,NM_009503.3,2985
Endogenous,Ins2,NM_008387.3,24
Endogenous,Plcb2,NM_177568.2,70
Endogenous,Erg,NM_133659.2,39
Endogenous,Thy1,NM_009382.3,14224
Endogenous,Ccs,XM_006531645.1,359
Endogenous,Usp21,NM_013919.4,334
Endogenous,Ubqln1,NM_152234.2,1966
Endogenous,Slc6a3,NM_010020.3,17
Endogenous,Opa1,NM_001199177.1,1747
Endogenous,Trem1,NM_021406.5,17
Endogenous,Cers4,NM_026058.4,482
Endogenous,Bax,NM_007527.3,383
Endogenous,Ina,NM_146100.4,4161
Endogenous,Emcn,NM_001163522.1,185
Endogenous,Uchl1,NM_011670.2,66
Endogenous,Akt1,NM_001165894.1,2014
Endogenous,Gria2,NM_001039195.1,14729
Endogenous,Lamp1,NM_010684.2,4979
Endogenous,Il1b,NM_008361.3,37
Endogenous,Prkcb,NM_008855.2,15076
Endogenous,Phf21a,NM_001109690.1,169
Endogenous,Csf1,NM_001113530.1,606
Endogenous,Nfe2l2,NR_132727.1,280
Endogenous,Gnao1,NM_010308.3,9221
Endogenous,Efr3a,NM_133766.3,4552
Endogenous,Chl1,NM_007697.2,2504
Endogenous,Sgpl1,NM_009163.3,548
Endogenous,Tfam,NM_009360.4,1143
Endogenous,Wfs1,NM_011716.2,2051
Endogenous,P2rx7,NM_001038839.2,227
Endogenous,Cxcr4,NM_009911.3,54
Endogenous,Hap1,NM_010404.3,995
Endogenous,Prkaa2,NM_178143.1,711
Endogenous,Sptbn2,NM_021287.1,5494
Endogenous,Ret,NM_001080780.1,118
Endogenous,Ppt1,NM_008917.3,1220
Endogenous,Palm,NM_023128.4,1837
Endogenous,Grin2b,NM_008171.3,7225
Endogenous,Npas4,NM_153553.4,624
Endogenous,Cxcl10,NM_021274.1,46
Endogenous,Ddc,NM_016672.4,93
Endogenous,Cast,NM_009817.1,281
Endogenous,Ntf3,NM_008742.2,268
Endogenous,Gng2,NM_010315.4,1948
Endogenous,Ube2n,NM_080560.3,1830
Endogenous,Ninj2,NM_016718.2,116
Endogenous,Syt4,NM_009308.3,3736
Endogenous,Rapgef2,NM_001099624.2,5535
Endogenous,Chrnb2,NM_009602.4,930
Endogenous,Slc18a2,NM_172523.3,97
Endogenous,Tnfrsf11b,NM_008764.3,107
Endogenous,Camk2g,NM_001039138.1,3727
Endogenous,Trem2,NM_031254.2,284
Endogenous,C4a,NM_011413.2,102
Endogenous,Dll4,NM_019454.2,71
Endogenous,Scamp2,NM_022813.3,249
Endogenous,Atxn3,NM_001167914.1,459
Endogenous,Vip,NM_011702.2,1052
Endogenous,Sla,NM_001029841.1,44
Endogenous,Stat3,NM_213659.2,441
Endogenous,Pla2g4d,NM_001024137.1,33
Endogenous,Crh,NM_205769.1,118
Endogenous,Prkcsh,NM_008925.1,1710
Endogenous,Notch3,NM_008716.2,62
Endogenous,Gsk3b,NM_019827.3,4826
Endogenous,Irf8,NM_008320.3,90
Endogenous,Sqstm1,NM_011018.2,5759
Endogenous,Src,NM_001025395.2,1511
Endogenous,C1qa,NM_007572.2,943
Endogenous,Gfpt1,NM_013528.3,1355
Endogenous,Cntnap1,NM_016782.2,2366
Endogenous,C3,XM_011246258.1,77
Endogenous,Gls,NM_001113383.1,9429
Endogenous,Sri,NM_001080974.2,1721
Endogenous,Cers2,NM_029789.1,659
Endogenous,Tnf,NM_013693.2,62
Endogenous,Atp2b3,NM_177236.3,1473
Endogenous,Cntn1,NM_001159647.1,9975
Endogenous,Stambpl1,NM_029682.4,1055
Endogenous,Glrb,NM_010298.5,5272
Endogenous,Slc18a3,NM_021712.2,54
Endogenous,Napsa,NM_008437.1,56
Endogenous,Npc1,NM_008720.2,1359
Endogenous,Gjb1,NM_008124.2,297
Endogenous,Atf4,NM_009716.2,2581
Endogenous,Nos1,NM_008712.2,780
Endogenous,Marco,NM_010766.2,48
Endogenous,Ntrk1,NM_001033124.1,77
Endogenous,Efna5,NM_207654.2,277
Endogenous,Ipcef1,NM_001033391.2,1412
Endogenous,Egfr,NM_207655.2,228
Endogenous,Lypla1,XM_006495472.2,1257
Endogenous,Cntn4,NM_001109751.1,1121
Endogenous,Jun,NM_010591.2,1625
Endogenous,Lclat1,NM_001177967.1,1017
Endogenous,Adcy8,NM_009623.2,893
Endogenous,Slc1a2,NM_001077514.3,35741
Endogenous,Drd1,NM_010076.3,392
Endogenous,Nol3,NM_030152.4,166
Endogenous,Cacna1a,NM_007578.3,2284
Endogenous,F2,NM_010168.2,73
Endogenous,Bnip3,NM_009760.4,4888
Endogenous,Cpt1b,NM_009948.2,62
Endogenous,Cspg4,NM_139001.2,309
Endogenous,Syt13,NM_030725.4,4114
Endogenous,Arrb2,NM_145429.4,849
Endogenous,Fa2h,NM_178086.3,278
Endogenous,Cd8a,NM_001081110.2,80
Endogenous,Pah,NM_008777.3,68
Endogenous,Htr5a,NM_008314.2,275
Endogenous,Rras,NM_009101.2,172
Endogenous,Ap2a2,NM_007459.3,3165
Endogenous,Srsf4,NM_020587.2,935
Endogenous,Parp1,NM_007415.2,1435
Endogenous,Cdc27,NM_145436.2,1104
Endogenous,Raf1,NM_029780.3,1417
Endogenous,Stx1b,NM_024414.2,13656
Endogenous,Tnfrsf1a,NM_011609.2,173
Endogenous,Akt1s1,NM_026270.4,809
Endogenous,Cx3cl1,NM_009142.3,6485
Endogenous,Xiap,NM_009688.2,2907
Endogenous,Mapk10,NM_001081567.1,8996
Endogenous,Egr1,NM_007913.5,4331
Endogenous,Pls1,NM_001033210.3,617
Endogenous,Prkca,NM_011101.3,4755
Endogenous,Drd4,NM_007878.2,69
Endogenous,Aqp4,NM_009700.2,1526
Endogenous,Gga1,NM_145929.2,394
Endogenous,Dbh,NM_138942.3,39
Endogenous,Adcy9,NM_009624.1,2546
Endogenous,Casp3,NM_009810.2,281
Endogenous,Dgke,NM_019505.3,2030
Endogenous,Fgf2,NM_008006.2,140
Endogenous,Il6ra,NM_010559.2,134
Endogenous,Ryr2,NM_023868.1,2015
Endogenous,Fos,NM_010234.2,1123
Endogenous,Pqbp1,NM_001252528.1,753
Endogenous,Angpt2,NM_007426.3,45
Endogenous,Ap3s1,NM_009681.5,3839
Endogenous,Epha7,NM_001122889.1,4275
Endogenous,Galc,NM_008079.3,611
Endogenous,Hmox1,NM_010442.2,149
Endogenous,Tlr2,NM_011905.2,57
Endogenous,Myd88,NM_010851.2,141
Endogenous,Plekho2,NM_153119.2,312
Endogenous,Fgf12,NM_001276419.1,4611
Endogenous,Kcnb1,NM_008420.3,821
Endogenous,Crebbp,NM_001025432.1,3863
Endogenous,Chat,NM_009891.2,52
Endogenous,Bche,NM_009738.3,112
Endogenous,Lsr,NM_001164184.1,115
Endogenous,Ptgs2,NM_011198.3,573
Endogenous,Stx1a,NM_016801.3,2515
Endogenous,Efnb3,NM_007911.5,1984
Endogenous,Nelfa,NM_011914.2,396
Endogenous,Chmp2b,NM_026879.2,1160
Endogenous,Pmp22,NM_008885.2,206
Endogenous,Oxr1,NM_001130163.1,9350
Endogenous,Cln3,NM_001146311.1,273
Endogenous,Acaa1a,NM_130864.3,464
Endogenous,Ap1s1,NM_007457.2,2365
Endogenous,Atg5,NM_053069.5,951
Endogenous,Atp6v1a,NM_007508.5,9386
Endogenous,Eif2s1,NM_026114.3,1780
Endogenous,Plcb1,NM_019677.1,4353
Endogenous,Ggt1,NM_008116.2,112
Endogenous,Islr2,NM_001161538.1,1341
Endogenous,Cntf,NM_170786.2,144
Endogenous,Pcna,NM_011045.2,1840
Endogenous,Atf6,NM_001081304.1,877
Endogenous,Ppp2r5c,NM_001135001.1,6009
Endogenous,Cacna1b,NM_001042528.1,838
Endogenous,Fasl,NM_010177.3,43
Endogenous,U2af2,NM_133671.3,616
Endogenous,Hras,NM_001130443.1,2696
Endogenous,Nfkbia,NM_010907.2,305
Endogenous,Cd4,NM_013488.2,30
Endogenous,Grik2,NM_010349.2,1612
Endogenous,Lpar1,NM_010336.2,359
Endogenous,Spi1,NM_011355.1,164
Endogenous,Vegfa,NM_001025250.3,1197
Endogenous,Prnp,NM_011170.2,48811
Endogenous,Man2b1,NM_010764.2,683
Endogenous,Gtf2h3,NM_181410.3,547
Endogenous,Igf1,NM_010512.4,265
Endogenous,Calb2,NM_007586.1,328
Endogenous,Abat,NM_001170978.1,3318
Endogenous,Plcl2,NM_013880.3,2714
Endogenous,Gaa,NM_008064.3,3301
Endogenous,Gnptab,NM_001004164.2,897
Endogenous,Egfl7,NM_001164564.1,986
Endogenous,Apc,NM_007462.3,7056
Endogenous,Sucla2,NM_011506.1,7086
Endogenous,Inhbb,NM_008381.3,89
Endogenous,Msn,NM_010833.2,134
Endogenous,Cd68,NM_009853.1,207
Endogenous,Gstp1,NM_013541.1,5115
Endogenous,Cntnap2,NM_001004357.2,821
Endogenous,Arhgap44,NM_001099288.1,2164
Endogenous,Cadm3,NM_053199.3,4200
Endogenous,Hmgb1,NM_010439.3,2932
Endogenous,Twistnb,NM_172253.2,519
Endogenous,Prkaca,NM_008854.3,4742
Endogenous,Atp6v0e,NM_025272.2,342
Endogenous,Slc2a1,NM_011400.3,364
Endogenous,Ptprn2,NM_011215.2,3800
Endogenous,Il10ra,NM_008348.2,145
Endogenous,Kcna1,NM_010595.3,3353
Endogenous,Ctns,NM_031251.4,200
Endogenous,Gtf2h1,NM_008186.4,733
Endogenous,Pvalb,NM_013645.3,1915
Endogenous,Slc9a6,NM_172780.3,2769
Endogenous,Arhgef10,NM_001037736.1,363
Endogenous,Cd40,NM_011611.2,41
Endogenous,Gdpd2,NM_023608.3,224
Endogenous,Mmp2,NM_008610.2,78
Endogenous,Dlgap1,NM_027712.3,686
Endogenous,Pfn1,NM_011072.4,3234
Endogenous,App,NM_007471.2,25857
Endogenous,Zfp24,NM_021559.2,599
Endogenous,Abl1,NM_009594.4,409
Endogenous,Hexb,NM_010422.2,2779
Endogenous,Cx3cr1,NM_009987.3,859
Endogenous,Nrxn1,NM_001346960.1,8672
Endogenous,Bace1,NM_011792.4,1839
Endogenous,Ehmt1,NM_001012518.2,387
Endogenous,Cldn15,NM_021719.4,34
Endogenous,Fam126a,XM_006535824.2,632
Endogenous,Grin2d,NM_008172.2,80
Endogenous,Nmb,NM_026523.2,146
Endogenous,Ccnd1,NM_007631.1,640
Endogenous,Tardbp,NM_001003899.2,1882
Endogenous,Pla2g6,NM_001199023.1,169
Endogenous,C1qc,NM_007574.2,935
Endogenous,Ngfr,NM_033217.3,45
Endogenous,Gnb5,NM_138719.5,1658
Endogenous,Sirt7,NM_153056.2,747
Endogenous,Mmp19,NM_021412.2,41
Endogenous,Nlrp3,NM_145827.3,44
Endogenous,Egr2,NM_010118.2,39
Endogenous,Htr1a,NM_008308.4,1157
Endogenous,Crtc2,NM_028881.2,130
Endogenous,Cdk2,NM_016756.4,32
Endogenous,Erlec1,NM_025745.3,1207
Endogenous,Htra2,NM_019752.3,263
Endogenous,Plcb3,NM_008874.3,165
Endogenous,Fgf14,NM_207667.3,682
Endogenous,Actn1,NM_134156.2,1248
Endogenous,Nr4a2,NM_001139509.1,3557
Endogenous,Akt3,NM_011785.3,4932
Endogenous,Pnkd,NM_019999.2,2191
Endogenous,Trf,NM_133977.2,10165
Endogenous,Pdpk1,NM_001080773.2,2468
Endogenous,Pla2g4f,NM_001024145.2,27
Endogenous,Ager,NM_007425.2,50
Endogenous,Ddit3,NM_007837.3,621
Endogenous,Adrb2,NM_007420.2,63
Endogenous,Hc,NM_010406.1,23
Endogenous,Dot1l,NM_199322.1,266
Endogenous,Gabra4,NM_010251.2,2195
Endogenous,Stx2,NM_007941.2,513
Endogenous,Atm,NM_007499.2,533
Endogenous,Lpo,NM_080420.2,21
Endogenous,Sp100,NM_013673.3,84
Endogenous,Comt,NM_007744.3,1662
Endogenous,Ptdss2,NM_013782.4,640
Endogenous,Lrrc4,NM_138682.2,1542
Endogenous,P2ry12,NM_027571.3,400
Endogenous,Gngt1,NM_010314.2,23
Endogenous,Atp6v1g2,NM_023179.3,7906
Endogenous,Ang,NM_007447.2,48
Endogenous,Rela,NM_009045.4,229
Endogenous,Tbr1,NM_009322.3,584
Endogenous,Ncf1,NM_001286037.1,75
Endogenous,Bcas1,NM_029815.2,3355
Endogenous,Synj1,NM_001045515.1,4295
Endogenous,Axin2,NM_015732.4,366
Endogenous,Atp6v1e1,NM_007510.2,9687
Endogenous,Ep300,NM_177821.6,1603
Endogenous,Becn1,NM_019584.3,3879
Endogenous,Mfn2,XM_006535920.1,2605
Endogenous,Calm1,NM_009790.4,28498
Endogenous,Mta1,NM_054081.2,2029
Endogenous,Cck,NM_031161.2,4508
Endogenous,Smyd1,NM_009762.2,29
Endogenous,Plcb4,NM_013829.2,640
Endogenous,Avp,NM_009732.2,23
Endogenous,Bcl2l1,NM_009743.4,1488
Endogenous,Emp2,NM_007929.2,457
Endogenous,Prkcg,NM_011102.3,10516
Endogenous,Map2k1,NM_008927.3,6729
Endogenous,Gpr37,NM_010338.2,1276
Endogenous,Pink1,NM_026880.2,5364
Endogenous,Tspo,NM_009775.4,57
Endogenous,Ikbkb,NM_010546.2,799
Endogenous,Arc,NM_018790.2,2305
Endogenous,Adam10,NM_007399.3,1857
Endogenous,Mag,NM_010758.2,645
Endogenous,Drd2,NM_010077.2,52
Endogenous,Kel,NM_032540.3,22
Endogenous,Csf2rb,NM_007780.4,33
Endogenous,Bad,NM_007522.3,508
Endogenous,Gpr4,NM_175668.4,28
Endogenous,Meaf6,NM_027310.3,907
Endogenous,Fn1,NM_010233.1,627
Endogenous,Plxnc1,NM_018797.2,841
Endogenous,Epha4,NM_007936.3,1983
Endogenous,Ncam1,NM_001113204.1,5648
Endogenous,Polr2h,NM_145632.2,1052
Endogenous,Eng,NM_001146350.1,130
Endogenous,Slc4a10,NM_001242380.1,2925
Endogenous,Mapk3,NM_011952.2,2062
Endogenous,Esam,NM_027102.3,337
Endogenous,Nwd1,NM_176940.5,956
Endogenous,Taf4b,NM_001100449.1,217
Endogenous,Lamb2,NM_008483.3,172
Endogenous,Syt7,NM_018801.3,2759
Endogenous,Taf4,NM_001081092.1,422
Endogenous,Cdk5,NM_007668.3,1386
Endogenous,Gdnf,NM_010275.2,11
Endogenous,Adcy5,NM_001012765.4,97
Endogenous,Brms1l,NM_001037756.2,947
Endogenous,Cnr1,NM_007726.3,2604
Endogenous,Mmp12,NM_008605.3,22
Endogenous,Epo,NM_007942.2,21
Endogenous,Cds1,NM_173370.3,2242
Endogenous,Atp8a2,NM_015803.2,1564
Endogenous,Nrg1,NM_178591.2,307
Endogenous,Atp13a2,NM_029097.2,563
Endogenous,Ccl12,NM_011331.2,41
Endogenous,Casp7,NM_007611.2,91
Endogenous,Gad1,NM_008077.4,3159
Endogenous,Creb1,NM_001037726.1,703
Endogenous,Ddx23,NM_001080981.1,1592
Endogenous,Ache,NM_009599.3,398
Endogenous,Ncl,NM_010880.3,544
Endogenous,Gria4,NM_001113180.1,2442
Endogenous,Mapt,NM_001038609.2,3200
Endogenous,Rims1,NM_053270.1,2825
Endogenous,Nkx6-2,NM_183248.3,48
Endogenous,Npy,NM_023456.2,2546
Endogenous,Pdgfrb,NM_008809.1,47
Endogenous,Taf6l,NM_001177798.1,225
Endogenous,Amph,NM_175007.1,3324
Endogenous,Slc11a1,NM_013612.2,23
Endogenous,Calm4,NM_020036.4,24
Endogenous,Nos3,NM_008713.4,54
Endogenous,Il10,NM_010548.1,10
Endogenous,Mapkapk2,NM_008551.1,215
Endogenous,Mgmt,NM_008598.2,33
Endogenous,Sf3b4,NM_153053.3,83
Endogenous,Mal,NM_001171187.1,2251
Endogenous,Prl,NM_011164.1,18
Endogenous,Gabrg2,NM_177408.5,2829
Endogenous,Th,NM_009377.1,18
Endogenous,Camk2d,NM_001025439.1,2175
Endogenous,Cd34,NM_001111059.1,1965
Endogenous,C1qb,NM_009777.2,1506
Endogenous,Polr2l,NM_025593.1,83
Endogenous,Katna1,NM_011835.2,235
Endogenous,Sp1,NM_013672.2,275
Endogenous,Sod1,NM_011434.1,8094
Endogenous,Nos2,NM_010927.3,34
Endogenous,Cplx1,NM_007756.3,4129
Endogenous,Smpd4,NM_001164610.1,225
Endogenous,Tcerg1,NM_001039474.1,1298
Endogenous,Apaf1,NM_009684.2,429
Endogenous,Atp6v1h,XM_006495434.2,8027
Endogenous,Ppargc1a,NM_008904.2,1172
Endogenous,Pla2g4a,NM_008869.2,82
Endogenous,Tbp,NM_013684.3,569
Endogenous,Lrrc25,NM_153074.3,42
Endogenous,Grin2c,NM_010350.2,189
Endogenous,Ppm1l,NM_178726.3,1176
Endogenous,Nefl,NM_010910.1,1744
Endogenous,Keap1,NM_016679.4,732
Endogenous,Spast,NM_016962.2,1510
Endogenous,Gabrb2,NM_008070.3,6962
Endogenous,Cp,NM_001042611.1,239
Endogenous,Gtf2a1,NM_175335.3,2143
Endogenous,Taf9,NM_027139.5,2339
Endogenous,Casp8,NM_009812.2,93
Endogenous,Hif1a,NM_010431.2,3137
Endogenous,Gnai2,NM_008138.4,5165
Endogenous,Cln8,NM_012000.3,306
Endogenous,Cers1,NM_138647.3,112
Endogenous,Ran,NM_009391.3,2287
Endogenous,Tnfrsf12a,NM_001161746.1,133
Endogenous,H2-Ea-ps,NM_010381.2,32
Endogenous,Cul3,NM_016716.4,3095
Endogenous,Pla2g2e,NM_012044.2,20
Endogenous,Amigo1,NM_001004293.2,1501
Endogenous,Mbp,NM_010777.3,4766
Endogenous,Pla2g4c,NM_001168504.1,52
Endogenous,Grm8,NM_008174.2,334
Endogenous,Rad23b,NM_009011.4,5668
Endogenous,Slc8a1,NM_011406.2,5373
Endogenous,Tgfb1,NM_011577.1,136
Endogenous,Xbp1,NM_013842.2,2472
Endogenous,Lif,NM_008501.2,44
Endogenous,Egf,NM_010113.3,50
Endogenous,Cxxc1,NM_028868.3,553
Endogenous,Gfap,NM_001131020.1,4582
Endogenous,Ap3m2,NM_029505.3,2569
Endogenous,Olig2,NM_016967.2,585
Endogenous,Camk2b,NM_001174053.1,9363
Endogenous,Adora2a,NM_009630.2,55
Endogenous,Nts,NM_024435.2,704
Endogenous,Grm1,NM_001114333.2,658
Endogenous,Atxn7,NM_139227.4,508
Endogenous,Grin1,NM_008169.2,1742
Positive,POS_C(8),ERCC_00002.1,3514
Positive,POS_A(128),ERCC_00117.1,36134
Positive,POS_F(0.125),ERCC_00034.1,77
Positive,POS_D(2),ERCC_00092.1,732
Positive,POS_B(32),ERCC_00112.1,14223
Positive,POS_E(0.5),ERCC_00035.1,139
Negative,NEG_C(0),ERCC_00019.1,44
Negative,NEG_D(0),ERCC_00076.1,27
Negative,NEG_E(0),ERCC_00098.1,23
Negative,NEG_A(0),ERCC_00096.1,27
Negative,NEG_H(0),ERCC_00154.1,53
Negative,NEG_G(0),ERCC_00144.1,31
Negative,NEG_F(0),ERCC_00126.1,36
Negative,NEG_B(0),ERCC_00041.1,21
Housekeeping,Lars,NM_134137.2,999
Housekeeping,Tada2b,NM_001170454.1,1094
Housekeeping,Asb7,NM_080443.2,165
Housekeeping,Mto1,NM_026658.2,794
Housekeeping,Ccdc127,NM_024201.3,2667
Housekeeping,Fam104a,NM_138598.5,435
Housekeeping,Supt7l,NM_028150.1,291
Housekeeping,Cnot10,NM_153585.5,1141
Housekeeping,Aars,NM_146217.4,1552
Housekeeping,Csnk2a2,NM_009974.3,1284
</Code_Summary>

<Messages>
</Messages>
