# Supplementary material for: Lack of ApoE inhibits ADan amyloidosis in a mouse model of familial Danish dementia
Source: J Biol Chem. 2022 Nov 25;299(1):102751. doi: 10.1016/j.jbc.2022.102751 (PMC9792896; doi:10.1016/j.jbc.2022.102751)
Supplement: FDD-1837HP [file mmc3.zip › jbc_102751_mmc3.RCC]

<Header>
FileVersion,1.7
SoftwareVersion,4.0.0.3
</Header>

<Sample_Attributes>
ID,01
Owner,
Comments,
Date,20210122
GeneRLF,NS_Mm_NeuroPath_v1.0
SystemAPF,n6_vDV1
</Sample_Attributes>

<Lane_Attributes>
ID,9
FovCount,555
FovCounted,531
ScannerID,1906C0617
StagePosition,3
BindingDensity,1.35
CartridgeID,afr
CartridgeBarcode,
</Lane_Attributes>

<Code_Summary>
CodeClass,Name,Accession,Count
Endogenous,Pla2g2f,NM_012045.4,74
Endogenous,Clu,NM_013492.2,22735
Endogenous,Ppp3cc,NM_008915.2,1045
Endogenous,Itgax,NM_021334.2,17
Endogenous,Gucy1b3,NM_017469.4,2040
Endogenous,Rab3c,NM_023852.5,3910
Endogenous,Gusb,NM_010368.1,212
Endogenous,Sod2,NM_013671.3,4460
Endogenous,Ngf,NM_001112698.1,182
Endogenous,Pla2g2a,NM_001082531.1,23
Endogenous,Cd9,NM_007657.3,1228
Endogenous,Dlat,NM_145614.4,2938
Endogenous,Olfm3,NM_153157.3,761
Endogenous,Tnc,NM_011607.1,156
Endogenous,Casp6,NM_009811.3,164
Endogenous,Fus,NM_139149.2,3141
Endogenous,L1cam,NM_008478.3,915
Endogenous,Pla2g16,NM_139269.2,1272
Endogenous,Scn1a,NM_018733.2,3213
Endogenous,Trim28,NM_011588.3,1204
Endogenous,Syt1,NM_009306.2,6537
Endogenous,Magee1,NM_053201.3,5412
Endogenous,Tmem119,NM_146162.2,452
Endogenous,Sf3a2,NM_013651.4,845
Endogenous,Fcrls,NM_030707.3,187
Endogenous,Mmrn2,NM_153127.3,78
Endogenous,Hcn1,NM_010408.3,2999
Endogenous,Entpd2,NM_009849.2,159
Endogenous,Prkacb,NM_011100.3,2946
Endogenous,Hnrnpm,NM_001109913.1,2550
Endogenous,Mmp9,NM_013599.2,24
Endogenous,Nqo1,NM_008706.5,158
Endogenous,Cxcl11,NM_019494.1,23
Endogenous,Prpf3,NM_027541.4,592
Endogenous,Entpd4,NM_026174.2,551
Endogenous,Ppp3cb,NM_008914.1,12261
Endogenous,Bdnf,NM_007540.4,787
Endogenous,Mtor,NM_020009.2,1399
Endogenous,Nes,NM_016701.3,155
Endogenous,Sec23a,NM_009147.2,2591
Endogenous,Mta2,NM_011842.3,170
Endogenous,Cacna1f,NM_019582.2,24
Endogenous,Il6,NM_031168.1,471
Endogenous,Ctnnb1,NM_007614.2,7740
Endogenous,Ube3a,NM_173010.3,4065
Endogenous,Cd33,NM_001111058.1,119
Endogenous,Optn,NM_181848.4,500
Endogenous,Myct1,NM_026793.2,40
Endogenous,Cd44,NM_009851.2,105
Endogenous,Neo1,NM_001042752.1,1050
Endogenous,Usp30,NM_001033202.3,712
Endogenous,Il1r1,NM_001123382.1,492
Endogenous,Tnr,NM_022312.3,2345
Endogenous,Snrpa,NM_001046637.1,754
Endogenous,Calb1,NM_009788.4,2087
Endogenous,Acvrl1,NM_009612.2,63
Endogenous,Col4a1,NM_009931.2,197
Endogenous,Hdac2,NM_008229.2,1830
Endogenous,Dcx,NM_010025.2,381
Endogenous,Sh3tc2,NM_172628.2,74
Endogenous,Lama2,NM_008481.2,498
Endogenous,Sf3b2,NM_030109.2,1751
Endogenous,Park2,NM_016694.3,774
Endogenous,Mog,NM_010814.2,1059
Endogenous,Frmpd4,NM_001033330.2,1617
Endogenous,Pla2g4e,NM_177845.4,58
Endogenous,Gprasp1,NM_001004359.2,6367
Endogenous,Psmb9,NM_013585.2,61
Endogenous,Tor1a,NM_144884.1,1112
Endogenous,Phf2,NM_011078.2,321
Endogenous,Trim37,NM_197987.2,5400
Endogenous,Tpm1,NM_024427.4,3293
Endogenous,Efna1,NM_010107.4,216
Endogenous,Pak1,NM_011035.2,6254
Endogenous,Ccr2,NM_009915.2,30
Endogenous,Dlg4,NM_001109752.1,4228
Endogenous,Map2k2,NM_023138.4,1399
Endogenous,Prkcq,NM_008859.2,205
Endogenous,Pllp,NM_026385.3,191
Endogenous,Rit2,NM_009065.2,2297
Endogenous,Adra2a,NM_007417.4,288
Endogenous,Bcl2,NM_009741.3,131
Endogenous,Lox,NM_010728.2,25
Endogenous,Cacna1c,NM_001159535.1,772
Endogenous,Hdac6,NM_010413.3,374
Endogenous,Adora1,NM_001008533.3,787
Endogenous,Casp1,NM_009807.2,111
Endogenous,Smn1,NM_011420.2,1157
Endogenous,Pla2g4b,XM_925095.2,61
Endogenous,Gabrr1,NM_008075.2,27
Endogenous,Sorl1,NM_011436.3,6427
Endogenous,Pik3ca,NM_008839.1,1880
Endogenous,Txnl1,NM_016792.2,848
Endogenous,Cdk5rap3,NM_030248.1,443
Endogenous,Flt4,NM_008029.3,75
Endogenous,Lrrk2,NM_025730.3,827
Endogenous,Gabra1,NM_010250.4,9866
Endogenous,Lmna,NM_001002011.2,626
Endogenous,Pgam1,NM_023418.2,5083
Endogenous,Gad2,NM_008078.2,3759
Endogenous,Atp7a,NM_001109757.2,244
Endogenous,Epha2,NM_010139.2,36
Endogenous,Flt1,NM_010228.3,137
Endogenous,Col4a2,NM_009932.3,247
Endogenous,Lsm7,NM_025349.2,2299
Endogenous,Tgfbr2,NM_009371.2,290
Endogenous,Grm2,NM_001160353.1,896
Endogenous,Grin3b,NM_130455.2,21
Endogenous,Hpgds,NM_019455.4,259
Endogenous,Nmnat2,NM_175460.3,3147
Endogenous,Rtn4,NM_194053.3,6707
Endogenous,Rab3a,NM_009001.6,14231
Endogenous,Tenm2,NM_011856.3,2946
Endogenous,Pik3cb,NM_029094.3,1344
Endogenous,Gria1,NM_001252403.1,7994
Endogenous,Sirt1,NM_019812.2,416
Endogenous,Arsa,NM_009713.4,764
Endogenous,Homer1,NM_147176.2,4619
Endogenous,Klk6,NM_001164696.1,39
Endogenous,Ube2k,NM_016786.3,2345
Endogenous,Cxcl12,NM_021704.3,1374
Endogenous,Cadps,NM_001042617.1,10606
Endogenous,Ryr1,NM_009109.1,406
Endogenous,Acin1,NM_001085472.2,2109
Endogenous,Gnai3,NM_010306.2,1176
Endogenous,Grn,NM_008175.3,1237
Endogenous,Fyn,NM_008054.2,2518
Endogenous,Mutyh,NM_001159581.1,59
Endogenous,Grin2a,NM_008170.2,1435
Endogenous,Akt2,NM_001110208.1,323
Endogenous,Idh1,NM_010497.2,1184
Endogenous,Rac1,NM_009007.2,5188
Endogenous,Slu7,NM_148673.3,1909
Endogenous,Cldn5,NM_013805.4,616
Endogenous,Trpv1,NM_001001445.1,19
Endogenous,Tbpl1,NM_011603.5,2332
Endogenous,Naglu,NM_013792.2,203
Endogenous,Itga5,NM_001314041.1,37
Endogenous,Ryr3,NM_177652.2,611
Endogenous,Mthfr,NR_027809.1,39
Endogenous,Gnptg,NM_172529.3,824
Endogenous,Mecp2,NM_010788.2,660
Endogenous,Lsm2,NM_001110101.2,261
Endogenous,Car2,NM_009801.4,5033
Endogenous,Pde4d,NM_011056.3,817
Endogenous,Notch1,NM_008714.2,362
Endogenous,Itpr1,NM_010585.2,6348
Endogenous,Chrm5,NM_205783.2,57
Endogenous,S100b,NM_009115.3,2110
Endogenous,Itpr3,NM_080553.3,41
Endogenous,Dnaja2,NM_019794.4,1879
Endogenous,Slc1a1,NM_009199.2,1329
Endogenous,Atp6v0e2,NM_133764.3,7099
Endogenous,Il13ra1,NM_133990.4,170
Endogenous,Polr2j,NM_011293.2,838
Endogenous,Trpm2,NM_138301.2,347
Endogenous,AI464131,NM_001085515.2,487
Endogenous,Cacna1d,NM_028981.2,979
Endogenous,Aldh1l1,NM_027406.1,629
Endogenous,Epha6,NM_007938.2,3742
Endogenous,Jam3,NM_023277.4,1296
Endogenous,Gpd1l,NM_175380.5,2052
Endogenous,Gabrr3,NM_001081190.1,36
Endogenous,Xab2,NM_026156.2,807
Endogenous,Sart1,NM_016882.3,147
Endogenous,Nsf,NM_008740.2,28456
Endogenous,Il15ra,NM_008358.2,66
Endogenous,Shh,NM_009170.3,90
Endogenous,Dlx2,NM_010054.2,50
Endogenous,Cdk5r1,NM_009871.2,3416
Endogenous,Ppp3ca,NM_008913.4,35689
Endogenous,Atp6v0c,NM_009729.3,27504
Endogenous,Cxcl16,NM_023158.6,73
Endogenous,Rab2a,NM_021518.3,15671
Endogenous,Plxnb3,NM_019587.2,213
Endogenous,Atxn2,NM_009125.2,2253
Endogenous,Unc13a,NM_001029873.2,4474
Endogenous,Gria3,NM_016886.3,6946
Endogenous,Itgal,NM_008400.2,45
Endogenous,Taz,NM_181516.5,1217
Endogenous,Nefh,NM_010904.3,1068
Endogenous,Dlg3,NM_001177778.1,4563
Endogenous,Casp9,NM_015733.4,306
Endogenous,Igf1r,NM_010513.2,992
Endogenous,Kif3a,NM_008443.3,2757
Endogenous,Aif1,NM_019467.2,39
Endogenous,Npc2,NM_023409.4,118
Endogenous,Pcsk2,NM_008792.3,1781
Endogenous,Mmp14,NM_008608.3,225
Endogenous,Rasgrp1,NM_011246.2,6425
Endogenous,Gabrp,NM_146017.3,23
Endogenous,Dnm2,NM_001039520.1,1142
Endogenous,Icam2,NM_010494.1,67
Endogenous,Pecam1,NM_008816.2,233
Endogenous,Tie1,NM_011587.2,73
Endogenous,Epha5,NM_007937.3,3614
Endogenous,Shank2,NM_001081370.2,1160
Endogenous,Nme5,NM_080637.3,328
Endogenous,Cycs,NM_007808.4,133
Endogenous,Snap91,NM_001277986.1,9805
Endogenous,Ccr5,NM_009917.5,84
Endogenous,Prpf31,NM_001159714.1,773
Endogenous,Gtf2b,NM_145546.1,1920
Endogenous,Ap4s1,NM_021710.3,2498
Endogenous,Cul1,NM_012042.3,2253
Endogenous,Slc17a6,NM_080853.3,646
Endogenous,Slc12a5,NM_020333.2,6145
Endogenous,Adcyap1,NM_001315503.1,46
Endogenous,Sorcs3,NM_025696.3,887
Endogenous,Grm5,NM_001143834.1,2941
Endogenous,Mmp16,NM_019724.3,538
Endogenous,Sox10,XM_128139.6,158
Endogenous,Sncb,NM_033610.2,481
Endogenous,Phf19,NM_028716.4,22
Endogenous,Erbb3,NM_010153.1,139
Endogenous,Tcirg1,NM_001136091.1,136
Endogenous,Tlr4,NM_021297.2,36
Endogenous,C6,NM_016704.2,11
Endogenous,Ring1,NM_009066.3,448
Endogenous,Gal3st1,NM_001177691.1,168
Endogenous,Atcay,NM_178662.3,2254
Endogenous,Nfkbib,NM_010908.4,251
Endogenous,Bid,NM_007544.3,256
Endogenous,Fmr1,NM_008031.2,2303
Endogenous,P2rx4,NM_011026.2,188
Endogenous,Fas,NM_007987.2,65
Endogenous,Xk,NM_023500.2,201
Endogenous,Csf1r,NM_001037859.1,1066
Endogenous,Mnat1,NM_008612.2,593
Endogenous,Cnksr2,NM_177751.2,15427
Endogenous,Ap2b1,NM_001035854.2,3054
Endogenous,Sirt2,NM_022432.4,1505
Endogenous,3110043O21Rik,NM_001081343.1,857
Endogenous,Ppp2r5e,NM_012024.2,1405
Endogenous,Nf1,NM_010897.2,2704
Endogenous,Bcas2,NM_026602.3,2532
Endogenous,Des,NM_010043.1,25
Endogenous,Ctse,NM_007799.3,20
Endogenous,Cybb,NM_007807.2,26
Endogenous,Gata2,NM_008090.4,65
Endogenous,Ppp2ca,NM_019411.4,9839
Endogenous,Mapk9,NM_207692.1,3442
Endogenous,Polr2b,NM_153798.2,1242
Endogenous,Polr2k,NM_001039368.1,2165
Endogenous,Scn2a1,NM_001099298.3,6347
Endogenous,Ptprr,NM_011217.2,440
Endogenous,Hdac7,NM_019572.2,264
Endogenous,Inpp4a,NM_172971.2,3874
Endogenous,Pten,NM_008960.2,4619
Endogenous,Gtf2ird1,NM_001081464.1,372
Endogenous,Stat1,NM_009283.3,359
Endogenous,Il4ra,NM_001008700.3,69
Endogenous,Gnai1,NM_010305.1,6818
Endogenous,Ugt8a,NM_011674.4,836
Endogenous,Dgkb,NM_178681.4,4098
Endogenous,B4galt6,NM_019737.2,3523
Endogenous,Cyp4x1,NM_001003947.1,392
Endogenous,Slc32a1,NM_009508.2,1937
Endogenous,Mmp24,NM_010808.3,443
Endogenous,Dagla,NM_198114.2,1858
Endogenous,Nell2,NM_016743.2,17830
Endogenous,Stab1,NM_138672.2,103
Endogenous,Map2,NM_008632.2,20011
Endogenous,Sox9,NM_011448.4,1001
Endogenous,Serpinb6a,NM_001164117.1,319
Endogenous,Ntng1,NM_001163351.1,650
Endogenous,Snca,NM_009221.2,5731
Endogenous,Htt,NM_010414.1,1650
Endogenous,Lrp1,NM_008512.2,2857
Endogenous,Prkce,NM_011104.2,8981
Endogenous,Nptn,NM_009145.2,15507
Endogenous,Gss,NM_008180.1,529
Endogenous,Cab39,NM_133781.4,4546
Endogenous,Dlx1,NM_010053.1,280
Endogenous,Pde1b,NM_008800.1,729
Endogenous,Rhoa,NM_016802.4,2398
Endogenous,Pik3r1,NM_001024955.1,1537
Endogenous,Cul2,NM_029402.3,1325
Endogenous,Hdac1,NM_008228.2,375
Endogenous,Cdkn1a,NM_007669.4,147
Endogenous,Taf10,NM_020024.3,2505
Endogenous,Dnm1l,NM_001025947.1,4453
Endogenous,Cdk7,NM_009874.3,466
Endogenous,Insr,NM_010568.2,828
Endogenous,Pkn1,NM_001199593.1,177
Endogenous,Gpr84,NM_030720.1,13
Endogenous,Myh10,NM_175260.2,4568
Endogenous,Chrna7,NM_007390.3,1955
Endogenous,Psmb8,NM_010724.2,110
Endogenous,Ccl5,NM_013653.1,23
Endogenous,Icam1,NM_010493.2,22
Endogenous,Psen2,NM_001128605.1,274
Endogenous,Gabrb3,NM_008071.3,2914
Endogenous,Atp6v1d,NM_023721.2,7377
Endogenous,Mapk8,NM_016700.3,2821
Endogenous,Myc,NM_010849.4,138
Endogenous,Itgam,NM_008401.2,286
Endogenous,Cd14,NM_009841.3,41
Endogenous,Negr1,NM_001039094.2,3632
Endogenous,Rdx,NM_001104617.1,2113
Endogenous,Notch4,NM_010929.2,20
Endogenous,Cacnb2,NM_023116.3,1406
Endogenous,Hgf,NM_010427.5,132
Endogenous,Ugcg,NM_011673.3,2840
Endogenous,Kras,NM_021284.5,1350
Endogenous,Atp6v0d1,NM_013477.3,5311
Endogenous,Psen1,NM_008943.2,946
Endogenous,Ccnh,NM_023243.2,3743
Endogenous,Atrn,NM_009730.2,2469
Endogenous,Gnaq,NM_008139.5,5251
Endogenous,Cdc40,NM_027879.2,2395
Endogenous,Mapk1,NM_011949.3,18809
Endogenous,Cacnb4,NM_146123.2,1740
Endogenous,Osmr,NM_011019.3,141
Endogenous,Fxn,NM_008044.2,217
Endogenous,Ldhc,NM_013580.4,24
Endogenous,Nostrin,NM_181547.3,116
Endogenous,Hspb1,NM_013560.2,73
Endogenous,Apoe,NM_001305844.1,12431
Endogenous,Dnah1,NM_001033668.1,54
Endogenous,Nova1,NM_021361.1,1482
Endogenous,Inpp5f,NM_178641.5,3314
Endogenous,Slc6a4,NM_010484.2,18
Endogenous,Trp53,NM_011640.1,127
Endogenous,Tnfrsf1b,NM_011610.3,52
Endogenous,Kcnj10,NM_001039484.1,1539
Endogenous,Ide,NM_031156.2,869
Endogenous,Ptdss1,NM_008959.3,1325
Endogenous,Myrf,NM_001033481.1,684
Endogenous,Mpz,NM_008623.4,31
Endogenous,Park7,NM_020569.3,5954
Endogenous,Cacna1s,NM_014193.2,16
Endogenous,Itga7,NM_008398.2,273
Endogenous,Epha3,NM_010140.3,237
Endogenous,Gsr,NM_010344.4,791
Endogenous,Gsn,NM_146120.3,1227
Endogenous,Gba,NM_001077411.1,231
Endogenous,Camk4,NM_009793.3,1980
Endogenous,Sncaip,NM_001199151.1,76
Endogenous,Cers6,NM_172856.3,1251
Endogenous,Dld,NM_007861.4,3583
Endogenous,Tnfrsf10b,NM_020275.3,33
Endogenous,Itpr2,NM_010586.1,356
Endogenous,Tradd,NM_001033161.2,29
Endogenous,Ltbr,NM_010736.3,142
Endogenous,Prf1,NM_011073.2,8
Endogenous,Chd4,NM_145979.2,1411
Endogenous,Pgk1,NM_008828.2,2478
Endogenous,Vcp,NM_009503.3,2929
Endogenous,Ins2,NM_008387.3,26
Endogenous,Plcb2,NM_177568.2,59
Endogenous,Erg,NM_133659.2,35
Endogenous,Thy1,NM_009382.3,13543
Endogenous,Ccs,XM_006531645.1,397
Endogenous,Usp21,NM_013919.4,376
Endogenous,Ubqln1,NM_152234.2,2045
Endogenous,Slc6a3,NM_010020.3,24
Endogenous,Opa1,NM_001199177.1,1769
Endogenous,Trem1,NM_021406.5,13
Endogenous,Cers4,NM_026058.4,427
Endogenous,Bax,NM_007527.3,386
Endogenous,Ina,NM_146100.4,3652
Endogenous,Emcn,NM_001163522.1,130
Endogenous,Uchl1,NM_011670.2,64
Endogenous,Akt1,NM_001165894.1,1886
Endogenous,Gria2,NM_001039195.1,15505
Endogenous,Lamp1,NM_010684.2,4707
Endogenous,Il1b,NM_008361.3,32
Endogenous,Prkcb,NM_008855.2,13874
Endogenous,Phf21a,NM_001109690.1,147
Endogenous,Csf1,NM_001113530.1,579
Endogenous,Nfe2l2,NR_132727.1,216
Endogenous,Gnao1,NM_010308.3,8612
Endogenous,Efr3a,NM_133766.3,3750
Endogenous,Chl1,NM_007697.2,2827
Endogenous,Sgpl1,NM_009163.3,550
Endogenous,Tfam,NM_009360.4,1066
Endogenous,Wfs1,NM_011716.2,1501
Endogenous,P2rx7,NM_001038839.2,200
Endogenous,Cxcr4,NM_009911.3,67
Endogenous,Hap1,NM_010404.3,1488
Endogenous,Prkaa2,NM_178143.1,580
Endogenous,Sptbn2,NM_021287.1,4816
Endogenous,Ret,NM_001080780.1,88
Endogenous,Ppt1,NM_008917.3,1123
Endogenous,Palm,NM_023128.4,1492
Endogenous,Grin2b,NM_008171.3,7438
Endogenous,Npas4,NM_153553.4,475
Endogenous,Cxcl10,NM_021274.1,51
Endogenous,Ddc,NM_016672.4,80
Endogenous,Cast,NM_009817.1,216
Endogenous,Ntf3,NM_008742.2,292
Endogenous,Gng2,NM_010315.4,2185
Endogenous,Ube2n,NM_080560.3,1715
Endogenous,Ninj2,NM_016718.2,128
Endogenous,Syt4,NM_009308.3,3527
Endogenous,Rapgef2,NM_001099624.2,5645
Endogenous,Chrnb2,NM_009602.4,934
Endogenous,Slc18a2,NM_172523.3,88
Endogenous,Tnfrsf11b,NM_008764.3,80
Endogenous,Camk2g,NM_001039138.1,3195
Endogenous,Trem2,NM_031254.2,338
Endogenous,C4a,NM_011413.2,87
Endogenous,Dll4,NM_019454.2,55
Endogenous,Scamp2,NM_022813.3,206
Endogenous,Atxn3,NM_001167914.1,373
Endogenous,Vip,NM_011702.2,865
Endogenous,Sla,NM_001029841.1,41
Endogenous,Stat3,NM_213659.2,362
Endogenous,Pla2g4d,NM_001024137.1,30
Endogenous,Crh,NM_205769.1,88
Endogenous,Prkcsh,NM_008925.1,1692
Endogenous,Notch3,NM_008716.2,52
Endogenous,Gsk3b,NM_019827.3,4470
Endogenous,Irf8,NM_008320.3,102
Endogenous,Sqstm1,NM_011018.2,5347
Endogenous,Src,NM_001025395.2,1324
Endogenous,C1qa,NM_007572.2,899
Endogenous,Gfpt1,NM_013528.3,1220
Endogenous,Cntnap1,NM_016782.2,1951
Endogenous,C3,XM_011246258.1,83
Endogenous,Gls,NM_001113383.1,9897
Endogenous,Sri,NM_001080974.2,1604
Endogenous,Cers2,NM_029789.1,680
Endogenous,Tnf,NM_013693.2,51
Endogenous,Atp2b3,NM_177236.3,1586
Endogenous,Cntn1,NM_001159647.1,10820
Endogenous,Stambpl1,NM_029682.4,969
Endogenous,Glrb,NM_010298.5,4748
Endogenous,Slc18a3,NM_021712.2,46
Endogenous,Napsa,NM_008437.1,47
Endogenous,Npc1,NM_008720.2,1223
Endogenous,Gjb1,NM_008124.2,255
Endogenous,Atf4,NM_009716.2,2248
Endogenous,Nos1,NM_008712.2,829
Endogenous,Marco,NM_010766.2,66
Endogenous,Ntrk1,NM_001033124.1,69
Endogenous,Efna5,NM_207654.2,193
Endogenous,Ipcef1,NM_001033391.2,1000
Endogenous,Egfr,NM_207655.2,184
Endogenous,Lypla1,XM_006495472.2,1121
Endogenous,Cntn4,NM_001109751.1,816
Endogenous,Jun,NM_010591.2,1976
Endogenous,Lclat1,NM_001177967.1,1050
Endogenous,Adcy8,NM_009623.2,727
Endogenous,Slc1a2,NM_001077514.3,32015
Endogenous,Drd1,NM_010076.3,286
Endogenous,Nol3,NM_030152.4,153
Endogenous,Cacna1a,NM_007578.3,1927
Endogenous,F2,NM_010168.2,65
Endogenous,Bnip3,NM_009760.4,4883
Endogenous,Cpt1b,NM_009948.2,45
Endogenous,Cspg4,NM_139001.2,286
Endogenous,Syt13,NM_030725.4,3636
Endogenous,Arrb2,NM_145429.4,920
Endogenous,Fa2h,NM_178086.3,236
Endogenous,Cd8a,NM_001081110.2,68
Endogenous,Pah,NM_008777.3,38
Endogenous,Htr5a,NM_008314.2,238
Endogenous,Rras,NM_009101.2,152
Endogenous,Ap2a2,NM_007459.3,3161
Endogenous,Srsf4,NM_020587.2,907
Endogenous,Parp1,NM_007415.2,1413
Endogenous,Cdc27,NM_145436.2,1195
Endogenous,Raf1,NM_029780.3,1335
Endogenous,Stx1b,NM_024414.2,11823
Endogenous,Tnfrsf1a,NM_011609.2,152
Endogenous,Akt1s1,NM_026270.4,643
Endogenous,Cx3cl1,NM_009142.3,5184
Endogenous,Xiap,NM_009688.2,2679
Endogenous,Mapk10,NM_001081567.1,8653
Endogenous,Egr1,NM_007913.5,2045
Endogenous,Pls1,NM_001033210.3,522
Endogenous,Prkca,NM_011101.3,5369
Endogenous,Drd4,NM_007878.2,52
Endogenous,Aqp4,NM_009700.2,1818
Endogenous,Gga1,NM_145929.2,364
Endogenous,Dbh,NM_138942.3,31
Endogenous,Adcy9,NM_009624.1,2820
Endogenous,Casp3,NM_009810.2,237
Endogenous,Dgke,NM_019505.3,2112
Endogenous,Fgf2,NM_008006.2,127
Endogenous,Il6ra,NM_010559.2,134
Endogenous,Ryr2,NM_023868.1,2046
Endogenous,Fos,NM_010234.2,490
Endogenous,Pqbp1,NM_001252528.1,714
Endogenous,Angpt2,NM_007426.3,42
Endogenous,Ap3s1,NM_009681.5,3925
Endogenous,Epha7,NM_001122889.1,3835
Endogenous,Galc,NM_008079.3,584
Endogenous,Hmox1,NM_010442.2,160
Endogenous,Tlr2,NM_011905.2,67
Endogenous,Myd88,NM_010851.2,123
Endogenous,Plekho2,NM_153119.2,288
Endogenous,Fgf12,NM_001276419.1,3943
Endogenous,Kcnb1,NM_008420.3,666
Endogenous,Crebbp,NM_001025432.1,3680
Endogenous,Chat,NM_009891.2,28
Endogenous,Bche,NM_009738.3,106
Endogenous,Lsr,NM_001164184.1,119
Endogenous,Ptgs2,NM_011198.3,644
Endogenous,Stx1a,NM_016801.3,2026
Endogenous,Efnb3,NM_007911.5,2127
Endogenous,Nelfa,NM_011914.2,405
Endogenous,Chmp2b,NM_026879.2,1258
Endogenous,Pmp22,NM_008885.2,190
Endogenous,Oxr1,NM_001130163.1,8411
Endogenous,Cln3,NM_001146311.1,249
Endogenous,Acaa1a,NM_130864.3,368
Endogenous,Ap1s1,NM_007457.2,2468
Endogenous,Atg5,NM_053069.5,997
Endogenous,Atp6v1a,NM_007508.5,9835
Endogenous,Eif2s1,NM_026114.3,1503
Endogenous,Plcb1,NM_019677.1,4026
Endogenous,Ggt1,NM_008116.2,100
Endogenous,Islr2,NM_001161538.1,1458
Endogenous,Cntf,NM_170786.2,139
Endogenous,Pcna,NM_011045.2,1735
Endogenous,Atf6,NM_001081304.1,820
Endogenous,Ppp2r5c,NM_001135001.1,5892
Endogenous,Cacna1b,NM_001042528.1,797
Endogenous,Fasl,NM_010177.3,39
Endogenous,U2af2,NM_133671.3,599
Endogenous,Hras,NM_001130443.1,2564
Endogenous,Nfkbia,NM_010907.2,273
Endogenous,Cd4,NM_013488.2,21
Endogenous,Grik2,NM_010349.2,1796
Endogenous,Lpar1,NM_010336.2,282
Endogenous,Spi1,NM_011355.1,177
Endogenous,Vegfa,NM_001025250.3,872
Endogenous,Prnp,NM_011170.2,59237
Endogenous,Man2b1,NM_010764.2,637
Endogenous,Gtf2h3,NM_181410.3,538
Endogenous,Igf1,NM_010512.4,219
Endogenous,Calb2,NM_007586.1,702
Endogenous,Abat,NM_001170978.1,3165
Endogenous,Plcl2,NM_013880.3,2312
Endogenous,Gaa,NM_008064.3,3572
Endogenous,Gnptab,NM_001004164.2,933
Endogenous,Egfl7,NM_001164564.1,938
Endogenous,Apc,NM_007462.3,7141
Endogenous,Sucla2,NM_011506.1,6893
Endogenous,Inhbb,NM_008381.3,62
Endogenous,Msn,NM_010833.2,123
Endogenous,Cd68,NM_009853.1,229
Endogenous,Gstp1,NM_013541.1,5202
Endogenous,Cntnap2,NM_001004357.2,851
Endogenous,Arhgap44,NM_001099288.1,2080
Endogenous,Cadm3,NM_053199.3,4412
Endogenous,Hmgb1,NM_010439.3,2866
Endogenous,Twistnb,NM_172253.2,497
Endogenous,Prkaca,NM_008854.3,4586
Endogenous,Atp6v0e,NM_025272.2,309
Endogenous,Slc2a1,NM_011400.3,333
Endogenous,Ptprn2,NM_011215.2,3462
Endogenous,Il10ra,NM_008348.2,145
Endogenous,Kcna1,NM_010595.3,3102
Endogenous,Ctns,NM_031251.4,182
Endogenous,Gtf2h1,NM_008186.4,705
Endogenous,Pvalb,NM_013645.3,1602
Endogenous,Slc9a6,NM_172780.3,2809
Endogenous,Arhgef10,NM_001037736.1,324
Endogenous,Cd40,NM_011611.2,37
Endogenous,Gdpd2,NM_023608.3,207
Endogenous,Mmp2,NM_008610.2,67
Endogenous,Dlgap1,NM_027712.3,614
Endogenous,Pfn1,NM_011072.4,3231
Endogenous,App,NM_007471.2,24608
Endogenous,Zfp24,NM_021559.2,587
Endogenous,Abl1,NM_009594.4,357
Endogenous,Hexb,NM_010422.2,2856
Endogenous,Cx3cr1,NM_009987.3,983
Endogenous,Nrxn1,NM_001346960.1,8140
Endogenous,Bace1,NM_011792.4,1851
Endogenous,Ehmt1,NM_001012518.2,386
Endogenous,Cldn15,NM_021719.4,26
Endogenous,Fam126a,XM_006535824.2,707
Endogenous,Grin2d,NM_008172.2,77
Endogenous,Nmb,NM_026523.2,146
Endogenous,Ccnd1,NM_007631.1,618
Endogenous,Tardbp,NM_001003899.2,1628
Endogenous,Pla2g6,NM_001199023.1,177
Endogenous,C1qc,NM_007574.2,841
Endogenous,Ngfr,NM_033217.3,47
Endogenous,Gnb5,NM_138719.5,1585
Endogenous,Sirt7,NM_153056.2,723
Endogenous,Mmp19,NM_021412.2,29
Endogenous,Nlrp3,NM_145827.3,30
Endogenous,Egr2,NM_010118.2,30
Endogenous,Htr1a,NM_008308.4,995
Endogenous,Crtc2,NM_028881.2,109
Endogenous,Cdk2,NM_016756.4,35
Endogenous,Erlec1,NM_025745.3,1154
Endogenous,Htra2,NM_019752.3,227
Endogenous,Plcb3,NM_008874.3,160
Endogenous,Fgf14,NM_207667.3,653
Endogenous,Actn1,NM_134156.2,1258
Endogenous,Nr4a2,NM_001139509.1,1972
Endogenous,Akt3,NM_011785.3,5034
Endogenous,Pnkd,NM_019999.2,2030
Endogenous,Trf,NM_133977.2,8842
Endogenous,Pdpk1,NM_001080773.2,2370
Endogenous,Pla2g4f,NM_001024145.2,25
Endogenous,Ager,NM_007425.2,28
Endogenous,Ddit3,NM_007837.3,507
Endogenous,Adrb2,NM_007420.2,60
Endogenous,Hc,NM_010406.1,19
Endogenous,Dot1l,NM_199322.1,233
Endogenous,Gabra4,NM_010251.2,2411
Endogenous,Stx2,NM_007941.2,564
Endogenous,Atm,NM_007499.2,474
Endogenous,Lpo,NM_080420.2,28
Endogenous,Sp100,NM_013673.3,67
Endogenous,Comt,NM_007744.3,1499
Endogenous,Ptdss2,NM_013782.4,594
Endogenous,Lrrc4,NM_138682.2,1462
Endogenous,P2ry12,NM_027571.3,471
Endogenous,Gngt1,NM_010314.2,30
Endogenous,Atp6v1g2,NM_023179.3,8036
Endogenous,Ang,NM_007447.2,40
Endogenous,Rela,NM_009045.4,227
Endogenous,Tbr1,NM_009322.3,365
Endogenous,Ncf1,NM_001286037.1,96
Endogenous,Bcas1,NM_029815.2,2962
Endogenous,Synj1,NM_001045515.1,4367
Endogenous,Axin2,NM_015732.4,312
Endogenous,Atp6v1e1,NM_007510.2,9674
Endogenous,Ep300,NM_177821.6,1431
Endogenous,Becn1,NM_019584.3,3798
Endogenous,Mfn2,XM_006535920.1,2473
Endogenous,Calm1,NM_009790.4,26948
Endogenous,Mta1,NM_054081.2,1965
Endogenous,Cck,NM_031161.2,3664
Endogenous,Smyd1,NM_009762.2,28
Endogenous,Plcb4,NM_013829.2,528
Endogenous,Avp,NM_009732.2,19
Endogenous,Bcl2l1,NM_009743.4,1522
Endogenous,Emp2,NM_007929.2,455
Endogenous,Prkcg,NM_011102.3,11746
Endogenous,Map2k1,NM_008927.3,6880
Endogenous,Gpr37,NM_010338.2,1218
Endogenous,Pink1,NM_026880.2,5102
Endogenous,Tspo,NM_009775.4,55
Endogenous,Ikbkb,NM_010546.2,761
Endogenous,Arc,NM_018790.2,975
Endogenous,Adam10,NM_007399.3,1776
Endogenous,Mag,NM_010758.2,676
Endogenous,Drd2,NM_010077.2,49
Endogenous,Kel,NM_032540.3,26
Endogenous,Csf2rb,NM_007780.4,28
Endogenous,Bad,NM_007522.3,532
Endogenous,Gpr4,NM_175668.4,26
Endogenous,Meaf6,NM_027310.3,899
Endogenous,Fn1,NM_010233.1,501
Endogenous,Plxnc1,NM_018797.2,907
Endogenous,Epha4,NM_007936.3,2002
Endogenous,Ncam1,NM_001113204.1,5260
Endogenous,Polr2h,NM_145632.2,1115
Endogenous,Eng,NM_001146350.1,109
Endogenous,Slc4a10,NM_001242380.1,2972
Endogenous,Mapk3,NM_011952.2,2261
Endogenous,Esam,NM_027102.3,274
Endogenous,Nwd1,NM_176940.5,832
Endogenous,Taf4b,NM_001100449.1,200
Endogenous,Lamb2,NM_008483.3,200
Endogenous,Syt7,NM_018801.3,2034
Endogenous,Taf4,NM_001081092.1,395
Endogenous,Cdk5,NM_007668.3,1427
Endogenous,Gdnf,NM_010275.2,11
Endogenous,Adcy5,NM_001012765.4,84
Endogenous,Brms1l,NM_001037756.2,898
Endogenous,Cnr1,NM_007726.3,3004
Endogenous,Mmp12,NM_008605.3,31
Endogenous,Epo,NM_007942.2,18
Endogenous,Cds1,NM_173370.3,1695
Endogenous,Atp8a2,NM_015803.2,1311
Endogenous,Nrg1,NM_178591.2,264
Endogenous,Atp13a2,NM_029097.2,482
Endogenous,Ccl12,NM_011331.2,31
Endogenous,Casp7,NM_007611.2,78
Endogenous,Gad1,NM_008077.4,3055
Endogenous,Creb1,NM_001037726.1,582
Endogenous,Ddx23,NM_001080981.1,1543
Endogenous,Ache,NM_009599.3,375
Endogenous,Ncl,NM_010880.3,540
Endogenous,Gria4,NM_001113180.1,2045
Endogenous,Mapt,NM_001038609.2,2813
Endogenous,Rims1,NM_053270.1,2593
Endogenous,Nkx6-2,NM_183248.3,48
Endogenous,Npy,NM_023456.2,2380
Endogenous,Pdgfrb,NM_008809.1,44
Endogenous,Taf6l,NM_001177798.1,233
Endogenous,Amph,NM_175007.1,3622
Endogenous,Slc11a1,NM_013612.2,31
Endogenous,Calm4,NM_020036.4,16
Endogenous,Nos3,NM_008713.4,41
Endogenous,Il10,NM_010548.1,14
Endogenous,Mapkapk2,NM_008551.1,203
Endogenous,Mgmt,NM_008598.2,36
Endogenous,Sf3b4,NM_153053.3,70
Endogenous,Mal,NM_001171187.1,1814
Endogenous,Prl,NM_011164.1,22
Endogenous,Gabrg2,NM_177408.5,2647
Endogenous,Th,NM_009377.1,38
Endogenous,Camk2d,NM_001025439.1,1340
Endogenous,Cd34,NM_001111059.1,1521
Endogenous,C1qb,NM_009777.2,1356
Endogenous,Polr2l,NM_025593.1,81
Endogenous,Katna1,NM_011835.2,221
Endogenous,Sp1,NM_013672.2,255
Endogenous,Sod1,NM_011434.1,7844
Endogenous,Nos2,NM_010927.3,30
Endogenous,Cplx1,NM_007756.3,3809
Endogenous,Smpd4,NM_001164610.1,203
Endogenous,Tcerg1,NM_001039474.1,1301
Endogenous,Apaf1,NM_009684.2,466
Endogenous,Atp6v1h,XM_006495434.2,7939
Endogenous,Ppargc1a,NM_008904.2,1016
Endogenous,Pla2g4a,NM_008869.2,84
Endogenous,Tbp,NM_013684.3,597
Endogenous,Lrrc25,NM_153074.3,28
Endogenous,Grin2c,NM_010350.2,171
Endogenous,Ppm1l,NM_178726.3,973
Endogenous,Nefl,NM_010910.1,1646
Endogenous,Keap1,NM_016679.4,668
Endogenous,Spast,NM_016962.2,1502
Endogenous,Gabrb2,NM_008070.3,6547
Endogenous,Cp,NM_001042611.1,278
Endogenous,Gtf2a1,NM_175335.3,2002
Endogenous,Taf9,NM_027139.5,2429
Endogenous,Casp8,NM_009812.2,86
Endogenous,Hif1a,NM_010431.2,3322
Endogenous,Gnai2,NM_008138.4,5077
Endogenous,Cln8,NM_012000.3,295
Endogenous,Cers1,NM_138647.3,100
Endogenous,Ran,NM_009391.3,2379
Endogenous,Tnfrsf12a,NM_001161746.1,92
Endogenous,H2-Ea-ps,NM_010381.2,25
Endogenous,Cul3,NM_016716.4,2923
Endogenous,Pla2g2e,NM_012044.2,26
Endogenous,Amigo1,NM_001004293.2,1432
Endogenous,Mbp,NM_010777.3,4130
Endogenous,Pla2g4c,NM_001168504.1,37
Endogenous,Grm8,NM_008174.2,279
Endogenous,Rad23b,NM_009011.4,5520
Endogenous,Slc8a1,NM_011406.2,5239
Endogenous,Tgfb1,NM_011577.1,121
Endogenous,Xbp1,NM_013842.2,2032
Endogenous,Lif,NM_008501.2,40
Endogenous,Egf,NM_010113.3,62
Endogenous,Cxxc1,NM_028868.3,482
Endogenous,Gfap,NM_001131020.1,5136
Endogenous,Ap3m2,NM_029505.3,2498
Endogenous,Olig2,NM_016967.2,562
Endogenous,Camk2b,NM_001174053.1,8795
Endogenous,Adora2a,NM_009630.2,48
Endogenous,Nts,NM_024435.2,551
Endogenous,Grm1,NM_001114333.2,638
Endogenous,Atxn7,NM_139227.4,464
Endogenous,Grin1,NM_008169.2,1593
Positive,POS_C(8),ERCC_00002.1,3182
Positive,POS_A(128),ERCC_00117.1,33053
Positive,POS_F(0.125),ERCC_00034.1,65
Positive,POS_D(2),ERCC_00092.1,772
Positive,POS_B(32),ERCC_00112.1,12838
Positive,POS_E(0.5),ERCC_00035.1,135
Negative,NEG_C(0),ERCC_00019.1,37
Negative,NEG_D(0),ERCC_00076.1,28
Negative,NEG_E(0),ERCC_00098.1,15
Negative,NEG_A(0),ERCC_00096.1,25
Negative,NEG_H(0),ERCC_00154.1,52
Negative,NEG_G(0),ERCC_00144.1,34
Negative,NEG_F(0),ERCC_00126.1,31
Negative,NEG_B(0),ERCC_00041.1,27
Housekeeping,Lars,NM_134137.2,1046
Housekeeping,Tada2b,NM_001170454.1,1037
Housekeeping,Asb7,NM_080443.2,139
Housekeeping,Mto1,NM_026658.2,784
Housekeeping,Ccdc127,NM_024201.3,2489
Housekeeping,Fam104a,NM_138598.5,378
Housekeeping,Supt7l,NM_028150.1,260
Housekeeping,Cnot10,NM_153585.5,1114
Housekeeping,Aars,NM_146217.4,1444
Housekeeping,Csnk2a2,NM_009974.3,1260
</Code_Summary>

<Messages>
</Messages>
