# Supplementary material for: Lack of ApoE inhibits ADan amyloidosis in a mouse model of familial Danish dementia
Source: J Biol Chem. 2022 Nov 25;299(1):102751. doi: 10.1016/j.jbc.2022.102751 (PMC9792896; doi:10.1016/j.jbc.2022.102751)
Supplement: FDDApoEKO-71HP [file mmc4.zip › jbc_102751_mmc4.RCC]

<Header>
FileVersion,1.7
SoftwareVersion,4.0.0.3
</Header>

<Sample_Attributes>
ID,01
Owner,
Comments,
Date,20210122
GeneRLF,NS_Mm_NeuroPath_v1.0
SystemAPF,n6_vDV1
</Sample_Attributes>

<Lane_Attributes>
ID,7
FovCount,555
FovCounted,535
ScannerID,1906C0617
StagePosition,3
BindingDensity,1.67
CartridgeID,afr
CartridgeBarcode,
</Lane_Attributes>

<Code_Summary>
CodeClass,Name,Accession,Count
Endogenous,Pla2g2f,NM_012045.4,64
Endogenous,Clu,NM_013492.2,27137
Endogenous,Ppp3cc,NM_008915.2,1099
Endogenous,Itgax,NM_021334.2,25
Endogenous,Gucy1b3,NM_017469.4,2202
Endogenous,Rab3c,NM_023852.5,4656
Endogenous,Gusb,NM_010368.1,225
Endogenous,Sod2,NM_013671.3,5360
Endogenous,Ngf,NM_001112698.1,179
Endogenous,Pla2g2a,NM_001082531.1,27
Endogenous,Cd9,NM_007657.3,1521
Endogenous,Dlat,NM_145614.4,3396
Endogenous,Olfm3,NM_153157.3,879
Endogenous,Tnc,NM_011607.1,117
Endogenous,Casp6,NM_009811.3,202
Endogenous,Fus,NM_139149.2,3924
Endogenous,L1cam,NM_008478.3,1239
Endogenous,Pla2g16,NM_139269.2,1436
Endogenous,Scn1a,NM_018733.2,3587
Endogenous,Trim28,NM_011588.3,1488
Endogenous,Syt1,NM_009306.2,7708
Endogenous,Magee1,NM_053201.3,5710
Endogenous,Tmem119,NM_146162.2,493
Endogenous,Sf3a2,NM_013651.4,1074
Endogenous,Fcrls,NM_030707.3,400
Endogenous,Mmrn2,NM_153127.3,92
Endogenous,Hcn1,NM_010408.3,3320
Endogenous,Entpd2,NM_009849.2,154
Endogenous,Prkacb,NM_011100.3,3492
Endogenous,Hnrnpm,NM_001109913.1,2721
Endogenous,Mmp9,NM_013599.2,47
Endogenous,Nqo1,NM_008706.5,180
Endogenous,Cxcl11,NM_019494.1,21
Endogenous,Prpf3,NM_027541.4,598
Endogenous,Entpd4,NM_026174.2,749
Endogenous,Ppp3cb,NM_008914.1,12801
Endogenous,Bdnf,NM_007540.4,1061
Endogenous,Mtor,NM_020009.2,1760
Endogenous,Nes,NM_016701.3,176
Endogenous,Sec23a,NM_009147.2,2750
Endogenous,Mta2,NM_011842.3,199
Endogenous,Cacna1f,NM_019582.2,22
Endogenous,Il6,NM_031168.1,692
Endogenous,Ctnnb1,NM_007614.2,7739
Endogenous,Ube3a,NM_173010.3,4288
Endogenous,Cd33,NM_001111058.1,145
Endogenous,Optn,NM_181848.4,626
Endogenous,Myct1,NM_026793.2,29
Endogenous,Cd44,NM_009851.2,271
Endogenous,Neo1,NM_001042752.1,1284
Endogenous,Usp30,NM_001033202.3,947
Endogenous,Il1r1,NM_001123382.1,448
Endogenous,Tnr,NM_022312.3,2662
Endogenous,Snrpa,NM_001046637.1,989
Endogenous,Calb1,NM_009788.4,2008
Endogenous,Acvrl1,NM_009612.2,87
Endogenous,Col4a1,NM_009931.2,270
Endogenous,Hdac2,NM_008229.2,1958
Endogenous,Dcx,NM_010025.2,377
Endogenous,Sh3tc2,NM_172628.2,88
Endogenous,Lama2,NM_008481.2,467
Endogenous,Sf3b2,NM_030109.2,2077
Endogenous,Park2,NM_016694.3,799
Endogenous,Mog,NM_010814.2,1666
Endogenous,Frmpd4,NM_001033330.2,1562
Endogenous,Pla2g4e,NM_177845.4,53
Endogenous,Gprasp1,NM_001004359.2,6489
Endogenous,Psmb9,NM_013585.2,77
Endogenous,Tor1a,NM_144884.1,1154
Endogenous,Phf2,NM_011078.2,420
Endogenous,Trim37,NM_197987.2,6074
Endogenous,Tpm1,NM_024427.4,3458
Endogenous,Efna1,NM_010107.4,237
Endogenous,Pak1,NM_011035.2,8385
Endogenous,Ccr2,NM_009915.2,26
Endogenous,Dlg4,NM_001109752.1,5063
Endogenous,Map2k2,NM_023138.4,1515
Endogenous,Prkcq,NM_008859.2,256
Endogenous,Pllp,NM_026385.3,307
Endogenous,Rit2,NM_009065.2,2599
Endogenous,Adra2a,NM_007417.4,373
Endogenous,Bcl2,NM_009741.3,150
Endogenous,Lox,NM_010728.2,22
Endogenous,Cacna1c,NM_001159535.1,727
Endogenous,Hdac6,NM_010413.3,403
Endogenous,Adora1,NM_001008533.3,1040
Endogenous,Casp1,NM_009807.2,186
Endogenous,Smn1,NM_011420.2,1252
Endogenous,Pla2g4b,XM_925095.2,76
Endogenous,Gabrr1,NM_008075.2,25
Endogenous,Sorl1,NM_011436.3,7987
Endogenous,Pik3ca,NM_008839.1,1977
Endogenous,Txnl1,NM_016792.2,938
Endogenous,Cdk5rap3,NM_030248.1,416
Endogenous,Flt4,NM_008029.3,92
Endogenous,Lrrk2,NM_025730.3,899
Endogenous,Gabra1,NM_010250.4,11898
Endogenous,Lmna,NM_001002011.2,774
Endogenous,Pgam1,NM_023418.2,6476
Endogenous,Gad2,NM_008078.2,3865
Endogenous,Atp7a,NM_001109757.2,318
Endogenous,Epha2,NM_010139.2,40
Endogenous,Flt1,NM_010228.3,201
Endogenous,Col4a2,NM_009932.3,282
Endogenous,Lsm7,NM_025349.2,2595
Endogenous,Tgfbr2,NM_009371.2,380
Endogenous,Grm2,NM_001160353.1,1388
Endogenous,Grin3b,NM_130455.2,21
Endogenous,Hpgds,NM_019455.4,328
Endogenous,Nmnat2,NM_175460.3,4051
Endogenous,Rtn4,NM_194053.3,8078
Endogenous,Rab3a,NM_009001.6,14778
Endogenous,Tenm2,NM_011856.3,3293
Endogenous,Pik3cb,NM_029094.3,1227
Endogenous,Gria1,NM_001252403.1,9158
Endogenous,Sirt1,NM_019812.2,456
Endogenous,Arsa,NM_009713.4,867
Endogenous,Homer1,NM_147176.2,5921
Endogenous,Klk6,NM_001164696.1,42
Endogenous,Ube2k,NM_016786.3,2483
Endogenous,Cxcl12,NM_021704.3,1550
Endogenous,Cadps,NM_001042617.1,12151
Endogenous,Ryr1,NM_009109.1,451
Endogenous,Acin1,NM_001085472.2,2234
Endogenous,Gnai3,NM_010306.2,1288
Endogenous,Grn,NM_008175.3,1462
Endogenous,Fyn,NM_008054.2,2946
Endogenous,Mutyh,NM_001159581.1,59
Endogenous,Grin2a,NM_008170.2,1686
Endogenous,Akt2,NM_001110208.1,498
Endogenous,Idh1,NM_010497.2,1239
Endogenous,Rac1,NM_009007.2,5993
Endogenous,Slu7,NM_148673.3,2144
Endogenous,Cldn5,NM_013805.4,726
Endogenous,Trpv1,NM_001001445.1,27
Endogenous,Tbpl1,NM_011603.5,2477
Endogenous,Naglu,NM_013792.2,219
Endogenous,Itga5,NM_001314041.1,43
Endogenous,Ryr3,NM_177652.2,577
Endogenous,Mthfr,NR_027809.1,46
Endogenous,Gnptg,NM_172529.3,1005
Endogenous,Mecp2,NM_010788.2,895
Endogenous,Lsm2,NM_001110101.2,272
Endogenous,Car2,NM_009801.4,5933
Endogenous,Pde4d,NM_011056.3,1055
Endogenous,Notch1,NM_008714.2,421
Endogenous,Itpr1,NM_010585.2,6467
Endogenous,Chrm5,NM_205783.2,76
Endogenous,S100b,NM_009115.3,2378
Endogenous,Itpr3,NM_080553.3,70
Endogenous,Dnaja2,NM_019794.4,1985
Endogenous,Slc1a1,NM_009199.2,1539
Endogenous,Atp6v0e2,NM_133764.3,8371
Endogenous,Il13ra1,NM_133990.4,176
Endogenous,Polr2j,NM_011293.2,905
Endogenous,Trpm2,NM_138301.2,419
Endogenous,AI464131,NM_001085515.2,610
Endogenous,Cacna1d,NM_028981.2,1272
Endogenous,Aldh1l1,NM_027406.1,748
Endogenous,Epha6,NM_007938.2,3756
Endogenous,Jam3,NM_023277.4,1400
Endogenous,Gpd1l,NM_175380.5,2283
Endogenous,Gabrr3,NM_001081190.1,38
Endogenous,Xab2,NM_026156.2,913
Endogenous,Sart1,NM_016882.3,210
Endogenous,Nsf,NM_008740.2,33283
Endogenous,Il15ra,NM_008358.2,85
Endogenous,Shh,NM_009170.3,121
Endogenous,Dlx2,NM_010054.2,58
Endogenous,Cdk5r1,NM_009871.2,3917
Endogenous,Ppp3ca,NM_008913.4,37262
Endogenous,Atp6v0c,NM_009729.3,30155
Endogenous,Cxcl16,NM_023158.6,80
Endogenous,Rab2a,NM_021518.3,14656
Endogenous,Plxnb3,NM_019587.2,299
Endogenous,Atxn2,NM_009125.2,2597
Endogenous,Unc13a,NM_001029873.2,5375
Endogenous,Gria3,NM_016886.3,7861
Endogenous,Itgal,NM_008400.2,47
Endogenous,Taz,NM_181516.5,1350
Endogenous,Nefh,NM_010904.3,1382
Endogenous,Dlg3,NM_001177778.1,4802
Endogenous,Casp9,NM_015733.4,347
Endogenous,Igf1r,NM_010513.2,1303
Endogenous,Kif3a,NM_008443.3,2783
Endogenous,Aif1,NM_019467.2,43
Endogenous,Npc2,NM_023409.4,141
Endogenous,Pcsk2,NM_008792.3,2019
Endogenous,Mmp14,NM_008608.3,272
Endogenous,Rasgrp1,NM_011246.2,7036
Endogenous,Gabrp,NM_146017.3,22
Endogenous,Dnm2,NM_001039520.1,1426
Endogenous,Icam2,NM_010494.1,88
Endogenous,Pecam1,NM_008816.2,268
Endogenous,Tie1,NM_011587.2,108
Endogenous,Epha5,NM_007937.3,3979
Endogenous,Shank2,NM_001081370.2,1579
Endogenous,Nme5,NM_080637.3,412
Endogenous,Cycs,NM_007808.4,116
Endogenous,Snap91,NM_001277986.1,10844
Endogenous,Ccr5,NM_009917.5,70
Endogenous,Prpf31,NM_001159714.1,836
Endogenous,Gtf2b,NM_145546.1,2247
Endogenous,Ap4s1,NM_021710.3,2795
Endogenous,Cul1,NM_012042.3,2711
Endogenous,Slc17a6,NM_080853.3,919
Endogenous,Slc12a5,NM_020333.2,7272
Endogenous,Adcyap1,NM_001315503.1,55
Endogenous,Sorcs3,NM_025696.3,1137
Endogenous,Grm5,NM_001143834.1,3335
Endogenous,Mmp16,NM_019724.3,630
Endogenous,Sox10,XM_128139.6,212
Endogenous,Sncb,NM_033610.2,614
Endogenous,Phf19,NM_028716.4,29
Endogenous,Erbb3,NM_010153.1,247
Endogenous,Tcirg1,NM_001136091.1,145
Endogenous,Tlr4,NM_021297.2,61
Endogenous,C6,NM_016704.2,22
Endogenous,Ring1,NM_009066.3,600
Endogenous,Gal3st1,NM_001177691.1,219
Endogenous,Atcay,NM_178662.3,2524
Endogenous,Nfkbib,NM_010908.4,386
Endogenous,Bid,NM_007544.3,219
Endogenous,Fmr1,NM_008031.2,2525
Endogenous,P2rx4,NM_011026.2,197
Endogenous,Fas,NM_007987.2,73
Endogenous,Xk,NM_023500.2,203
Endogenous,Csf1r,NM_001037859.1,1288
Endogenous,Mnat1,NM_008612.2,638
Endogenous,Cnksr2,NM_177751.2,17155
Endogenous,Ap2b1,NM_001035854.2,3396
Endogenous,Sirt2,NM_022432.4,1656
Endogenous,3110043O21Rik,NM_001081343.1,884
Endogenous,Ppp2r5e,NM_012024.2,1665
Endogenous,Nf1,NM_010897.2,3226
Endogenous,Bcas2,NM_026602.3,2862
Endogenous,Des,NM_010043.1,31
Endogenous,Ctse,NM_007799.3,21
Endogenous,Cybb,NM_007807.2,32
Endogenous,Gata2,NM_008090.4,93
Endogenous,Ppp2ca,NM_019411.4,10401
Endogenous,Mapk9,NM_207692.1,3597
Endogenous,Polr2b,NM_153798.2,1439
Endogenous,Polr2k,NM_001039368.1,2654
Endogenous,Scn2a1,NM_001099298.3,7507
Endogenous,Ptprr,NM_011217.2,502
Endogenous,Hdac7,NM_019572.2,324
Endogenous,Inpp4a,NM_172971.2,4258
Endogenous,Pten,NM_008960.2,4868
Endogenous,Gtf2ird1,NM_001081464.1,448
Endogenous,Stat1,NM_009283.3,395
Endogenous,Il4ra,NM_001008700.3,104
Endogenous,Gnai1,NM_010305.1,7763
Endogenous,Ugt8a,NM_011674.4,1090
Endogenous,Dgkb,NM_178681.4,4319
Endogenous,B4galt6,NM_019737.2,3927
Endogenous,Cyp4x1,NM_001003947.1,431
Endogenous,Slc32a1,NM_009508.2,2279
Endogenous,Mmp24,NM_010808.3,499
Endogenous,Dagla,NM_198114.2,2157
Endogenous,Nell2,NM_016743.2,20199
Endogenous,Stab1,NM_138672.2,139
Endogenous,Map2,NM_008632.2,19982
Endogenous,Sox9,NM_011448.4,1018
Endogenous,Serpinb6a,NM_001164117.1,439
Endogenous,Ntng1,NM_001163351.1,945
Endogenous,Snca,NM_009221.2,5381
Endogenous,Htt,NM_010414.1,1889
Endogenous,Lrp1,NM_008512.2,3325
Endogenous,Prkce,NM_011104.2,10313
Endogenous,Nptn,NM_009145.2,16537
Endogenous,Gss,NM_008180.1,544
Endogenous,Cab39,NM_133781.4,4672
Endogenous,Dlx1,NM_010053.1,303
Endogenous,Pde1b,NM_008800.1,847
Endogenous,Rhoa,NM_016802.4,2502
Endogenous,Pik3r1,NM_001024955.1,1539
Endogenous,Cul2,NM_029402.3,1541
Endogenous,Hdac1,NM_008228.2,361
Endogenous,Cdkn1a,NM_007669.4,243
Endogenous,Taf10,NM_020024.3,2782
Endogenous,Dnm1l,NM_001025947.1,4880
Endogenous,Cdk7,NM_009874.3,567
Endogenous,Insr,NM_010568.2,831
Endogenous,Pkn1,NM_001199593.1,251
Endogenous,Gpr84,NM_030720.1,25
Endogenous,Myh10,NM_175260.2,5114
Endogenous,Chrna7,NM_007390.3,1945
Endogenous,Psmb8,NM_010724.2,117
Endogenous,Ccl5,NM_013653.1,29
Endogenous,Icam1,NM_010493.2,34
Endogenous,Psen2,NM_001128605.1,358
Endogenous,Gabrb3,NM_008071.3,3382
Endogenous,Atp6v1d,NM_023721.2,7436
Endogenous,Mapk8,NM_016700.3,3356
Endogenous,Myc,NM_010849.4,174
Endogenous,Itgam,NM_008401.2,321
Endogenous,Cd14,NM_009841.3,68
Endogenous,Negr1,NM_001039094.2,3704
Endogenous,Rdx,NM_001104617.1,2447
Endogenous,Notch4,NM_010929.2,39
Endogenous,Cacnb2,NM_023116.3,1439
Endogenous,Hgf,NM_010427.5,171
Endogenous,Ugcg,NM_011673.3,3133
Endogenous,Kras,NM_021284.5,1581
Endogenous,Atp6v0d1,NM_013477.3,6237
Endogenous,Psen1,NM_008943.2,1056
Endogenous,Ccnh,NM_023243.2,4179
Endogenous,Atrn,NM_009730.2,2769
Endogenous,Gnaq,NM_008139.5,5254
Endogenous,Cdc40,NM_027879.2,2438
Endogenous,Mapk1,NM_011949.3,18958
Endogenous,Cacnb4,NM_146123.2,2114
Endogenous,Osmr,NM_011019.3,190
Endogenous,Fxn,NM_008044.2,238
Endogenous,Ldhc,NM_013580.4,23
Endogenous,Nostrin,NM_181547.3,109
Endogenous,Hspb1,NM_013560.2,90
Endogenous,Apoe,NM_001305844.1,89
Endogenous,Dnah1,NM_001033668.1,27
Endogenous,Nova1,NM_021361.1,1686
Endogenous,Inpp5f,NM_178641.5,3879
Endogenous,Slc6a4,NM_010484.2,27
Endogenous,Trp53,NM_011640.1,179
Endogenous,Tnfrsf1b,NM_011610.3,76
Endogenous,Kcnj10,NM_001039484.1,2008
Endogenous,Ide,NM_031156.2,991
Endogenous,Ptdss1,NM_008959.3,1594
Endogenous,Myrf,NM_001033481.1,1060
Endogenous,Mpz,NM_008623.4,28
Endogenous,Park7,NM_020569.3,6257
Endogenous,Cacna1s,NM_014193.2,27
Endogenous,Itga7,NM_008398.2,301
Endogenous,Epha3,NM_010140.3,275
Endogenous,Gsr,NM_010344.4,808
Endogenous,Gsn,NM_146120.3,1623
Endogenous,Gba,NM_001077411.1,333
Endogenous,Camk4,NM_009793.3,2277
Endogenous,Sncaip,NM_001199151.1,87
Endogenous,Cers6,NM_172856.3,1259
Endogenous,Dld,NM_007861.4,4110
Endogenous,Tnfrsf10b,NM_020275.3,23
Endogenous,Itpr2,NM_010586.1,437
Endogenous,Tradd,NM_001033161.2,41
Endogenous,Ltbr,NM_010736.3,151
Endogenous,Prf1,NM_011073.2,17
Endogenous,Chd4,NM_145979.2,1495
Endogenous,Pgk1,NM_008828.2,3070
Endogenous,Vcp,NM_009503.3,3662
Endogenous,Ins2,NM_008387.3,27
Endogenous,Plcb2,NM_177568.2,62
Endogenous,Erg,NM_133659.2,47
Endogenous,Thy1,NM_009382.3,16613
Endogenous,Ccs,XM_006531645.1,437
Endogenous,Usp21,NM_013919.4,361
Endogenous,Ubqln1,NM_152234.2,2269
Endogenous,Slc6a3,NM_010020.3,22
Endogenous,Opa1,NM_001199177.1,2046
Endogenous,Trem1,NM_021406.5,6
Endogenous,Cers4,NM_026058.4,536
Endogenous,Bax,NM_007527.3,411
Endogenous,Ina,NM_146100.4,4453
Endogenous,Emcn,NM_001163522.1,162
Endogenous,Uchl1,NM_011670.2,71
Endogenous,Akt1,NM_001165894.1,2218
Endogenous,Gria2,NM_001039195.1,16323
Endogenous,Lamp1,NM_010684.2,5704
Endogenous,Il1b,NM_008361.3,27
Endogenous,Prkcb,NM_008855.2,17198
Endogenous,Phf21a,NM_001109690.1,184
Endogenous,Csf1,NM_001113530.1,658
Endogenous,Nfe2l2,NR_132727.1,262
Endogenous,Gnao1,NM_010308.3,10817
Endogenous,Efr3a,NM_133766.3,5091
Endogenous,Chl1,NM_007697.2,2873
Endogenous,Sgpl1,NM_009163.3,573
Endogenous,Tfam,NM_009360.4,1259
Endogenous,Wfs1,NM_011716.2,2051
Endogenous,P2rx7,NM_001038839.2,305
Endogenous,Cxcr4,NM_009911.3,76
Endogenous,Hap1,NM_010404.3,1330
Endogenous,Prkaa2,NM_178143.1,670
Endogenous,Sptbn2,NM_021287.1,6040
Endogenous,Ret,NM_001080780.1,65
Endogenous,Ppt1,NM_008917.3,1213
Endogenous,Palm,NM_023128.4,1858
Endogenous,Grin2b,NM_008171.3,8307
Endogenous,Npas4,NM_153553.4,647
Endogenous,Cxcl10,NM_021274.1,57
Endogenous,Ddc,NM_016672.4,81
Endogenous,Cast,NM_009817.1,247
Endogenous,Ntf3,NM_008742.2,266
Endogenous,Gng2,NM_010315.4,2025
Endogenous,Ube2n,NM_080560.3,1998
Endogenous,Ninj2,NM_016718.2,127
Endogenous,Syt4,NM_009308.3,3729
Endogenous,Rapgef2,NM_001099624.2,5767
Endogenous,Chrnb2,NM_009602.4,867
Endogenous,Slc18a2,NM_172523.3,86
Endogenous,Tnfrsf11b,NM_008764.3,54
Endogenous,Camk2g,NM_001039138.1,3484
Endogenous,Trem2,NM_031254.2,359
Endogenous,C4a,NM_011413.2,98
Endogenous,Dll4,NM_019454.2,44
Endogenous,Scamp2,NM_022813.3,225
Endogenous,Atxn3,NM_001167914.1,435
Endogenous,Vip,NM_011702.2,957
Endogenous,Sla,NM_001029841.1,50
Endogenous,Stat3,NM_213659.2,513
Endogenous,Pla2g4d,NM_001024137.1,25
Endogenous,Crh,NM_205769.1,124
Endogenous,Prkcsh,NM_008925.1,1706
Endogenous,Notch3,NM_008716.2,66
Endogenous,Gsk3b,NM_019827.3,5305
Endogenous,Irf8,NM_008320.3,111
Endogenous,Sqstm1,NM_011018.2,6568
Endogenous,Src,NM_001025395.2,1757
Endogenous,C1qa,NM_007572.2,1323
Endogenous,Gfpt1,NM_013528.3,1535
Endogenous,Cntnap1,NM_016782.2,2377
Endogenous,C3,XM_011246258.1,100
Endogenous,Gls,NM_001113383.1,10409
Endogenous,Sri,NM_001080974.2,1832
Endogenous,Cers2,NM_029789.1,892
Endogenous,Tnf,NM_013693.2,48
Endogenous,Atp2b3,NM_177236.3,1731
Endogenous,Cntn1,NM_001159647.1,11333
Endogenous,Stambpl1,NM_029682.4,1068
Endogenous,Glrb,NM_010298.5,5464
Endogenous,Slc18a3,NM_021712.2,53
Endogenous,Napsa,NM_008437.1,30
Endogenous,Npc1,NM_008720.2,1500
Endogenous,Gjb1,NM_008124.2,428
Endogenous,Atf4,NM_009716.2,3721
Endogenous,Nos1,NM_008712.2,844
Endogenous,Marco,NM_010766.2,42
Endogenous,Ntrk1,NM_001033124.1,54
Endogenous,Efna5,NM_207654.2,297
Endogenous,Ipcef1,NM_001033391.2,1314
Endogenous,Egfr,NM_207655.2,227
Endogenous,Lypla1,XM_006495472.2,1311
Endogenous,Cntn4,NM_001109751.1,885
Endogenous,Jun,NM_010591.2,1436
Endogenous,Lclat1,NM_001177967.1,1162
Endogenous,Adcy8,NM_009623.2,963
Endogenous,Slc1a2,NM_001077514.3,37665
Endogenous,Drd1,NM_010076.3,387
Endogenous,Nol3,NM_030152.4,200
Endogenous,Cacna1a,NM_007578.3,2652
Endogenous,F2,NM_010168.2,61
Endogenous,Bnip3,NM_009760.4,5160
Endogenous,Cpt1b,NM_009948.2,54
Endogenous,Cspg4,NM_139001.2,353
Endogenous,Syt13,NM_030725.4,4030
Endogenous,Arrb2,NM_145429.4,1082
Endogenous,Fa2h,NM_178086.3,363
Endogenous,Cd8a,NM_001081110.2,60
Endogenous,Pah,NM_008777.3,57
Endogenous,Htr5a,NM_008314.2,255
Endogenous,Rras,NM_009101.2,205
Endogenous,Ap2a2,NM_007459.3,3940
Endogenous,Srsf4,NM_020587.2,989
Endogenous,Parp1,NM_007415.2,1540
Endogenous,Cdc27,NM_145436.2,1144
Endogenous,Raf1,NM_029780.3,1543
Endogenous,Stx1b,NM_024414.2,14625
Endogenous,Tnfrsf1a,NM_011609.2,141
Endogenous,Akt1s1,NM_026270.4,834
Endogenous,Cx3cl1,NM_009142.3,6910
Endogenous,Xiap,NM_009688.2,2902
Endogenous,Mapk10,NM_001081567.1,9202
Endogenous,Egr1,NM_007913.5,4706
Endogenous,Pls1,NM_001033210.3,605
Endogenous,Prkca,NM_011101.3,4978
Endogenous,Drd4,NM_007878.2,50
Endogenous,Aqp4,NM_009700.2,1625
Endogenous,Gga1,NM_145929.2,484
Endogenous,Dbh,NM_138942.3,24
Endogenous,Adcy9,NM_009624.1,2956
Endogenous,Casp3,NM_009810.2,242
Endogenous,Dgke,NM_019505.3,2068
Endogenous,Fgf2,NM_008006.2,125
Endogenous,Il6ra,NM_010559.2,135
Endogenous,Ryr2,NM_023868.1,2195
Endogenous,Fos,NM_010234.2,838
Endogenous,Pqbp1,NM_001252528.1,836
Endogenous,Angpt2,NM_007426.3,49
Endogenous,Ap3s1,NM_009681.5,4052
Endogenous,Epha7,NM_001122889.1,4034
Endogenous,Galc,NM_008079.3,602
Endogenous,Hmox1,NM_010442.2,163
Endogenous,Tlr2,NM_011905.2,57
Endogenous,Myd88,NM_010851.2,129
Endogenous,Plekho2,NM_153119.2,261
Endogenous,Fgf12,NM_001276419.1,5154
Endogenous,Kcnb1,NM_008420.3,879
Endogenous,Crebbp,NM_001025432.1,4328
Endogenous,Chat,NM_009891.2,42
Endogenous,Bche,NM_009738.3,148
Endogenous,Lsr,NM_001164184.1,119
Endogenous,Ptgs2,NM_011198.3,870
Endogenous,Stx1a,NM_016801.3,2702
Endogenous,Efnb3,NM_007911.5,2353
Endogenous,Nelfa,NM_011914.2,468
Endogenous,Chmp2b,NM_026879.2,1234
Endogenous,Pmp22,NM_008885.2,261
Endogenous,Oxr1,NM_001130163.1,10535
Endogenous,Cln3,NM_001146311.1,300
Endogenous,Acaa1a,NM_130864.3,503
Endogenous,Ap1s1,NM_007457.2,2665
Endogenous,Atg5,NM_053069.5,963
Endogenous,Atp6v1a,NM_007508.5,10387
Endogenous,Eif2s1,NM_026114.3,1867
Endogenous,Plcb1,NM_019677.1,4437
Endogenous,Ggt1,NM_008116.2,119
Endogenous,Islr2,NM_001161538.1,1504
Endogenous,Cntf,NM_170786.2,117
Endogenous,Pcna,NM_011045.2,1992
Endogenous,Atf6,NM_001081304.1,795
Endogenous,Ppp2r5c,NM_001135001.1,6126
Endogenous,Cacna1b,NM_001042528.1,916
Endogenous,Fasl,NM_010177.3,44
Endogenous,U2af2,NM_133671.3,677
Endogenous,Hras,NM_001130443.1,2731
Endogenous,Nfkbia,NM_010907.2,347
Endogenous,Cd4,NM_013488.2,22
Endogenous,Grik2,NM_010349.2,1830
Endogenous,Lpar1,NM_010336.2,406
Endogenous,Spi1,NM_011355.1,202
Endogenous,Vegfa,NM_001025250.3,1215
Endogenous,Prnp,NM_011170.2,59545
Endogenous,Man2b1,NM_010764.2,733
Endogenous,Gtf2h3,NM_181410.3,501
Endogenous,Igf1,NM_010512.4,260
Endogenous,Calb2,NM_007586.1,658
Endogenous,Abat,NM_001170978.1,3321
Endogenous,Plcl2,NM_013880.3,2840
Endogenous,Gaa,NM_008064.3,4808
Endogenous,Gnptab,NM_001004164.2,1079
Endogenous,Egfl7,NM_001164564.1,1078
Endogenous,Apc,NM_007462.3,8192
Endogenous,Sucla2,NM_011506.1,7521
Endogenous,Inhbb,NM_008381.3,59
Endogenous,Msn,NM_010833.2,123
Endogenous,Cd68,NM_009853.1,279
Endogenous,Gstp1,NM_013541.1,5992
Endogenous,Cntnap2,NM_001004357.2,925
Endogenous,Arhgap44,NM_001099288.1,2303
Endogenous,Cadm3,NM_053199.3,4621
Endogenous,Hmgb1,NM_010439.3,2981
Endogenous,Twistnb,NM_172253.2,516
Endogenous,Prkaca,NM_008854.3,5170
Endogenous,Atp6v0e,NM_025272.2,317
Endogenous,Slc2a1,NM_011400.3,376
Endogenous,Ptprn2,NM_011215.2,4249
Endogenous,Il10ra,NM_008348.2,146
Endogenous,Kcna1,NM_010595.3,3510
Endogenous,Ctns,NM_031251.4,210
Endogenous,Gtf2h1,NM_008186.4,729
Endogenous,Pvalb,NM_013645.3,1812
Endogenous,Slc9a6,NM_172780.3,2830
Endogenous,Arhgef10,NM_001037736.1,436
Endogenous,Cd40,NM_011611.2,31
Endogenous,Gdpd2,NM_023608.3,184
Endogenous,Mmp2,NM_008610.2,76
Endogenous,Dlgap1,NM_027712.3,789
Endogenous,Pfn1,NM_011072.4,3984
Endogenous,App,NM_007471.2,31376
Endogenous,Zfp24,NM_021559.2,638
Endogenous,Abl1,NM_009594.4,485
Endogenous,Hexb,NM_010422.2,3720
Endogenous,Cx3cr1,NM_009987.3,1049
Endogenous,Nrxn1,NM_001346960.1,9266
Endogenous,Bace1,NM_011792.4,1921
Endogenous,Ehmt1,NM_001012518.2,427
Endogenous,Cldn15,NM_021719.4,33
Endogenous,Fam126a,XM_006535824.2,720
Endogenous,Grin2d,NM_008172.2,114
Endogenous,Nmb,NM_026523.2,179
Endogenous,Ccnd1,NM_007631.1,642
Endogenous,Tardbp,NM_001003899.2,1993
Endogenous,Pla2g6,NM_001199023.1,209
Endogenous,C1qc,NM_007574.2,1239
Endogenous,Ngfr,NM_033217.3,60
Endogenous,Gnb5,NM_138719.5,1789
Endogenous,Sirt7,NM_153056.2,829
Endogenous,Mmp19,NM_021412.2,34
Endogenous,Nlrp3,NM_145827.3,57
Endogenous,Egr2,NM_010118.2,39
Endogenous,Htr1a,NM_008308.4,1024
Endogenous,Crtc2,NM_028881.2,159
Endogenous,Cdk2,NM_016756.4,47
Endogenous,Erlec1,NM_025745.3,1434
Endogenous,Htra2,NM_019752.3,247
Endogenous,Plcb3,NM_008874.3,194
Endogenous,Fgf14,NM_207667.3,727
Endogenous,Actn1,NM_134156.2,1409
Endogenous,Nr4a2,NM_001139509.1,3335
Endogenous,Akt3,NM_011785.3,4858
Endogenous,Pnkd,NM_019999.2,2412
Endogenous,Trf,NM_133977.2,13530
Endogenous,Pdpk1,NM_001080773.2,2603
Endogenous,Pla2g4f,NM_001024145.2,29
Endogenous,Ager,NM_007425.2,24
Endogenous,Ddit3,NM_007837.3,601
Endogenous,Adrb2,NM_007420.2,96
Endogenous,Hc,NM_010406.1,31
Endogenous,Dot1l,NM_199322.1,313
Endogenous,Gabra4,NM_010251.2,2255
Endogenous,Stx2,NM_007941.2,532
Endogenous,Atm,NM_007499.2,561
Endogenous,Lpo,NM_080420.2,22
Endogenous,Sp100,NM_013673.3,89
Endogenous,Comt,NM_007744.3,1773
Endogenous,Ptdss2,NM_013782.4,638
Endogenous,Lrrc4,NM_138682.2,1688
Endogenous,P2ry12,NM_027571.3,408
Endogenous,Gngt1,NM_010314.2,26
Endogenous,Atp6v1g2,NM_023179.3,9089
Endogenous,Ang,NM_007447.2,58
Endogenous,Rela,NM_009045.4,292
Endogenous,Tbr1,NM_009322.3,548
Endogenous,Ncf1,NM_001286037.1,135
Endogenous,Bcas1,NM_029815.2,4095
Endogenous,Synj1,NM_001045515.1,5415
Endogenous,Axin2,NM_015732.4,309
Endogenous,Atp6v1e1,NM_007510.2,10701
Endogenous,Ep300,NM_177821.6,1622
Endogenous,Becn1,NM_019584.3,4012
Endogenous,Mfn2,XM_006535920.1,3173
Endogenous,Calm1,NM_009790.4,28722
Endogenous,Mta1,NM_054081.2,2320
Endogenous,Cck,NM_031161.2,4876
Endogenous,Smyd1,NM_009762.2,43
Endogenous,Plcb4,NM_013829.2,635
Endogenous,Avp,NM_009732.2,26
Endogenous,Bcl2l1,NM_009743.4,1559
Endogenous,Emp2,NM_007929.2,404
Endogenous,Prkcg,NM_011102.3,13866
Endogenous,Map2k1,NM_008927.3,7104
Endogenous,Gpr37,NM_010338.2,1526
Endogenous,Pink1,NM_026880.2,5646
Endogenous,Tspo,NM_009775.4,56
Endogenous,Ikbkb,NM_010546.2,849
Endogenous,Arc,NM_018790.2,1384
Endogenous,Adam10,NM_007399.3,1882
Endogenous,Mag,NM_010758.2,1050
Endogenous,Drd2,NM_010077.2,40
Endogenous,Kel,NM_032540.3,22
Endogenous,Csf2rb,NM_007780.4,27
Endogenous,Bad,NM_007522.3,532
Endogenous,Gpr4,NM_175668.4,29
Endogenous,Meaf6,NM_027310.3,1049
Endogenous,Fn1,NM_010233.1,702
Endogenous,Plxnc1,NM_018797.2,984
Endogenous,Epha4,NM_007936.3,2197
Endogenous,Ncam1,NM_001113204.1,6708
Endogenous,Polr2h,NM_145632.2,1063
Endogenous,Eng,NM_001146350.1,162
Endogenous,Slc4a10,NM_001242380.1,3357
Endogenous,Mapk3,NM_011952.2,2369
Endogenous,Esam,NM_027102.3,336
Endogenous,Nwd1,NM_176940.5,1012
Endogenous,Taf4b,NM_001100449.1,185
Endogenous,Lamb2,NM_008483.3,188
Endogenous,Syt7,NM_018801.3,2879
Endogenous,Taf4,NM_001081092.1,459
Endogenous,Cdk5,NM_007668.3,1519
Endogenous,Gdnf,NM_010275.2,10
Endogenous,Adcy5,NM_001012765.4,86
Endogenous,Brms1l,NM_001037756.2,991
Endogenous,Cnr1,NM_007726.3,2906
Endogenous,Mmp12,NM_008605.3,18
Endogenous,Epo,NM_007942.2,17
Endogenous,Cds1,NM_173370.3,2126
Endogenous,Atp8a2,NM_015803.2,1583
Endogenous,Nrg1,NM_178591.2,327
Endogenous,Atp13a2,NM_029097.2,610
Endogenous,Ccl12,NM_011331.2,47
Endogenous,Casp7,NM_007611.2,90
Endogenous,Gad1,NM_008077.4,3579
Endogenous,Creb1,NM_001037726.1,657
Endogenous,Ddx23,NM_001080981.1,1803
Endogenous,Ache,NM_009599.3,409
Endogenous,Ncl,NM_010880.3,558
Endogenous,Gria4,NM_001113180.1,2671
Endogenous,Mapt,NM_001038609.2,3730
Endogenous,Rims1,NM_053270.1,3235
Endogenous,Nkx6-2,NM_183248.3,63
Endogenous,Npy,NM_023456.2,3164
Endogenous,Pdgfrb,NM_008809.1,75
Endogenous,Taf6l,NM_001177798.1,226
Endogenous,Amph,NM_175007.1,4049
Endogenous,Slc11a1,NM_013612.2,24
Endogenous,Calm4,NM_020036.4,24
Endogenous,Nos3,NM_008713.4,67
Endogenous,Il10,NM_010548.1,6
Endogenous,Mapkapk2,NM_008551.1,217
Endogenous,Mgmt,NM_008598.2,30
Endogenous,Sf3b4,NM_153053.3,87
Endogenous,Mal,NM_001171187.1,2792
Endogenous,Prl,NM_011164.1,184
Endogenous,Gabrg2,NM_177408.5,2849
Endogenous,Th,NM_009377.1,33
Endogenous,Camk2d,NM_001025439.1,2230
Endogenous,Cd34,NM_001111059.1,1834
Endogenous,C1qb,NM_009777.2,2061
Endogenous,Polr2l,NM_025593.1,83
Endogenous,Katna1,NM_011835.2,225
Endogenous,Sp1,NM_013672.2,290
Endogenous,Sod1,NM_011434.1,8355
Endogenous,Nos2,NM_010927.3,25
Endogenous,Cplx1,NM_007756.3,4253
Endogenous,Smpd4,NM_001164610.1,235
Endogenous,Tcerg1,NM_001039474.1,1553
Endogenous,Apaf1,NM_009684.2,409
Endogenous,Atp6v1h,XM_006495434.2,9476
Endogenous,Ppargc1a,NM_008904.2,1071
Endogenous,Pla2g4a,NM_008869.2,91
Endogenous,Tbp,NM_013684.3,589
Endogenous,Lrrc25,NM_153074.3,35
Endogenous,Grin2c,NM_010350.2,244
Endogenous,Ppm1l,NM_178726.3,1195
Endogenous,Nefl,NM_010910.1,2296
Endogenous,Keap1,NM_016679.4,808
Endogenous,Spast,NM_016962.2,1555
Endogenous,Gabrb2,NM_008070.3,6393
Endogenous,Cp,NM_001042611.1,281
Endogenous,Gtf2a1,NM_175335.3,2059
Endogenous,Taf9,NM_027139.5,2676
Endogenous,Casp8,NM_009812.2,95
Endogenous,Hif1a,NM_010431.2,3466
Endogenous,Gnai2,NM_008138.4,5910
Endogenous,Cln8,NM_012000.3,343
Endogenous,Cers1,NM_138647.3,120
Endogenous,Ran,NM_009391.3,2405
Endogenous,Tnfrsf12a,NM_001161746.1,141
Endogenous,H2-Ea-ps,NM_010381.2,33
Endogenous,Cul3,NM_016716.4,3278
Endogenous,Pla2g2e,NM_012044.2,21
Endogenous,Amigo1,NM_001004293.2,1625
Endogenous,Mbp,NM_010777.3,6081
Endogenous,Pla2g4c,NM_001168504.1,39
Endogenous,Grm8,NM_008174.2,320
Endogenous,Rad23b,NM_009011.4,6295
Endogenous,Slc8a1,NM_011406.2,5573
Endogenous,Tgfb1,NM_011577.1,153
Endogenous,Xbp1,NM_013842.2,2310
Endogenous,Lif,NM_008501.2,47
Endogenous,Egf,NM_010113.3,60
Endogenous,Cxxc1,NM_028868.3,624
Endogenous,Gfap,NM_001131020.1,5904
Endogenous,Ap3m2,NM_029505.3,2723
Endogenous,Olig2,NM_016967.2,703
Endogenous,Camk2b,NM_001174053.1,9451
Endogenous,Adora2a,NM_009630.2,51
Endogenous,Nts,NM_024435.2,526
Endogenous,Grm1,NM_001114333.2,637
Endogenous,Atxn7,NM_139227.4,501
Endogenous,Grin1,NM_008169.2,2040
Positive,POS_C(8),ERCC_00002.1,3016
Positive,POS_A(128),ERCC_00117.1,31726
Positive,POS_F(0.125),ERCC_00034.1,72
Positive,POS_D(2),ERCC_00092.1,667
Positive,POS_B(32),ERCC_00112.1,12179
Positive,POS_E(0.5),ERCC_00035.1,136
Negative,NEG_C(0),ERCC_00019.1,44
Negative,NEG_D(0),ERCC_00076.1,31
Negative,NEG_E(0),ERCC_00098.1,25
Negative,NEG_A(0),ERCC_00096.1,24
Negative,NEG_H(0),ERCC_00154.1,55
Negative,NEG_G(0),ERCC_00144.1,38
Negative,NEG_F(0),ERCC_00126.1,38
Negative,NEG_B(0),ERCC_00041.1,30
Housekeeping,Lars,NM_134137.2,1181
Housekeeping,Tada2b,NM_001170454.1,1128
Housekeeping,Asb7,NM_080443.2,138
Housekeeping,Mto1,NM_026658.2,872
Housekeeping,Ccdc127,NM_024201.3,2721
Housekeeping,Fam104a,NM_138598.5,420
Housekeeping,Supt7l,NM_028150.1,301
Housekeeping,Cnot10,NM_153585.5,1233
Housekeeping,Aars,NM_146217.4,1963
Housekeeping,Csnk2a2,NM_009974.3,1549
</Code_Summary>

<Messages>
</Messages>
