# Supplementary material for: Lack of ApoE inhibits ADan amyloidosis in a mouse model of familial Danish dementia
Source: J Biol Chem. 2022 Nov 25;299(1):102751. doi: 10.1016/j.jbc.2022.102751 (PMC9792896; doi:10.1016/j.jbc.2022.102751)
Supplement: FDDApoEKO-72HP [file mmc5.zip › jbc_102751_mmc5.RCC]

<Header>
FileVersion,1.7
SoftwareVersion,4.0.0.3
</Header>

<Sample_Attributes>
ID,01
Owner,
Comments,
Date,20210122
GeneRLF,NS_Mm_NeuroPath_v1.0
SystemAPF,n6_vDV1
</Sample_Attributes>

<Lane_Attributes>
ID,5
FovCount,555
FovCounted,544
ScannerID,1906C0617
StagePosition,3
BindingDensity,1.31
CartridgeID,afr
CartridgeBarcode,
</Lane_Attributes>

<Code_Summary>
CodeClass,Name,Accession,Count
Endogenous,Pla2g2f,NM_012045.4,92
Endogenous,Clu,NM_013492.2,30494
Endogenous,Ppp3cc,NM_008915.2,1040
Endogenous,Itgax,NM_021334.2,27
Endogenous,Gucy1b3,NM_017469.4,2037
Endogenous,Rab3c,NM_023852.5,4144
Endogenous,Gusb,NM_010368.1,265
Endogenous,Sod2,NM_013671.3,4376
Endogenous,Ngf,NM_001112698.1,180
Endogenous,Pla2g2a,NM_001082531.1,29
Endogenous,Cd9,NM_007657.3,1838
Endogenous,Dlat,NM_145614.4,3244
Endogenous,Olfm3,NM_153157.3,759
Endogenous,Tnc,NM_011607.1,225
Endogenous,Casp6,NM_009811.3,233
Endogenous,Fus,NM_139149.2,3406
Endogenous,L1cam,NM_008478.3,966
Endogenous,Pla2g16,NM_139269.2,1823
Endogenous,Scn1a,NM_018733.2,2960
Endogenous,Trim28,NM_011588.3,1267
Endogenous,Syt1,NM_009306.2,6634
Endogenous,Magee1,NM_053201.3,4938
Endogenous,Tmem119,NM_146162.2,518
Endogenous,Sf3a2,NM_013651.4,905
Endogenous,Fcrls,NM_030707.3,384
Endogenous,Mmrn2,NM_153127.3,73
Endogenous,Hcn1,NM_010408.3,2910
Endogenous,Entpd2,NM_009849.2,139
Endogenous,Prkacb,NM_011100.3,3193
Endogenous,Hnrnpm,NM_001109913.1,2530
Endogenous,Mmp9,NM_013599.2,12
Endogenous,Nqo1,NM_008706.5,297
Endogenous,Cxcl11,NM_019494.1,31
Endogenous,Prpf3,NM_027541.4,504
Endogenous,Entpd4,NM_026174.2,665
Endogenous,Ppp3cb,NM_008914.1,11002
Endogenous,Bdnf,NM_007540.4,1072
Endogenous,Mtor,NM_020009.2,1269
Endogenous,Nes,NM_016701.3,156
Endogenous,Sec23a,NM_009147.2,2625
Endogenous,Mta2,NM_011842.3,148
Endogenous,Cacna1f,NM_019582.2,19
Endogenous,Il6,NM_031168.1,457
Endogenous,Ctnnb1,NM_007614.2,8359
Endogenous,Ube3a,NM_173010.3,4228
Endogenous,Cd33,NM_001111058.1,151
Endogenous,Optn,NM_181848.4,522
Endogenous,Myct1,NM_026793.2,17
Endogenous,Cd44,NM_009851.2,169
Endogenous,Neo1,NM_001042752.1,1183
Endogenous,Usp30,NM_001033202.3,793
Endogenous,Il1r1,NM_001123382.1,581
Endogenous,Tnr,NM_022312.3,2477
Endogenous,Snrpa,NM_001046637.1,878
Endogenous,Calb1,NM_009788.4,2322
Endogenous,Acvrl1,NM_009612.2,65
Endogenous,Col4a1,NM_009931.2,181
Endogenous,Hdac2,NM_008229.2,2053
Endogenous,Dcx,NM_010025.2,317
Endogenous,Sh3tc2,NM_172628.2,77
Endogenous,Lama2,NM_008481.2,547
Endogenous,Sf3b2,NM_030109.2,1888
Endogenous,Park2,NM_016694.3,557
Endogenous,Mog,NM_010814.2,1553
Endogenous,Frmpd4,NM_001033330.2,1398
Endogenous,Pla2g4e,NM_177845.4,34
Endogenous,Gprasp1,NM_001004359.2,5861
Endogenous,Psmb9,NM_013585.2,83
Endogenous,Tor1a,NM_144884.1,1037
Endogenous,Phf2,NM_011078.2,329
Endogenous,Trim37,NM_197987.2,5257
Endogenous,Tpm1,NM_024427.4,3124
Endogenous,Efna1,NM_010107.4,188
Endogenous,Pak1,NM_011035.2,5714
Endogenous,Ccr2,NM_009915.2,44
Endogenous,Dlg4,NM_001109752.1,3829
Endogenous,Map2k2,NM_023138.4,1397
Endogenous,Prkcq,NM_008859.2,367
Endogenous,Pllp,NM_026385.3,274
Endogenous,Rit2,NM_009065.2,2391
Endogenous,Adra2a,NM_007417.4,393
Endogenous,Bcl2,NM_009741.3,143
Endogenous,Lox,NM_010728.2,35
Endogenous,Cacna1c,NM_001159535.1,691
Endogenous,Hdac6,NM_010413.3,350
Endogenous,Adora1,NM_001008533.3,733
Endogenous,Casp1,NM_009807.2,116
Endogenous,Smn1,NM_011420.2,1184
Endogenous,Pla2g4b,XM_925095.2,62
Endogenous,Gabrr1,NM_008075.2,27
Endogenous,Sorl1,NM_011436.3,6266
Endogenous,Pik3ca,NM_008839.1,1823
Endogenous,Txnl1,NM_016792.2,934
Endogenous,Cdk5rap3,NM_030248.1,381
Endogenous,Flt4,NM_008029.3,62
Endogenous,Lrrk2,NM_025730.3,708
Endogenous,Gabra1,NM_010250.4,9827
Endogenous,Lmna,NM_001002011.2,606
Endogenous,Pgam1,NM_023418.2,5414
Endogenous,Gad2,NM_008078.2,3401
Endogenous,Atp7a,NM_001109757.2,410
Endogenous,Epha2,NM_010139.2,48
Endogenous,Flt1,NM_010228.3,118
Endogenous,Col4a2,NM_009932.3,177
Endogenous,Lsm7,NM_025349.2,2411
Endogenous,Tgfbr2,NM_009371.2,464
Endogenous,Grm2,NM_001160353.1,922
Endogenous,Grin3b,NM_130455.2,24
Endogenous,Hpgds,NM_019455.4,310
Endogenous,Nmnat2,NM_175460.3,3264
Endogenous,Rtn4,NM_194053.3,7200
Endogenous,Rab3a,NM_009001.6,12351
Endogenous,Tenm2,NM_011856.3,2396
Endogenous,Pik3cb,NM_029094.3,1119
Endogenous,Gria1,NM_001252403.1,7446
Endogenous,Sirt1,NM_019812.2,379
Endogenous,Arsa,NM_009713.4,813
Endogenous,Homer1,NM_147176.2,4558
Endogenous,Klk6,NM_001164696.1,49
Endogenous,Ube2k,NM_016786.3,2419
Endogenous,Cxcl12,NM_021704.3,1622
Endogenous,Cadps,NM_001042617.1,10301
Endogenous,Ryr1,NM_009109.1,307
Endogenous,Acin1,NM_001085472.2,1761
Endogenous,Gnai3,NM_010306.2,1410
Endogenous,Grn,NM_008175.3,1518
Endogenous,Fyn,NM_008054.2,2516
Endogenous,Mutyh,NM_001159581.1,46
Endogenous,Grin2a,NM_008170.2,1388
Endogenous,Akt2,NM_001110208.1,465
Endogenous,Idh1,NM_010497.2,1241
Endogenous,Rac1,NM_009007.2,5331
Endogenous,Slu7,NM_148673.3,1965
Endogenous,Cldn5,NM_013805.4,480
Endogenous,Trpv1,NM_001001445.1,20
Endogenous,Tbpl1,NM_011603.5,2451
Endogenous,Naglu,NM_013792.2,235
Endogenous,Itga5,NM_001314041.1,45
Endogenous,Ryr3,NM_177652.2,378
Endogenous,Mthfr,NR_027809.1,30
Endogenous,Gnptg,NM_172529.3,963
Endogenous,Mecp2,NM_010788.2,673
Endogenous,Lsm2,NM_001110101.2,287
Endogenous,Car2,NM_009801.4,6791
Endogenous,Pde4d,NM_011056.3,730
Endogenous,Notch1,NM_008714.2,372
Endogenous,Itpr1,NM_010585.2,5584
Endogenous,Chrm5,NM_205783.2,69
Endogenous,S100b,NM_009115.3,2713
Endogenous,Itpr3,NM_080553.3,51
Endogenous,Dnaja2,NM_019794.4,2060
Endogenous,Slc1a1,NM_009199.2,1280
Endogenous,Atp6v0e2,NM_133764.3,7063
Endogenous,Il13ra1,NM_133990.4,267
Endogenous,Polr2j,NM_011293.2,965
Endogenous,Trpm2,NM_138301.2,355
Endogenous,AI464131,NM_001085515.2,529
Endogenous,Cacna1d,NM_028981.2,838
Endogenous,Aldh1l1,NM_027406.1,715
Endogenous,Epha6,NM_007938.2,3026
Endogenous,Jam3,NM_023277.4,1319
Endogenous,Gpd1l,NM_175380.5,1935
Endogenous,Gabrr3,NM_001081190.1,39
Endogenous,Xab2,NM_026156.2,835
Endogenous,Sart1,NM_016882.3,139
Endogenous,Nsf,NM_008740.2,29509
Endogenous,Il15ra,NM_008358.2,70
Endogenous,Shh,NM_009170.3,80
Endogenous,Dlx2,NM_010054.2,49
Endogenous,Cdk5r1,NM_009871.2,3361
Endogenous,Ppp3ca,NM_008913.4,35239
Endogenous,Atp6v0c,NM_009729.3,24784
Endogenous,Cxcl16,NM_023158.6,111
Endogenous,Rab2a,NM_021518.3,14125
Endogenous,Plxnb3,NM_019587.2,275
Endogenous,Atxn2,NM_009125.2,2099
Endogenous,Unc13a,NM_001029873.2,3759
Endogenous,Gria3,NM_016886.3,6131
Endogenous,Itgal,NM_008400.2,32
Endogenous,Taz,NM_181516.5,1109
Endogenous,Nefh,NM_010904.3,1308
Endogenous,Dlg3,NM_001177778.1,4563
Endogenous,Casp9,NM_015733.4,288
Endogenous,Igf1r,NM_010513.2,1112
Endogenous,Kif3a,NM_008443.3,2483
Endogenous,Aif1,NM_019467.2,34
Endogenous,Npc2,NM_023409.4,149
Endogenous,Pcsk2,NM_008792.3,1583
Endogenous,Mmp14,NM_008608.3,344
Endogenous,Rasgrp1,NM_011246.2,5217
Endogenous,Gabrp,NM_146017.3,19
Endogenous,Dnm2,NM_001039520.1,1253
Endogenous,Icam2,NM_010494.1,71
Endogenous,Pecam1,NM_008816.2,158
Endogenous,Tie1,NM_011587.2,60
Endogenous,Epha5,NM_007937.3,3306
Endogenous,Shank2,NM_001081370.2,1082
Endogenous,Nme5,NM_080637.3,380
Endogenous,Cycs,NM_007808.4,110
Endogenous,Snap91,NM_001277986.1,9595
Endogenous,Ccr5,NM_009917.5,87
Endogenous,Prpf31,NM_001159714.1,819
Endogenous,Gtf2b,NM_145546.1,2164
Endogenous,Ap4s1,NM_021710.3,2620
Endogenous,Cul1,NM_012042.3,2772
Endogenous,Slc17a6,NM_080853.3,1090
Endogenous,Slc12a5,NM_020333.2,5896
Endogenous,Adcyap1,NM_001315503.1,52
Endogenous,Sorcs3,NM_025696.3,869
Endogenous,Grm5,NM_001143834.1,2732
Endogenous,Mmp16,NM_019724.3,536
Endogenous,Sox10,XM_128139.6,175
Endogenous,Sncb,NM_033610.2,478
Endogenous,Phf19,NM_028716.4,27
Endogenous,Erbb3,NM_010153.1,201
Endogenous,Tcirg1,NM_001136091.1,140
Endogenous,Tlr4,NM_021297.2,70
Endogenous,C6,NM_016704.2,19
Endogenous,Ring1,NM_009066.3,537
Endogenous,Gal3st1,NM_001177691.1,178
Endogenous,Atcay,NM_178662.3,1881
Endogenous,Nfkbib,NM_010908.4,295
Endogenous,Bid,NM_007544.3,194
Endogenous,Fmr1,NM_008031.2,2454
Endogenous,P2rx4,NM_011026.2,180
Endogenous,Fas,NM_007987.2,51
Endogenous,Xk,NM_023500.2,172
Endogenous,Csf1r,NM_001037859.1,1341
Endogenous,Mnat1,NM_008612.2,668
Endogenous,Cnksr2,NM_177751.2,14743
Endogenous,Ap2b1,NM_001035854.2,2942
Endogenous,Sirt2,NM_022432.4,1641
Endogenous,3110043O21Rik,NM_001081343.1,760
Endogenous,Ppp2r5e,NM_012024.2,1520
Endogenous,Nf1,NM_010897.2,2724
Endogenous,Bcas2,NM_026602.3,2758
Endogenous,Des,NM_010043.1,28
Endogenous,Ctse,NM_007799.3,20
Endogenous,Cybb,NM_007807.2,43
Endogenous,Gata2,NM_008090.4,67
Endogenous,Ppp2ca,NM_019411.4,9862
Endogenous,Mapk9,NM_207692.1,3374
Endogenous,Polr2b,NM_153798.2,1391
Endogenous,Polr2k,NM_001039368.1,2914
Endogenous,Scn2a1,NM_001099298.3,6542
Endogenous,Ptprr,NM_011217.2,447
Endogenous,Hdac7,NM_019572.2,229
Endogenous,Inpp4a,NM_172971.2,3377
Endogenous,Pten,NM_008960.2,4617
Endogenous,Gtf2ird1,NM_001081464.1,412
Endogenous,Stat1,NM_009283.3,374
Endogenous,Il4ra,NM_001008700.3,79
Endogenous,Gnai1,NM_010305.1,7019
Endogenous,Ugt8a,NM_011674.4,1024
Endogenous,Dgkb,NM_178681.4,4118
Endogenous,B4galt6,NM_019737.2,3406
Endogenous,Cyp4x1,NM_001003947.1,379
Endogenous,Slc32a1,NM_009508.2,1883
Endogenous,Mmp24,NM_010808.3,375
Endogenous,Dagla,NM_198114.2,1783
Endogenous,Nell2,NM_016743.2,17692
Endogenous,Stab1,NM_138672.2,176
Endogenous,Map2,NM_008632.2,19205
Endogenous,Sox9,NM_011448.4,1171
Endogenous,Serpinb6a,NM_001164117.1,453
Endogenous,Ntng1,NM_001163351.1,991
Endogenous,Snca,NM_009221.2,5288
Endogenous,Htt,NM_010414.1,1618
Endogenous,Lrp1,NM_008512.2,2960
Endogenous,Prkce,NM_011104.2,8545
Endogenous,Nptn,NM_009145.2,15515
Endogenous,Gss,NM_008180.1,613
Endogenous,Cab39,NM_133781.4,4812
Endogenous,Dlx1,NM_010053.1,270
Endogenous,Pde1b,NM_008800.1,680
Endogenous,Rhoa,NM_016802.4,2770
Endogenous,Pik3r1,NM_001024955.1,1609
Endogenous,Cul2,NM_029402.3,1501
Endogenous,Hdac1,NM_008228.2,409
Endogenous,Cdkn1a,NM_007669.4,175
Endogenous,Taf10,NM_020024.3,2855
Endogenous,Dnm1l,NM_001025947.1,4807
Endogenous,Cdk7,NM_009874.3,518
Endogenous,Insr,NM_010568.2,755
Endogenous,Pkn1,NM_001199593.1,187
Endogenous,Gpr84,NM_030720.1,23
Endogenous,Myh10,NM_175260.2,3950
Endogenous,Chrna7,NM_007390.3,1771
Endogenous,Psmb8,NM_010724.2,149
Endogenous,Ccl5,NM_013653.1,33
Endogenous,Icam1,NM_010493.2,40
Endogenous,Psen2,NM_001128605.1,310
Endogenous,Gabrb3,NM_008071.3,2921
Endogenous,Atp6v1d,NM_023721.2,7196
Endogenous,Mapk8,NM_016700.3,2690
Endogenous,Myc,NM_010849.4,149
Endogenous,Itgam,NM_008401.2,312
Endogenous,Cd14,NM_009841.3,65
Endogenous,Negr1,NM_001039094.2,3545
Endogenous,Rdx,NM_001104617.1,2291
Endogenous,Notch4,NM_010929.2,30
Endogenous,Cacnb2,NM_023116.3,1323
Endogenous,Hgf,NM_010427.5,140
Endogenous,Ugcg,NM_011673.3,2820
Endogenous,Kras,NM_021284.5,1446
Endogenous,Atp6v0d1,NM_013477.3,5589
Endogenous,Psen1,NM_008943.2,963
Endogenous,Ccnh,NM_023243.2,4215
Endogenous,Atrn,NM_009730.2,2449
Endogenous,Gnaq,NM_008139.5,4260
Endogenous,Cdc40,NM_027879.2,2359
Endogenous,Mapk1,NM_011949.3,18634
Endogenous,Cacnb4,NM_146123.2,1799
Endogenous,Osmr,NM_011019.3,166
Endogenous,Fxn,NM_008044.2,249
Endogenous,Ldhc,NM_013580.4,20
Endogenous,Nostrin,NM_181547.3,83
Endogenous,Hspb1,NM_013560.2,130
Endogenous,Apoe,NM_001305844.1,246
Endogenous,Dnah1,NM_001033668.1,37
Endogenous,Nova1,NM_021361.1,1246
Endogenous,Inpp5f,NM_178641.5,3553
Endogenous,Slc6a4,NM_010484.2,29
Endogenous,Trp53,NM_011640.1,139
Endogenous,Tnfrsf1b,NM_011610.3,71
Endogenous,Kcnj10,NM_001039484.1,1980
Endogenous,Ide,NM_031156.2,1008
Endogenous,Ptdss1,NM_008959.3,1497
Endogenous,Myrf,NM_001033481.1,884
Endogenous,Mpz,NM_008623.4,32
Endogenous,Park7,NM_020569.3,6097
Endogenous,Cacna1s,NM_014193.2,27
Endogenous,Itga7,NM_008398.2,277
Endogenous,Epha3,NM_010140.3,234
Endogenous,Gsr,NM_010344.4,815
Endogenous,Gsn,NM_146120.3,1786
Endogenous,Gba,NM_001077411.1,267
Endogenous,Camk4,NM_009793.3,1621
Endogenous,Sncaip,NM_001199151.1,84
Endogenous,Cers6,NM_172856.3,1184
Endogenous,Dld,NM_007861.4,3899
Endogenous,Tnfrsf10b,NM_020275.3,28
Endogenous,Itpr2,NM_010586.1,377
Endogenous,Tradd,NM_001033161.2,43
Endogenous,Ltbr,NM_010736.3,192
Endogenous,Prf1,NM_011073.2,19
Endogenous,Chd4,NM_145979.2,1327
Endogenous,Pgk1,NM_008828.2,2900
Endogenous,Vcp,NM_009503.3,3283
Endogenous,Ins2,NM_008387.3,39
Endogenous,Plcb2,NM_177568.2,64
Endogenous,Erg,NM_133659.2,35
Endogenous,Thy1,NM_009382.3,13748
Endogenous,Ccs,XM_006531645.1,420
Endogenous,Usp21,NM_013919.4,364
Endogenous,Ubqln1,NM_152234.2,2147
Endogenous,Slc6a3,NM_010020.3,26
Endogenous,Opa1,NM_001199177.1,1811
Endogenous,Trem1,NM_021406.5,10
Endogenous,Cers4,NM_026058.4,456
Endogenous,Bax,NM_007527.3,375
Endogenous,Ina,NM_146100.4,3420
Endogenous,Emcn,NM_001163522.1,168
Endogenous,Uchl1,NM_011670.2,57
Endogenous,Akt1,NM_001165894.1,1909
Endogenous,Gria2,NM_001039195.1,14045
Endogenous,Lamp1,NM_010684.2,5737
Endogenous,Il1b,NM_008361.3,47
Endogenous,Prkcb,NM_008855.2,12374
Endogenous,Phf21a,NM_001109690.1,146
Endogenous,Csf1,NM_001113530.1,610
Endogenous,Nfe2l2,NR_132727.1,306
Endogenous,Gnao1,NM_010308.3,8183
Endogenous,Efr3a,NM_133766.3,3580
Endogenous,Chl1,NM_007697.2,2679
Endogenous,Sgpl1,NM_009163.3,515
Endogenous,Tfam,NM_009360.4,1207
Endogenous,Wfs1,NM_011716.2,1215
Endogenous,P2rx7,NM_001038839.2,239
Endogenous,Cxcr4,NM_009911.3,69
Endogenous,Hap1,NM_010404.3,1148
Endogenous,Prkaa2,NM_178143.1,568
Endogenous,Sptbn2,NM_021287.1,4000
Endogenous,Ret,NM_001080780.1,100
Endogenous,Ppt1,NM_008917.3,1159
Endogenous,Palm,NM_023128.4,1503
Endogenous,Grin2b,NM_008171.3,5903
Endogenous,Npas4,NM_153553.4,421
Endogenous,Cxcl10,NM_021274.1,54
Endogenous,Ddc,NM_016672.4,88
Endogenous,Cast,NM_009817.1,261
Endogenous,Ntf3,NM_008742.2,333
Endogenous,Gng2,NM_010315.4,1836
Endogenous,Ube2n,NM_080560.3,1941
Endogenous,Ninj2,NM_016718.2,148
Endogenous,Syt4,NM_009308.3,3352
Endogenous,Rapgef2,NM_001099624.2,5142
Endogenous,Chrnb2,NM_009602.4,764
Endogenous,Slc18a2,NM_172523.3,122
Endogenous,Tnfrsf11b,NM_008764.3,90
Endogenous,Camk2g,NM_001039138.1,2656
Endogenous,Trem2,NM_031254.2,420
Endogenous,C4a,NM_011413.2,85
Endogenous,Dll4,NM_019454.2,57
Endogenous,Scamp2,NM_022813.3,231
Endogenous,Atxn3,NM_001167914.1,361
Endogenous,Vip,NM_011702.2,739
Endogenous,Sla,NM_001029841.1,58
Endogenous,Stat3,NM_213659.2,489
Endogenous,Pla2g4d,NM_001024137.1,38
Endogenous,Crh,NM_205769.1,74
Endogenous,Prkcsh,NM_008925.1,1781
Endogenous,Notch3,NM_008716.2,57
Endogenous,Gsk3b,NM_019827.3,4386
Endogenous,Irf8,NM_008320.3,120
Endogenous,Sqstm1,NM_011018.2,5951
Endogenous,Src,NM_001025395.2,1328
Endogenous,C1qa,NM_007572.2,1489
Endogenous,Gfpt1,NM_013528.3,1438
Endogenous,Cntnap1,NM_016782.2,1724
Endogenous,C3,XM_011246258.1,157
Endogenous,Gls,NM_001113383.1,9505
Endogenous,Sri,NM_001080974.2,1786
Endogenous,Cers2,NM_029789.1,928
Endogenous,Tnf,NM_013693.2,34
Endogenous,Atp2b3,NM_177236.3,1819
Endogenous,Cntn1,NM_001159647.1,11265
Endogenous,Stambpl1,NM_029682.4,877
Endogenous,Glrb,NM_010298.5,4866
Endogenous,Slc18a3,NM_021712.2,41
Endogenous,Napsa,NM_008437.1,33
Endogenous,Npc1,NM_008720.2,1390
Endogenous,Gjb1,NM_008124.2,405
Endogenous,Atf4,NM_009716.2,3111
Endogenous,Nos1,NM_008712.2,699
Endogenous,Marco,NM_010766.2,64
Endogenous,Ntrk1,NM_001033124.1,77
Endogenous,Efna5,NM_207654.2,207
Endogenous,Ipcef1,NM_001033391.2,1031
Endogenous,Egfr,NM_207655.2,206
Endogenous,Lypla1,XM_006495472.2,1356
Endogenous,Cntn4,NM_001109751.1,706
Endogenous,Jun,NM_010591.2,1786
Endogenous,Lclat1,NM_001177967.1,934
Endogenous,Adcy8,NM_009623.2,636
Endogenous,Slc1a2,NM_001077514.3,32108
Endogenous,Drd1,NM_010076.3,301
Endogenous,Nol3,NM_030152.4,170
Endogenous,Cacna1a,NM_007578.3,1631
Endogenous,F2,NM_010168.2,58
Endogenous,Bnip3,NM_009760.4,5213
Endogenous,Cpt1b,NM_009948.2,58
Endogenous,Cspg4,NM_139001.2,318
Endogenous,Syt13,NM_030725.4,3289
Endogenous,Arrb2,NM_145429.4,983
Endogenous,Fa2h,NM_178086.3,360
Endogenous,Cd8a,NM_001081110.2,71
Endogenous,Pah,NM_008777.3,48
Endogenous,Htr5a,NM_008314.2,197
Endogenous,Rras,NM_009101.2,156
Endogenous,Ap2a2,NM_007459.3,3481
Endogenous,Srsf4,NM_020587.2,861
Endogenous,Parp1,NM_007415.2,1462
Endogenous,Cdc27,NM_145436.2,1124
Endogenous,Raf1,NM_029780.3,1344
Endogenous,Stx1b,NM_024414.2,10974
Endogenous,Tnfrsf1a,NM_011609.2,191
Endogenous,Akt1s1,NM_026270.4,798
Endogenous,Cx3cl1,NM_009142.3,5295
Endogenous,Xiap,NM_009688.2,2873
Endogenous,Mapk10,NM_001081567.1,7128
Endogenous,Egr1,NM_007913.5,2220
Endogenous,Pls1,NM_001033210.3,663
Endogenous,Prkca,NM_011101.3,4076
Endogenous,Drd4,NM_007878.2,39
Endogenous,Aqp4,NM_009700.2,2322
Endogenous,Gga1,NM_145929.2,379
Endogenous,Dbh,NM_138942.3,45
Endogenous,Adcy9,NM_009624.1,2351
Endogenous,Casp3,NM_009810.2,236
Endogenous,Dgke,NM_019505.3,1802
Endogenous,Fgf2,NM_008006.2,157
Endogenous,Il6ra,NM_010559.2,180
Endogenous,Ryr2,NM_023868.1,1667
Endogenous,Fos,NM_010234.2,628
Endogenous,Pqbp1,NM_001252528.1,718
Endogenous,Angpt2,NM_007426.3,68
Endogenous,Ap3s1,NM_009681.5,4108
Endogenous,Epha7,NM_001122889.1,3873
Endogenous,Galc,NM_008079.3,557
Endogenous,Hmox1,NM_010442.2,179
Endogenous,Tlr2,NM_011905.2,72
Endogenous,Myd88,NM_010851.2,131
Endogenous,Plekho2,NM_153119.2,279
Endogenous,Fgf12,NM_001276419.1,4171
Endogenous,Kcnb1,NM_008420.3,598
Endogenous,Crebbp,NM_001025432.1,3568
Endogenous,Chat,NM_009891.2,37
Endogenous,Bche,NM_009738.3,114
Endogenous,Lsr,NM_001164184.1,133
Endogenous,Ptgs2,NM_011198.3,805
Endogenous,Stx1a,NM_016801.3,1866
Endogenous,Efnb3,NM_007911.5,2240
Endogenous,Nelfa,NM_011914.2,336
Endogenous,Chmp2b,NM_026879.2,1340
Endogenous,Pmp22,NM_008885.2,202
Endogenous,Oxr1,NM_001130163.1,8230
Endogenous,Cln3,NM_001146311.1,290
Endogenous,Acaa1a,NM_130864.3,507
Endogenous,Ap1s1,NM_007457.2,2434
Endogenous,Atg5,NM_053069.5,1026
Endogenous,Atp6v1a,NM_007508.5,10112
Endogenous,Eif2s1,NM_026114.3,1865
Endogenous,Plcb1,NM_019677.1,3676
Endogenous,Ggt1,NM_008116.2,116
Endogenous,Islr2,NM_001161538.1,1246
Endogenous,Cntf,NM_170786.2,107
Endogenous,Pcna,NM_011045.2,2043
Endogenous,Atf6,NM_001081304.1,776
Endogenous,Ppp2r5c,NM_001135001.1,5406
Endogenous,Cacna1b,NM_001042528.1,695
Endogenous,Fasl,NM_010177.3,54
Endogenous,U2af2,NM_133671.3,568
Endogenous,Hras,NM_001130443.1,2503
Endogenous,Nfkbia,NM_010907.2,301
Endogenous,Cd4,NM_013488.2,31
Endogenous,Grik2,NM_010349.2,1633
Endogenous,Lpar1,NM_010336.2,379
Endogenous,Spi1,NM_011355.1,185
Endogenous,Vegfa,NM_001025250.3,991
Endogenous,Prnp,NM_011170.2,66617
Endogenous,Man2b1,NM_010764.2,818
Endogenous,Gtf2h3,NM_181410.3,514
Endogenous,Igf1,NM_010512.4,235
Endogenous,Calb2,NM_007586.1,846
Endogenous,Abat,NM_001170978.1,3382
Endogenous,Plcl2,NM_013880.3,2066
Endogenous,Gaa,NM_008064.3,4064
Endogenous,Gnptab,NM_001004164.2,847
Endogenous,Egfl7,NM_001164564.1,828
Endogenous,Apc,NM_007462.3,6924
Endogenous,Sucla2,NM_011506.1,7176
Endogenous,Inhbb,NM_008381.3,58
Endogenous,Msn,NM_010833.2,139
Endogenous,Cd68,NM_009853.1,308
Endogenous,Gstp1,NM_013541.1,5455
Endogenous,Cntnap2,NM_001004357.2,765
Endogenous,Arhgap44,NM_001099288.1,1865
Endogenous,Cadm3,NM_053199.3,3610
Endogenous,Hmgb1,NM_010439.3,3217
Endogenous,Twistnb,NM_172253.2,551
Endogenous,Prkaca,NM_008854.3,4454
Endogenous,Atp6v0e,NM_025272.2,426
Endogenous,Slc2a1,NM_011400.3,386
Endogenous,Ptprn2,NM_011215.2,3111
Endogenous,Il10ra,NM_008348.2,139
Endogenous,Kcna1,NM_010595.3,2642
Endogenous,Ctns,NM_031251.4,174
Endogenous,Gtf2h1,NM_008186.4,670
Endogenous,Pvalb,NM_013645.3,1758
Endogenous,Slc9a6,NM_172780.3,2587
Endogenous,Arhgef10,NM_001037736.1,348
Endogenous,Cd40,NM_011611.2,28
Endogenous,Gdpd2,NM_023608.3,155
Endogenous,Mmp2,NM_008610.2,104
Endogenous,Dlgap1,NM_027712.3,638
Endogenous,Pfn1,NM_011072.4,3474
Endogenous,App,NM_007471.2,24837
Endogenous,Zfp24,NM_021559.2,626
Endogenous,Abl1,NM_009594.4,384
Endogenous,Hexb,NM_010422.2,4186
Endogenous,Cx3cr1,NM_009987.3,1113
Endogenous,Nrxn1,NM_001346960.1,8311
Endogenous,Bace1,NM_011792.4,1779
Endogenous,Ehmt1,NM_001012518.2,322
Endogenous,Cldn15,NM_021719.4,14
Endogenous,Fam126a,XM_006535824.2,749
Endogenous,Grin2d,NM_008172.2,99
Endogenous,Nmb,NM_026523.2,166
Endogenous,Ccnd1,NM_007631.1,665
Endogenous,Tardbp,NM_001003899.2,1913
Endogenous,Pla2g6,NM_001199023.1,183
Endogenous,C1qc,NM_007574.2,1420
Endogenous,Ngfr,NM_033217.3,46
Endogenous,Gnb5,NM_138719.5,1433
Endogenous,Sirt7,NM_153056.2,642
Endogenous,Mmp19,NM_021412.2,55
Endogenous,Nlrp3,NM_145827.3,29
Endogenous,Egr2,NM_010118.2,31
Endogenous,Htr1a,NM_008308.4,890
Endogenous,Crtc2,NM_028881.2,111
Endogenous,Cdk2,NM_016756.4,40
Endogenous,Erlec1,NM_025745.3,1402
Endogenous,Htra2,NM_019752.3,244
Endogenous,Plcb3,NM_008874.3,197
Endogenous,Fgf14,NM_207667.3,634
Endogenous,Actn1,NM_134156.2,1290
Endogenous,Nr4a2,NM_001139509.1,1895
Endogenous,Akt3,NM_011785.3,4630
Endogenous,Pnkd,NM_019999.2,1695
Endogenous,Trf,NM_133977.2,15136
Endogenous,Pdpk1,NM_001080773.2,2189
Endogenous,Pla2g4f,NM_001024145.2,32
Endogenous,Ager,NM_007425.2,47
Endogenous,Ddit3,NM_007837.3,569
Endogenous,Adrb2,NM_007420.2,59
Endogenous,Hc,NM_010406.1,21
Endogenous,Dot1l,NM_199322.1,231
Endogenous,Gabra4,NM_010251.2,2784
Endogenous,Stx2,NM_007941.2,421
Endogenous,Atm,NM_007499.2,569
Endogenous,Lpo,NM_080420.2,23
Endogenous,Sp100,NM_013673.3,80
Endogenous,Comt,NM_007744.3,1598
Endogenous,Ptdss2,NM_013782.4,683
Endogenous,Lrrc4,NM_138682.2,1361
Endogenous,P2ry12,NM_027571.3,423
Endogenous,Gngt1,NM_010314.2,21
Endogenous,Atp6v1g2,NM_023179.3,7321
Endogenous,Ang,NM_007447.2,57
Endogenous,Rela,NM_009045.4,229
Endogenous,Tbr1,NM_009322.3,288
Endogenous,Ncf1,NM_001286037.1,143
Endogenous,Bcas1,NM_029815.2,3881
Endogenous,Synj1,NM_001045515.1,3922
Endogenous,Axin2,NM_015732.4,377
Endogenous,Atp6v1e1,NM_007510.2,9950
Endogenous,Ep300,NM_177821.6,1396
Endogenous,Becn1,NM_019584.3,3680
Endogenous,Mfn2,XM_006535920.1,2607
Endogenous,Calm1,NM_009790.4,26376
Endogenous,Mta1,NM_054081.2,2001
Endogenous,Cck,NM_031161.2,3983
Endogenous,Smyd1,NM_009762.2,41
Endogenous,Plcb4,NM_013829.2,903
Endogenous,Avp,NM_009732.2,28
Endogenous,Bcl2l1,NM_009743.4,1544
Endogenous,Emp2,NM_007929.2,562
Endogenous,Prkcg,NM_011102.3,10838
Endogenous,Map2k1,NM_008927.3,7377
Endogenous,Gpr37,NM_010338.2,1446
Endogenous,Pink1,NM_026880.2,4774
Endogenous,Tspo,NM_009775.4,72
Endogenous,Ikbkb,NM_010546.2,694
Endogenous,Arc,NM_018790.2,856
Endogenous,Adam10,NM_007399.3,1804
Endogenous,Mag,NM_010758.2,851
Endogenous,Drd2,NM_010077.2,48
Endogenous,Kel,NM_032540.3,24
Endogenous,Csf2rb,NM_007780.4,33
Endogenous,Bad,NM_007522.3,619
Endogenous,Gpr4,NM_175668.4,26
Endogenous,Meaf6,NM_027310.3,922
Endogenous,Fn1,NM_010233.1,586
Endogenous,Plxnc1,NM_018797.2,827
Endogenous,Epha4,NM_007936.3,1819
Endogenous,Ncam1,NM_001113204.1,5883
Endogenous,Polr2h,NM_145632.2,1033
Endogenous,Eng,NM_001146350.1,117
Endogenous,Slc4a10,NM_001242380.1,3519
Endogenous,Mapk3,NM_011952.2,2256
Endogenous,Esam,NM_027102.3,212
Endogenous,Nwd1,NM_176940.5,996
Endogenous,Taf4b,NM_001100449.1,216
Endogenous,Lamb2,NM_008483.3,216
Endogenous,Syt7,NM_018801.3,2090
Endogenous,Taf4,NM_001081092.1,320
Endogenous,Cdk5,NM_007668.3,1340
Endogenous,Gdnf,NM_010275.2,21
Endogenous,Adcy5,NM_001012765.4,57
Endogenous,Brms1l,NM_001037756.2,873
Endogenous,Cnr1,NM_007726.3,2617
Endogenous,Mmp12,NM_008605.3,28
Endogenous,Epo,NM_007942.2,13
Endogenous,Cds1,NM_173370.3,1670
Endogenous,Atp8a2,NM_015803.2,1250
Endogenous,Nrg1,NM_178591.2,258
Endogenous,Atp13a2,NM_029097.2,455
Endogenous,Ccl12,NM_011331.2,54
Endogenous,Casp7,NM_007611.2,108
Endogenous,Gad1,NM_008077.4,3050
Endogenous,Creb1,NM_001037726.1,666
Endogenous,Ddx23,NM_001080981.1,1566
Endogenous,Ache,NM_009599.3,354
Endogenous,Ncl,NM_010880.3,489
Endogenous,Gria4,NM_001113180.1,2009
Endogenous,Mapt,NM_001038609.2,2816
Endogenous,Rims1,NM_053270.1,2254
Endogenous,Nkx6-2,NM_183248.3,62
Endogenous,Npy,NM_023456.2,2328
Endogenous,Pdgfrb,NM_008809.1,59
Endogenous,Taf6l,NM_001177798.1,197
Endogenous,Amph,NM_175007.1,3211
Endogenous,Slc11a1,NM_013612.2,30
Endogenous,Calm4,NM_020036.4,22
Endogenous,Nos3,NM_008713.4,41
Endogenous,Il10,NM_010548.1,14
Endogenous,Mapkapk2,NM_008551.1,202
Endogenous,Mgmt,NM_008598.2,34
Endogenous,Sf3b4,NM_153053.3,80
Endogenous,Mal,NM_001171187.1,2642
Endogenous,Prl,NM_011164.1,81
Endogenous,Gabrg2,NM_177408.5,2824
Endogenous,Th,NM_009377.1,30
Endogenous,Camk2d,NM_001025439.1,1692
Endogenous,Cd34,NM_001111059.1,1293
Endogenous,C1qb,NM_009777.2,2280
Endogenous,Polr2l,NM_025593.1,78
Endogenous,Katna1,NM_011835.2,262
Endogenous,Sp1,NM_013672.2,265
Endogenous,Sod1,NM_011434.1,8387
Endogenous,Nos2,NM_010927.3,35
Endogenous,Cplx1,NM_007756.3,3200
Endogenous,Smpd4,NM_001164610.1,175
Endogenous,Tcerg1,NM_001039474.1,1214
Endogenous,Apaf1,NM_009684.2,511
Endogenous,Atp6v1h,XM_006495434.2,8918
Endogenous,Ppargc1a,NM_008904.2,949
Endogenous,Pla2g4a,NM_008869.2,94
Endogenous,Tbp,NM_013684.3,545
Endogenous,Lrrc25,NM_153074.3,43
Endogenous,Grin2c,NM_010350.2,166
Endogenous,Ppm1l,NM_178726.3,807
Endogenous,Nefl,NM_010910.1,1926
Endogenous,Keap1,NM_016679.4,679
Endogenous,Spast,NM_016962.2,1551
Endogenous,Gabrb2,NM_008070.3,6284
Endogenous,Cp,NM_001042611.1,476
Endogenous,Gtf2a1,NM_175335.3,2065
Endogenous,Taf9,NM_027139.5,2530
Endogenous,Casp8,NM_009812.2,132
Endogenous,Hif1a,NM_010431.2,3586
Endogenous,Gnai2,NM_008138.4,5469
Endogenous,Cln8,NM_012000.3,296
Endogenous,Cers1,NM_138647.3,112
Endogenous,Ran,NM_009391.3,2289
Endogenous,Tnfrsf12a,NM_001161746.1,162
Endogenous,H2-Ea-ps,NM_010381.2,28
Endogenous,Cul3,NM_016716.4,3031
Endogenous,Pla2g2e,NM_012044.2,23
Endogenous,Amigo1,NM_001004293.2,1242
Endogenous,Mbp,NM_010777.3,5950
Endogenous,Pla2g4c,NM_001168504.1,28
Endogenous,Grm8,NM_008174.2,245
Endogenous,Rad23b,NM_009011.4,5547
Endogenous,Slc8a1,NM_011406.2,4998
Endogenous,Tgfb1,NM_011577.1,180
Endogenous,Xbp1,NM_013842.2,2192
Endogenous,Lif,NM_008501.2,47
Endogenous,Egf,NM_010113.3,61
Endogenous,Cxxc1,NM_028868.3,533
Endogenous,Gfap,NM_001131020.1,7483
Endogenous,Ap3m2,NM_029505.3,2271
Endogenous,Olig2,NM_016967.2,779
Endogenous,Camk2b,NM_001174053.1,7827
Endogenous,Adora2a,NM_009630.2,38
Endogenous,Nts,NM_024435.2,408
Endogenous,Grm1,NM_001114333.2,749
Endogenous,Atxn7,NM_139227.4,339
Endogenous,Grin1,NM_008169.2,1480
Positive,POS_C(8),ERCC_00002.1,3360
Positive,POS_A(128),ERCC_00117.1,35013
Positive,POS_F(0.125),ERCC_00034.1,56
Positive,POS_D(2),ERCC_00092.1,777
Positive,POS_B(32),ERCC_00112.1,13676
Positive,POS_E(0.5),ERCC_00035.1,132
Negative,NEG_C(0),ERCC_00019.1,37
Negative,NEG_D(0),ERCC_00076.1,34
Negative,NEG_E(0),ERCC_00098.1,21
Negative,NEG_A(0),ERCC_00096.1,33
Negative,NEG_H(0),ERCC_00154.1,50
Negative,NEG_G(0),ERCC_00144.1,13
Negative,NEG_F(0),ERCC_00126.1,47
Negative,NEG_B(0),ERCC_00041.1,32
Housekeeping,Lars,NM_134137.2,1022
Housekeeping,Tada2b,NM_001170454.1,1071
Housekeeping,Asb7,NM_080443.2,137
Housekeeping,Mto1,NM_026658.2,641
Housekeeping,Ccdc127,NM_024201.3,2563
Housekeeping,Fam104a,NM_138598.5,434
Housekeeping,Supt7l,NM_028150.1,273
Housekeeping,Cnot10,NM_153585.5,1058
Housekeeping,Aars,NM_146217.4,1673
Housekeeping,Csnk2a2,NM_009974.3,1351
</Code_Summary>

<Messages>
</Messages>
