# Supplementary material for: Lack of ApoE inhibits ADan amyloidosis in a mouse model of familial Danish dementia
Source: J Biol Chem. 2022 Nov 25;299(1):102751. doi: 10.1016/j.jbc.2022.102751 (PMC9792896; doi:10.1016/j.jbc.2022.102751)
Supplement: Hp Nanostring [file mmc7.xlsx]

## Sheet: Sheet1
					FDD			FDD /ApoE KO
upperSymbol	Symbol	GeneID	Alias	Description	12 2641-1827HP,RCC	8 2641-1837HP,RCC	10 2641-1828HP,RCC	2 1492-73HP,RCC	4 1492-72HP,RCC	6 1492-71HP,RCC	baseMean	log2FoldChange	pvalue	padj
3110043O21RIK	3110043O21RIK	73205	AI840585	RIKEN cDNA 3110043O21 gene	9.75321	9.76162	9.72003	9.60727	9.54489	9.59603	811.159	-0.173728	0.0208218	0.363285
ABAT	ABAT	268860	9630038C02Rik|AI255750|ENSMUSG00000051226|Gabaat|Gabat|Gm9851|I54|Laibat|X61497	4-aminobutyrate aminotransferase	11.7443	11.6465	11.6364	11.6279	11.6987	11.5055	3198.56	-0.0668347	0.542914	0.960628
ABL1	ABL1	11350	AI325092|Abl|E430008G22Rik|c-Abl	c-abl oncogene 1_ non-receptor tyrosine kinase	8.52703	8.49825	8.61627	8.44659	8.56	8.72997	378.203	0.022464	0.860239	1
ACAA1A	ACAA1A	113868	Acaa|Acaa1|D9Ertd25e|PTL	acetyl-Coenzyme A acyltransferase 1A	8.90846	8.54203	8.79829	8.78659	8.96087	8.78254	444.631	0.0926021	0.361442	0.81787
ACHE	ACHE	11423	-	acetylcholinesterase	8.69527	8.56921	8.57694	8.27023	8.44264	8.48409	363.647	-0.244276	0.187148	0.670191
ACIN1	ACIN1	56215	2610036I19Rik|2610510L13Rik|Acinus|Acn|C79325|acinusL|acinusS|mKIAA0670	apoptotic chromatin condensation inducer 1	11.0806	11.0608	11.1239	10.9171	10.7572	10.9335	2018.24	-0.224649	0.0180885	0.363285
ACTN1	ACTN1	109711	3110023F10Rik|Actn1a	actinin_ alpha 1	10.2791	10.3154	10.2257	10.3474	10.3082	10.2686	1252.62	0.0324401	0.820117	1
ACVRL1	ACVRL1	11482	AI115505|AI427544|Acvrlk1|Alk1	activin A receptor_ type II-like 1	5.79006	5.99575	5.94031	6.08459	5.9974	6.25107	64.4391	0.233895	0.966599	1
ADAM10	ADAM10	11487	1700031C13Rik|MADM|kuz|kuzbanian	a disintegrin and metallopeptidase domain 10	10.8618	10.8129	10.7991	10.8021	10.792	10.6862	1773.45	-0.0678121	0.14402	0.616035
ADCY5	ADCY5	224129	AW121902|Ac5	adenylate cyclase 5	6.34949	6.41078	6.54023	6.32716	5.80792	6.2344	77.6185	-0.254828	0.956609	1
ADCY8	ADCY8	11514	AC8|AW060868	adenylate cyclase 8	9.60463	9.52428	9.74283	8.92636	9.28792	9.71952	707.992	-0.29747	0.081359	0.539899
ADCY9	ADCY9	11515	ACtp10|AW125421|D16Wsu65e|mKIAA0520	adenylate cyclase 9	11.235	11.4799	11.2543	11.4407	11.1741	11.3376	2557.06	-0.00729819	0.946683	1
ADCYAP1	ADCYAP1	11516	PACAP	adenylate cyclase activating polypeptide 1	5.83982	5.54203	5.8472	5.29239	5.67547	5.58949	49.5587	-0.160687	0.980558	1
ADORA1	ADORA1	11539	A1-AR|A1AR|A1R|AA1R|AI848715|BB176431|Ri	adenosine A1 receptor	9.7154	9.63869	9.80913	9.72926	9.4927	9.8305	833.254	-0.0382668	0.785621	1
ADORA2A	ADORA2A	11540	A2AAR|A2aR|AA2AR	adenosine A2a receptor	5.93445	5.60343	5.72167	6.23862	5.22296	5.48056	51.9943	-0.00132379	0.999556	1
ADRA2A	ADRA2A	11551	AW122659|Adra-2|Adra-2a|alpha(2A)AR|alpha2-C10|alpha2A|alpha2A-AR	adrenergic receptor_ alpha 2a	8.38763	8.18839	8.27123	8.43469	8.59342	8.35116	331.091	0.182579	0.213103	0.670191
ADRB2	ADRB2	11555	Adrb-2|Badm|Gpcr7	adrenergic receptor_ beta 2	5.93445	5.92536	5.91759	6.06412	5.85768	6.39309	64.686	0.224672	0.169446	0.656974
AGER	AGER	11596	RAGE	advanced glycosylation end product-specific receptor	5.16663	4.82582	5.58417	5.42669	5.52962	4.39309	35.6131	0	1	1
AI464131	AI464131	329828	AA408153|AI604836|Gm762|Kiaa1161|NET37	expressed sequence AI464131	9.10692	8.94624	9.10018	9.09975	9.02216	9.0608	532.268	0.00300496	0.971978	1
AIF1	AIF1	11629	AI607846|AIF-1|D17H6S50E|G1|Iba1	allograft inflammatory factor 1	4.60103	5.30387	5.02778	4.93484	5.0625	5.2344	32.6136	0	1	1
AKT1	AKT1	11651	Akt|PKB|PKB/Akt|PKBalpha|Rac	thymoma viral proto-oncogene 1	10.8842	10.8996	10.9162	10.8037	10.8736	10.9232	1889	-0.0358627	0.572729	0.976143
AKT1S1	AKT1S1	67605	1110012J22Rik|AI227026|Lobe|Lobel|PRAS40	AKT1 substrate 1 (proline-rich)	9.52132	9.34714	9.60031	9.41664	9.61528	9.51203	725.143	0.0206939	0.793471	1
AKT2	AKT2	11652	2410016A19Rik|AW554154|PKB|PKBbeta	thymoma viral proto-oncogene 2	8.77735	8.35386	8.85021	8.88029	8.83612	8.76813	428.849	0.173417	0.242791	0.69684
AKT3	AKT3	23797	AI851531|D930002M15Rik|Nmf350	thymoma viral proto-oncogene 3	12.2391	12.316	12.2083	12.2534	12.1518	12.0543	4717.49	-0.102777	0.286389	0.749999
ALDH1L1	ALDH1L1	107747	1810048F20Rik|FDH|Fthfd|Neut2	aldehyde dehydrogenase 1 family_ member L1	9.50792	9.31538	9.51963	9.3293	9.45683	9.35502	682.183	-0.0762508	0.304646	0.76219
AMIGO1	AMIGO1	229715	Amigo|ali2	adhesion molecule with Ig like domain 1	10.5765	10.5023	10.492	10.358	10.2535	10.4744	1391.83	-0.168313	0.0170337	0.363285
AMPH	AMPH	218038	-	amphiphysin	11.7158	11.841	11.639	11.8186	11.6238	11.7915	3416.5	0.0116667	0.863538	1
ANG	ANG	11727	AI385586|Ang1|Rnase5|Rnase5a	angiogenin_ ribonuclease_ RNase A family_ 5	5.34949	5.34039	5.52527	5.54955	5.80792	5.66611	46.5204	0	1	1
ANGPT2	ANGPT2	11601	Agpt2|Ang-2|Ang2	angiopoietin 2	5.2051	5.41078	5.43217	5.29239	6.0625	5.42284	44.3531	0	1	1
AP1S1	AP1S1	11769	AP19	adaptor protein complex AP-1_ sigma 1	11.242	11.2876	11.1479	11.2674	11.2241	11.1881	2395.64	-0.000883599	0.988512	1
AP2A2	AP2A2	11772	2410074K14Rik|AF006990|AW146353|Adtab|C78001|L25	adaptor-related protein complex 2_ alpha 2 subunit	11.734	11.6446	11.5683	11.7594	11.7403	11.7521	3326.52	0.101477	0.0488322	0.46251
AP2B1	AP2B1	71770	1300012O03Rik|AI788979	adaptor-related protein complex 2_ beta 1 subunit	11.63	11.5949	11.4352	11.5329	11.4976	11.5378	2973.75	-0.0322163	0.618316	1
AP3M2	AP3M2	64933	5830445E16Rik|AP-3B	adaptor-related protein complex 3_ mu 2 subunit	11.2931	11.305	11.2673	11.2409	11.1241	11.2191	2421.36	-0.0966196	0.0950489	0.564968
AP3S1	AP3S1	11777	-	adaptor-related protein complex 3_ sigma 1 subunit	11.9019	11.9569	11.8468	11.9436	11.9793	11.7925	3831.02	0.00227419	0.969223	1
AP4S1	AP4S1	11782	AI314282	adaptor-related protein complex AP-4_ sigma 1	11.3871	11.305	11.3481	11.1863	11.3304	11.2568	2525.38	-0.0916032	0.110893	0.578912
APAF1	APAF1	11783	6230400I06Rik|Apaf-1|Apaf1l|fog|mKIAA0413	apoptotic peptidase activating factor 1	8.70201	8.88265	8.68515	8.75182	8.97221	8.48409	429.443	-0.0192202	0.914596	1
APC	APC	11789	AI047805|AU020952|AW124434|CC1|Min|mAPC	adenomatosis polyposis coli	12.8239	12.8204	12.7249	12.7901	12.7324	12.8081	7049.51	-0.0134497	0.83033	1
APOE	APOE	11816	AI255918|Apo-E	apolipoprotein E	13.5704	13.6201	13.4849	7.24772	7.91755	6.28386	1308.86	-6.59788	0.0013562	0.187222
APP	APP	11820	Abeta|Abpp|Adap|Ag|Cvap|E030013M08Rik|betaApp	amyloid beta (A4) precursor protein	14.6096	14.6053	14.5986	14.5469	14.5752	14.7455	25067.3	0.0179235	0.783942	1
AQP4	AQP4	11829	WCH4	aquaporin 4	10.8128	10.8466	10.5159	10.8626	11.1562	10.4744	1755.99	0.124787	0.453548	0.892292
ARC	ARC	11838	Arc3.1|C86064|arg3.1|mArc	activity regulated cytoskeletal-associated protein	10.4689	9.94772	11.1109	9.65594	9.7165	10.2428	1168.51	-0.713046	0.0924049	0.564733
ARHGAP44	ARHGAP44	216831	6330543G20|AI840762|AU040829|AW493732|Rich2	Rho GTPase activating protein 44	10.9172	11.0408	11.0198	10.8455	10.84	10.9774	1964.73	-0.108775	0.121008	0.590916
ARHGEF10	ARHGEF10	234094	6430549H08Rik|mKIAA0294	Rho guanine nucleotide exchange factor (GEF) 10	8.22396	8.35832	8.44414	8.04337	8.41798	8.57631	324.936	-0.0976147	0.290723	0.749999
ARRB2	ARRB2	216869	AI326910|AW122872	arrestin_ beta 2	9.76614	9.86396	9.66993	9.94607	9.91608	9.88762	917.543	0.150992	0.0575506	0.481605
ARSA	ARSA	56495	1810048H22Rik|ArsA|Asna1	arsA arsenite transporter_ ATP-binding_ homolog 1 (bacterial)	9.64017	9.59589	9.70518	9.5805	9.64214	9.56802	787.963	-0.0573759	0.34662	0.800729
ATCAY	ATCAY	16467	3322401A10Rik|BB077577|BNIP-H|CLAC|hes|ji	ataxia_ cerebellar_ Cayman type homolog (human)	11.1932	11.1567	11.3655	11.0453	10.8523	11.1096	2226.33	-0.24129	0.0361683	0.435992
ATF4	ATF4	11911	Atf-4|C/ATF|CREB2|TAXREB67	activating transcription factor 4	11.366	11.1529	11.274	11.4904	11.5782	11.6696	2743.61	0.316623	0.0406932	0.457281
ATF6	ATF6	226641	9130025P16Rik|9630036G24|AA789574|Atf6alpha|ESTM49	activating transcription factor 6	9.73525	9.69795	9.71675	9.84323	9.57495	9.44294	813.789	-0.105179	0.391538	0.837385
ATG5	ATG5	11793	2010107M05Rik|3110067M24Rik|AW319544|Apg5l|Atg5l|C88337|Paddy	autophagy related 5	9.80423	9.97992	9.83361	9.96551	9.97785	9.71952	942.342	0.0112602	0.87609	1
ATM	ATM	11920	AI256621|C030026E19Rik	ataxia telangiectasia mutated	9.04198	8.90721	8.9983	9.0276	9.12732	8.93999	514.514	0.0445653	0.571384	0.976143
ATP13A2	ATP13A2	74772	1110012E06Rik|AA589443	ATPase type 13A2	9.10946	8.93135	9.0773	8.77719	8.80476	9.0608	498.049	-0.177931	0.136766	0.608562
ATP2B3	ATP2B3	320707	6430519O13Rik|Pmca3	ATPase_ Ca++ transporting_ plasma membrane 3	10.5337	10.6496	10.4649	10.7063	10.804	10.5655	1574.48	0.142968	0.150648	0.624029
ATP6V0C	ATP6V0C	11984	Atp6c|Atp6c2|Atp6l|Atpl|Atpl-rs1|PL16|VATL|Vma3	ATPase_ H+ transporting_ lysosomal V0 subunit C	14.6659	14.7658	14.6072	14.6221	14.5722	14.6882	25772.7	-0.0523672	0.445896	0.885814
ATP6V0D1	ATP6V0D1	11972	AI267038|Ac39|Atp6d|P39|VATX|Vma6	ATPase_ H+ transporting_ lysosomal V0 subunit D1	12.4684	12.3932	12.4402	12.4525	12.4234	12.4148	5526.25	-0.00442357	0.889565	1
ATP6V0E	ATP6V0E	11974	Atp6k|Atp6v0e1|M9.2	ATPase_ H+ transporting_ lysosomal V0 subunit E	8.3059	8.28993	8.35816	8.23405	8.70974	8.11647	323.071	0.0235371	0.875018	1
ATP6V0E2	ATP6V0E2	76252	0610006O14Rik|NM9.2	ATPase_ H+ transporting_ lysosomal V0 subunit E2	12.8691	12.8119	12.8	12.8925	12.7611	12.8393	7276.3	0.00344786	0.91986	1
ATP6V1A	ATP6V1A	11964	AI647066|Atp6a1|Atp6a2|Atp6v1a1|VA68|VPP2	ATPase_ H+ transporting_ lysosomal V1 subunit A	13.2356	13.2822	13.1366	13.3043	13.2788	13.1506	9616.91	0.0261379	0.675013	1
ATP6V1D	ATP6V1D	73834	1110004P10Rik|Atp6m|VATD|Vma8	ATPase_ H+ transporting_ lysosomal V1 subunit D	12.8083	12.8673	12.818	12.7733	12.788	12.6684	7068.65	-0.0889058	0.141727	0.613321
ATP6V1E1	ATP6V1E1	11973	2410029D23Rik|Atp6e|Atp6e2|Atp6v1e|D6Ertd385e|E2|P31|Vma4	ATPase_ H+ transporting_ lysosomal V1 subunit E1	13.2406	13.2584	13.1821	13.1523	13.2555	13.1936	9500.26	-0.0270361	0.554497	0.964912
ATP6V1G2	ATP6V1G2	66237	1500002D01Rik|Atp6g2|NG38|VAG2	ATPase_ H+ transporting_ lysosomal V1 subunit G2	12.923	12.9907	12.889	12.9877	12.8129	12.958	7787.24	-0.0152595	0.806026	1
ATP6V1H	ATP6V1H	108664	0710001F19Rik|AU022349|CGI-11|SFD|SFDalpha|SFDbeta|VMA13	ATPase_ H+ transporting_ lysosomal V1 subunit H	12.9759	12.9732	12.911	13.0228	13.0975	13.0182	8190.67	0.0927118	0.189714	0.670191
ATP7A	ATP7A	11977	MNK	ATPase_ Cu++ transporting_ alpha polypeptide	8.04993	7.9492	8.23952	7.99554	8.65451	8.12101	287.673	0.211496	0.983818	1
ATP8A2	ATP8A2	50769	AI415030|Atpc1b|agil|wl	ATPase_ aminophospholipid transporter-like_ class I_ type 8A_ member 2	10.466	10.3749	10.5513	10.1271	10.2627	10.4366	1323.17	-0.19644	0.0522077	0.480746
ATRN	ATRN	11990	AW558010|Mgca|mKIAA0548|mahogany|mg	attractin	11.3081	11.2882	11.2973	11.2752	11.233	11.2433	2476.68	-0.049533	0.469709	0.907922
ATXN2	ATXN2	20239	9630045M23Rik|ATX2|AW544490|Sca2	ataxin 2	11.1414	11.1561	11.0882	11.0505	11.0105	11.1508	2194.36	-0.0606174	0.37321	0.827654
ATXN3	ATXN3	110616	2210008M02Rik|AI463012|AI647473|ATX3|MJD1|Mjd|Sca3|ataxin-3	ataxin 3	8.63665	8.5615	8.78266	8.53847	8.47089	8.573	386.376	-0.155442	0.160278	0.637735
ATXN7	ATXN7	246103	A430107N12Rik|AI627028|Sca7|ataxin-7	ataxin 7	8.64717	8.87645	8.929	8.63874	8.38017	8.7768	418.202	-0.242458	0.192233	0.670191
AVP	AVP	11998	Vp|Vsp	arginine vasopressin	3.86407	4.26639	4.46387	4.5787	4.78239	4.50857	21.2688	0	1	1
AXIN2	AXIN2	12006	Axi1|Axil|Conductin	axin2	8.37503	8.30387	8.45601	8.25225	8.53345	8.07959	322.548	-0.10033	0.482225	0.917232
B4GALT6	B4GALT6	56386	AA536803|AU022389	UDP-Gal:betaGlcNAc beta 1_4-galactosyltransferase_ polypeptide 6	11.7443	11.8011	11.6981	11.7227	11.7089	11.7473	3413.58	-0.0228267	0.630539	1
BACE1	BACE1	23821	C76936	beta-site APP cleaving enzyme 1	10.9128	10.8726	10.785	10.7944	10.7719	10.7158	1793.72	-0.0999568	0.198166	0.670191
BAD	BAD	12015	AI325008|Bbc2	BCL2-associated agonist of cell death	9.05521	9.07375	8.929	9.01166	9.24883	8.86341	522.87	0.0153057	0.872758	1
BAX	BAX	12028	-	BCL2-associated X protein	8.49245	8.61092	8.52151	8.59662	8.52578	8.49112	372.149	-0.0154655	0.773485	1
BCAS1	BCAS1	76960	2210416M21Rik|9030223A09Rik|AI841227|NABC1	breast carcinoma amplified sequence 1	11.5756	11.5508	11.6524	11.759	11.8972	11.8078	3343.48	0.229399	0.12816	0.602626
BCAS2	BCAS2	68183	6430539P16Rik|AI132645|C76366|C80030	breast carcinoma amplified sequence 2	11.2735	11.3245	11.269	11.3093	11.4044	11.2909	2542.35	0.0449401	0.475958	0.914667
BCHE	BCHE	12038	C730038G20Rik	butyrylcholinesterase	6.80266	6.74639	6.74767	6.06412	6.80792	7.01758	103.804	-0.0555354	0.991637	1
BCL2	BCL2	12043	AW986256|Bcl-2|C430015F12Rik|D630044D05Rik|D830018M01Rik	B cell leukemia/lymphoma 2	7.2518	7.05189	7.03834	6.64909	7.1349	7.03695	130.433	-0.146293	0.987825	1
BCL2L1	BCL2L1	12048	Bcl(X)L|Bcl-XL|Bcl2l|BclX|bcl-x|bcl2-L-1	BCL2-like 1	10.4778	10.5902	10.4795	10.3736	10.5675	10.4145	1432.04	-0.0682303	0.320191	0.770684
BDNF	BDNF	12064	-	brain derived neurotrophic factor	9.69696	9.63869	9.76686	10.1851	10.0411	9.85934	932.321	0.340501	0.109708	0.578912
BECN1	BECN1	56208	4921513J16Rik|5430417M23Rik|Atg6	beclin 1_ autophagy related	11.882	11.9095	11.8618	11.8608	11.8205	11.7782	3696.98	-0.0661766	0.097996	0.564968
BID	BID	12122	2700049M22Rik|AI875481|AU022477	BH3 interacting domain death agonist	8.0657	8.01847	7.929	8.07439	7.57495	7.58292	234.629	-0.402375	0.00225259	0.187222
BNIP3	BNIP3	12176	Nip3	BCL2/adenovirus E1B interacting protein 3	12.1639	12.272	12.1953	12.2303	12.3229	12.1413	4773.94	0.0204139	0.714008	1
BRMS1L	BRMS1L	52592	0710008O11Rik|AI159718|BRMS1|D12Ertd407e	breast cancer metastasis-suppressor 1-like	9.84744	9.82904	9.82753	9.64737	9.74487	9.76087	876.85	-0.125996	0.0477531	0.46251
C1QA	C1QA	12259	AI255395|C1q	complement component 1_ q subcomponent_ alpha polypeptide	10.0002	9.83064	9.82143	10.3747	10.5152	10.1777	1112.79	0.482116	0.00142309	0.187222
C1QB	C1QB	12260	-	complement component 1_ q subcomponent_ beta polypeptide	10.5811	10.4236	10.4968	11.0609	11.1299	10.8173	1724.05	0.509329	0.00177528	0.187222
C1QC	C1QC	12262	AI385742|C1qg|Ciqc	complement component 1_ q subcomponent_ C chain	9.97815	9.73443	9.80913	10.3261	10.4467	10.0831	1069.66	0.45474	0.00538425	0.228385
C3	C3	12266	AI255234|ASP|HSE-MSF|Plp	complement component 3	5.91137	6.3935	6.2071	6.84173	7.26965	6.45199	91.3009	0.725027	0.89541	1
C4A	C4A	625018	Slp|SlpA	complement component 4A (Rodgers blood group)	6.24258	6.46141	6.61274	6.4584	6.38442	6.42284	86.2468	-0.00169402	0.999855	1
C6	C6	12274	AW111623	complement component 6	4.2051	3.4779	4.6952	4.0223	4.22296	4.26756	17.7347	0	1	1
CAB39	CAB39	12283	AA408805|AA960512|C78372|MO25|MO25alpha	calcium binding protein 39	12.1161	12.1688	12.1033	12.1194	12.2075	11.998	4447.72	-0.022186	0.725787	1
CACNA1A	CACNA1A	12286	APCA|BI|Caca1a|Cacnl1a4|Cav2.1|Ccha1a|EA2|FHM|HPCA|MHP|MHP1|SCA6|alpha1A|la|nmf352|rkr|smrl|tg	calcium channel_ voltage-dependent_ P/Q type_ alpha 1A subunit	11.046	10.9306	11.0977	10.9989	10.6466	11.181	2024.64	-0.0861302	0.538889	0.957865
CACNA1B	CACNA1B	12287	AW050276|AW060892|AW822256|Cav2.2|Cchn1a|alpha(1B)	calcium channel_ voltage-dependent_ N type_ alpha 1B subunit	9.73689	9.6569	9.65112	9.57509	9.4159	9.64733	783.545	-0.146444	0.256418	0.714308
CACNA1C	CACNA1C	12288	Cav1.2|Cchl1a1|D930026N18Rik|MBC|MELC-CC	calcium channel_ voltage-dependent_ L type_ alpha 1C subunit	9.37503	9.61092	9.40995	9.72111	9.40757	9.31394	710.696	0.0176155	0.907141	1
CACNA1D	CACNA1D	12289	8430418G19Rik|C79217|Cach3|Cacn4|Cacnl1a2|Cav1.3|Cchl1a|Cchl1a2|D-LTCC	calcium channel_ voltage-dependent_ L type_ alpha 1D subunit	9.99335	9.95363	9.97098	10.0615	9.68584	10.121	999.036	-0.00841224	0.954824	1
CACNA1F	CACNA1F	54652	A930034B14|Cav1.4|Sfc17|nerg1|nob2	calcium channel_ voltage-dependent_ alpha 1F subunit	3.95717	4.60343	4.11024	3.93484	4.22296	4.26756	18.1601	0	1	1
CACNA1S	CACNA1S	12292	AW493108|Cav1.1|Cchl1a3|fmd|mdg|sj	calcium channel_ voltage-dependent_ L type_ alpha 1S subunit	4.76453	4.01847	4.39974	5.10477	4.72992	4.56302	24.1967	0	1	1
CACNB2	CACNB2	12296	AW060387|CAB2|Cavbeta2|Cchb2	calcium channel_ voltage-dependent_ beta 2 subunit	10.3202	10.4758	10.2835	10.5751	10.3446	10.299	1335.39	0.0445464	0.714191	1
CACNB4	CACNB4	12298	3110038O15Rik|Cchb4|lh	calcium channel_ voltage-dependent_ beta 4 subunit	10.9244	10.7833	11.1177	10.5505	10.788	10.8539	1828.33	-0.217019	0.152478	0.624029
CADM3	CADM3	94332	BIgR|Igsf4b|Necl-1|Necl1|SynCAM3|Tsll1	cell adhesion molecule 3	11.9522	12.1257	11.9765	11.9908	11.7928	11.9821	4011.77	-0.0979844	0.360372	0.81787
CADPS	CADPS	27062	AU067781|CAPS|CAPS1|mKIAA1121	Ca2+-dependent secretion activator	13.4083	13.3911	13.3461	13.2827	13.3055	13.3769	10454	-0.0606376	0.264136	0.720785
CALB1	CALB1	12307	Brain-2|CB|Calb|Calb-1	calbindin 1	11.0819	11.0457	10.9233	11.0368	11.1562	10.7797	2053.59	-0.0284034	0.824821	1
CALB2	CALB2	12308	CR	calbindin 2	9.33439	9.47379	8.29786	9.08459	9.69955	9.17007	578.715	0.228247	0.636937	1
CALM1	CALM1	12313	AI256814|AI327027|AI461935|AL024000|CaM|Calm	calmodulin 1	14.756	14.7364	14.7389	14.7651	14.662	14.618	26851.4	-0.0622524	0.350216	0.803438
CALM4	CALM4	80796	2310037J09Rik|AI649108|DD112|Scarf	calmodulin 4	4.34949	4.01847	4.52527	4.32716	4.43446	4.39309	20.2707	0	1	1
CAMK2B	CAMK2B	12323	-	calcium/calmodulin-dependent protein kinase II_ beta	13.037	13.1209	13.1331	13.1542	12.9093	13.0144	8548.58	-0.0717858	0.582607	0.980377
CAMK2D	CAMK2D	108058	2810011D23Rik|8030469K03Rik|CaMK II|[d]-CaMKII	calcium/calmodulin-dependent protein kinase II_ delta	10.7104	10.4065	11.0271	9.89774	10.6995	10.931	1565.1	-0.169997	0.48836	0.917232
CAMK2G	CAMK2G	12325	Camkg	calcium/calmodulin-dependent protein kinase II gamma	11.6787	11.6601	11.8041	11.2168	11.3501	11.5747	2993.04	-0.338834	0.00624497	0.228385
CAMK4	CAMK4	12326	A430110E23Rik|AI666733|CaMKIV|CaMKIV/Gr|D18Bwg0362e	calcium/calmodulin-dependent protein kinase IV	11.065	10.9698	11.1412	10.7534	10.6377	10.961	1939.36	-0.276621	0.055782	0.481605
CAR2	CAR2	12349	AI131712|CAII|Ca2|Car-2|Ltw-5|Lvtw-5	carbonic anhydrase 2	12.2965	12.3157	12.1519	12.2272	12.7044	12.3427	5183.53	0.170297	0.202894	0.670191
CASP1	CASP1	12362	ICE|Il1bc	caspase 1	6.79006	6.81288	7.38326	5.93484	6.83301	7.34729	115.378	-0.182404	0.958095	1
CASP3	CASP3	12367	A830040C14Rik|AC-3|Apopain|CASP-3|CC3|CPP-32|CPP32|Caspase-3|Lice|SCA-1|Yama|mldy	caspase 3	7.83982	7.90721	8.07474	7.49708	7.85768	7.72699	225.542	-0.241822	0.979464	1
CASP6	CASP6	12368	CASP-6|Mch2	caspase 6	7.48074	7.37602	7.39152	7.72926	7.83922	7.46634	187.037	0.280447	0.0122955	0.30422
CASP7	CASP7	12369	AI314680|CMH-1|ICE-IAP3|Mch3|caspase-7|mCASP-7	caspase 7	6.64368	6.30387	6.44811	6.5642	6.72992	6.29998	90.4026	0.0873889	0.992018	1
CASP8	CASP8	12370	CASP-8|FLICE|MACH|Mch5	caspase 8	6.61539	6.44473	6.47947	6.5642	7.01943	6.37799	95.9049	0.181014	0.987195	1
CASP9	CASP9	12371	AI115399|APAF-3|AW493809|CASP-9|Caspase-9|ICE-LAP6|Mch6	caspase 9	8.29702	8.27585	8.33263	8.0795	8.14496	8.24692	300.138	-0.136048	0.082247	0.539899
CAST	CAST	12380	-	calpastatin	7.69864	7.77335	8.07474	7.61432	8.00294	7.7565	225.985	-0.0310473	0.760722	1
CCK	CCK	192656	2210420D18Rik|CARD3|CARDIAK|CCK|D4Bwg0615e|RICK|RIP2|Ripk2	receptor (TNFRSF)-interacting serine-threonine kinase 2	12.1851	11.8577	12.0786	11.9932	11.9347	12.0596	4147.81	-0.045831	0.729441	1
CCL12	CCL12	20293	MCP-5|Scya12	chemokine (C-C motif) ligand 12	4.91137	4.97266	5.29786	5.66276	5.72992	5.36272	40.0265	0	1	1
CCL5	CCL5	20304	MuRantes|RANTES|SISd|Scya5|TCP228	chemokine (C-C motif) ligand 5	4.71206	4.54203	4.46387	5.25677	5.01943	4.66611	27.4115	0	1	1
CCND1	CCND1	12443	AI327039|CycD1|Cyl-1|PRAD1|bcl-1|cD1	cyclin D1	9.2263	9.28993	9.26224	9.9806	9.35224	9.13456	663.665	0.283793	0.159994	0.637735
CCNH	CCNH	66671	6330408H09Rik|AI661354|AV102684|AW538719	cyclin H	11.8592	11.8884	11.7944	11.8995	12.0163	11.8371	3775.62	0.0698768	0.339785	0.793231
CCR2	CCR2	12772	Cc-ckr-2|Ccr2a|Ccr2b|Ckr2|Ckr2a|Ckr2b|Cmkbr2|mJe-r	chemokine (C-C motif) receptor 2	4.76453	4.92536	5.29786	5.4584	5.43446	4.50857	33.4716	0	1	1
CCR5	CCR5	12774	AM4-7|CD195|Cmkbr5	chemokine (C-C motif) receptor 5	5.97954	6.41078	6.22571	6.59305	6.41798	5.93741	76.6783	0.15154	0.978518	1
CCS	CCS	12460	Ccsd	copper chaperone for superoxide dismutase	8.47681	8.65146	8.42815	8.59305	8.68928	8.57962	379.967	0.100045	0.253157	0.711199
CD14	CD14	12475	-	CD14 antigen	5.34949	5.37602	5.96268	5.7162	5.9974	5.89559	52.5723	0	1	1
CD33	CD33	12489	Siglec-3|gp67	CD33 antigen	6.81516	6.91328	6.7085	7.09471	7.21344	6.98804	124.114	0.302271	0.0216759	0.36849
CD34	CD34	12490	AU040960	CD34 antigen	10.6055	10.5893	10.8806	10.4357	10.3115	10.6489	1529.23	-0.233737	0.219971	0.670191
CD4	CD4	12504	L3T4|Ly-4	CD4 antigen	4.48074	4.41078	4.8472	5.29239	4.92923	4.26756	26.076	0.375234	0.859546	1
CD40	CD40	21939	AI326936|Bp50|GP39|HIGM1|IGM|IMD3|T-BAM|TRAP|Tnfrsf5|p50	CD40 antigen	5.1271	5.22792	5.29786	5.25677	4.78239	4.76233	33.7246	0	1	1
CD44	CD44	12505	AU023126|AW121933|AW146109|HERMES|Ly-24|Pgp-1	CD44 antigen	7.51176	6.73271	7.7858	6.92353	7.37591	7.89028	165.421	0.0577096	0.988818	1
CD68	CD68	12514	Lamp4|Scard1|gp110	CD68 antigen	7.81516	7.85767	7.6338	8.11972	8.24182	7.93225	244.451	0.337447	0.00225908	0.187222
CD8A	CD8A	12525	BB154331|Ly-2|Ly-35|Ly-B|Lyt-2	CD8 antigen_ alpha chain	5.1271	6.10593	6.26224	5.79282	6.12478	5.71502	57.8662	0.0168043	0.994351	1
CD9	CD9	12527	Tspan29	CD9 antigen	10.2495	10.2806	10.2036	10.4486	10.819	10.3789	1348.07	0.321766	0.0315767	0.4328
CDC27	CDC27	217232	AI452358|APC3|BC023187	cell division cycle 27	10.1346	10.2413	10.0488	10.1222	10.1095	9.968	1100.59	-0.080753	0.238405	0.69684
CDC40	CDC40	71713	1200003H23Rik|EHB3|PRP17	cell division cycle 40	11.1854	11.2443	11.069	11.3532	11.179	11.0596	2322.95	0.029847	0.749119	1
CDK2	CDK2	12566	A630093N05Rik	cyclin-dependent kinase 2	5.95717	5.14775	4.94031	5.42669	5.29696	5.36272	40.9351	0	1	1
CDK5	CDK5	12568	AW048668|Crk6	cyclin-dependent kinase 5	10.457	10.4972	10.377	10.2736	10.363	10.377	1342.61	-0.111398	0.0232707	0.375441
CDK5R1	CDK5R1	12569	Cdk5r|D11Bwg0379e|p25|p35	cyclin-dependent kinase 5_ regulatory subunit 1 (p35)	11.9233	11.7566	11.8018	11.8144	11.6897	11.7437	3536.84	-0.0797062	0.316855	0.768502
CDK5RAP3	CDK5RAP3	80280	1810007E24Rik|BC002318|C53|C81486|HSF-27|IC53|LZAP|MST016	CDK5 regulatory subunit associated protein 3	8.51942	8.80963	8.56236	8.73897	8.54868	8.50857	391.972	-0.0451023	0.662999	1
CDK7	CDK7	12572	AI323415|AI528512|C230069N13|Cdkn7|Crk4	cyclin-dependent kinase 7	8.94302	8.88265	9.01177	8.90351	8.99184	8.95534	493.882	-0.00366671	0.973403	1
CDKN1A	CDKN1A	12575	CAP20|CDKI|CIP1|Cdkn1|P21|SDI1|Waf1|mda6|p21Cip1|p21WAF	cyclin-dependent kinase inhibitor 1A (P21)	7.46497	7.21814	7.58417	6.90063	7.42624	7.73294	167.48	-0.0244248	0.996661	1
CDS1	CDS1	74596	4833409J18Rik|AI314024|AW125888	CDP-diacylglycerol synthase 1	10.9345	10.7455	11.0709	10.3368	10.6807	10.8621	1748.29	-0.287495	0.0572135	0.481605
CERS1	CERS1	93898	Lass1|Uog-1|to	ceramide synthase 1	7.02326	6.66232	6.74767	7.00093	6.78239	6.71502	113.137	0.0394091	0.73449	1
CERS2	CERS2	76893	0610013I17Rik|AI225939|Lass2|TRH3	ceramide synthase 2	9.43088	9.42786	9.30445	9.40245	9.83301	9.60903	724.72	0.231333	0.0584016	0.481605
CERS4	CERS4	67260	2900019C14Rik|Lass4|Trh1	ceramide synthase 4	8.89087	8.75656	8.8532	8.61432	8.80792	8.87422	445.572	-0.0830535	0.417913	0.868578
CERS6	CERS6	241447	4732462C07Rik|AW544719|Lass6|T1L	ceramide synthase 6	10.2204	10.3073	10.1989	10.3516	10.1845	10.1062	1199.45	-0.0321648	0.71091	1
CHAT	CHAT	12647	B230380D24Rik	choline acetyltransferase	4.71206	4.82582	5.64075	5.14429	5.18449	5.20045	34.7268	0.119183	0.950766	1
CHD4	CHD4	107932	9530019N15Rik|AA617397|BC005710|D6Ertd380e|Mi-2beta|mKIAA4075	chromodomain helicase DNA binding protein 4	10.3623	10.481	10.4079	10.4662	10.349	10.3541	1354.38	-0.0308932	0.729642	1
CHL1	CHL1	12661	A530023M13Rik|AI465420|CALL|LICAM2	cell adhesion molecule with homology to L1CAM	11.4535	11.4835	11.2303	11.4227	11.3625	11.2965	2655.64	-0.0302867	0.677743	1
CHMP2B	CHMP2B	68942	1190006E07Rik	charged multivesicular body protein 2B	10.33	10.3154	10.1202	10.2226	10.363	10.0773	1207.73	-0.0383577	0.640081	1
CHRM5	CHRM5	213788	AChR-M5|M5R|m5	cholinergic receptor_ muscarinic 5	6.26096	5.85136	5.61274	6.5198	6.08356	6.05606	66.9067	0	1	1
CHRNA7	CHRNA7	11441	Acra7|alpha7|nAchR	cholinergic receptor_ nicotinic_ alpha polypeptide 7	10.9106	10.9514	10.5272	11.0789	10.7654	10.7337	1817.65	0.0621265	0.654278	1
CHRNB2	CHRNB2	11444	Acrb-2|Acrb2|C030030P04Rik|[b]2-nAchR	cholinergic receptor_ nicotinic_ beta polypeptide 2 (neuronal)	9.79638	9.88574	9.8014	9.65594	9.55246	9.56802	837.526	-0.249724	0,000957919950576199	0.187222
CLDN15	CLDN15	60363	2210009B08Rik|BB107105	claudin 15	4.2051	4.71891	5.02778	4.4584	3.78239	4.85252	22.7456	0	1	1
CLDN5	CLDN5	12741	AI854493|MBEC1|Tmvcf	claudin 5	9.21692	9.28525	9.54394	9.3207	8.88192	9.31196	613.158	-0.194316	0.177363	0.662146
CLN3	CLN3	12752	AI323623	ceroid lipofuscinosis_ neuronal 3_ juvenile (Batten_ Spielmeyer-Vogt disease)	7.93445	7.97847	8.03307	8.20163	8.15494	8.03695	266.24	0.15968	0.059002	0.481605
CLN8	CLN8	26889	mnd	ceroid-lipofuscinosis_ neuronal 8	8.1271	8.22304	8.1977	8.0795	8.18449	8.2302	288.748	-0.00858645	0.905002	1
CLU	CLU	12759	AI893575|ApoJ|Cli|D14Ucla3|SP-40|Sgp-2|Sgp2|Sugp-2	clusterin	14.5781	14.4911	14.4937	14.5725	14.8713	14.5361	24669.9	0.139029	0.138797	0.611838
CNKSR2	CNKSR2	245684	Cnk2|Ksr2	connector enhancer of kinase suppressor of Ras 2	13.9382	13.9316	13.8655	14.0434	13.8228	13.8745	15421.5	0.00151351	0.987062	1
CNR1	CNR1	12801	CB-R|CB1|CB1R	cannabinoid receptor 1 (brain)	11.6082	11.5711	11.2868	11.4706	11.3287	11.3129	2758.65	-0.120602	0.377586	0.828939
CNTF	CNTF	12803	AI429687	ciliary neurotrophic factor	6.83982	7.13741	7.11024	7.01166	6.7165	6.6785	120.734	-0.197518	0.105803	0.578912
CNTN1	CNTN1	12805	AW495098|CNTN|F3cam|usl	contactin 1	13.4181	13.4199	13.2244	13.3543	13.4346	13.2764	10474.6	0.000584421	0.991972	1
CNTN4	CNTN4	269784	9630050B05|Axcam|BIG-2	contactin 4	9.89528	9.69089	10.0709	9.19928	9.43856	9.59766	802.724	-0.498934	0.00618464	0.228385
CNTNAP1	CNTNAP1	53321	AI841080|Caspr|NCP1|Nrxn4|p190|shm	contactin associated protein-like 1	11.0125	10.9485	11.1485	10.7357	10.7266	11.0231	1954.35	-0.213639	0.0832462	0.5411
CNTNAP2	CNTNAP2	66797	5430425M22Rik|Caspr2|mKIAA0868	contactin associated protein-like 2	9.62606	9.75148	9.62155	9.66616	9.55435	9.66144	801.656	-0.0457143	0.729504	1
COL4A1	COL4A1	12826	Bru|Col4a-1|Del(8)44H|Raw|Svc	collagen_ type IV_ alpha 1	7.79006	7.64052	7.6338	7.76773	7.47488	7.88495	207.743	0.0374977	0.996879	1
COL4A2	COL4A2	12827	Col4a-2	collagen_ type IV_ alpha 2	7.87604	7.96683	7.7732	7.76139	7.44264	7.94768	222.033	-0.148761	0.148212	0.618015
COMT	COMT	12846	Comt1|D16Wsu103e|D330014B15Rik	catechol-O-methyltransferase	10.6172	10.5683	10.639	10.6205	10.6171	10.6001	1563.27	0.00199962	0.969681	1
CP	CP	12870	D3Ertd555e	ceruloplasmin	7.60823	8.13741	7.84118	7.96275	8.86985	7.94256	266.932	0.457708	0.934489	1
CPLX1	CPLX1	12889	921-S	complexin 1	11.8478	11.9137	11.9519	11.5071	11.6189	11.8624	3525.52	-0.245117	0.0595651	0.481605
CPT1B	CPT1B	12895	Cpt1|Cpt1-m|Cpti|Cpti-m|M-cpti	carnitine palmitoyltransferase 1b_ muscle	5.60103	5.51032	5.89451	5.39427	5.83301	5.56302	49.6146	-0.00972411	0.998487	1
CREB1	CREB1	12912	2310001E10Rik|3526402H21Rik|AV083133|Creb|Creb-1	cAMP responsive element binding protein 1	9.44099	9.20334	9.39769	9.3548	9.35441	9.16788	639.08	-0.0637464	0.529603	0.957771
CREBBP	CREBBP	12914	AW558298|CBP|CBP/p300|KAT3A|p300/CBP	CREB binding protein	11.8298	11.864	11.8558	11.8474	11.7759	11.8876	3674.73	-0.0140967	0.835058	1
CRH	CRH	12923	crh|crhx	cryptothrix	6.55709	6.4779	6.82296	6.5198	6.18449	6.76233	93.9677	-0.106849	0.424296	0.873837
CRTC2	CRTC2	74343	4632407F12Rik|Torc2|mTORC2	CREB regulated transcription coactivator 2	6.69864	6.78665	6.96268	7.24772	6.76945	7.12101	122.024	0.261801	0.980958	1
CSF1	CSF1	12977	C87615|Csfm|MCSF|op	colony stimulating factor 1 (macrophage)	9.18599	9.19588	9.18349	9.56965	9.2277	9.17007	611.185	0.134417	0.208795	0.670191
CSF1R	CSF1R	12978	AI323359|CD115|CSF-1R|Csfmr|Fim-2|Fms|M-CSF-R|M-CSFR	colony stimulating factor 1 receptor	10.1233	10.0765	9.9061	10.4594	10.3641	10.139	1158.53	0.290294	0.0201717	0.363285
CSF2RB	CSF2RB	12983	AI848964|AIC2B|Bc|CDw131|Csf2rb1|Csfgmrb|Il3r|Il3rb|Il3rb1|Il5rb	colony stimulating factor 2 receptor_ beta_ low-affinity (granulocyte-macrophage)	4.48074	4.82582	4.98471	4.88904	5.01943	4.56302	27.738	0	1	1
CSPG4	CSPG4	121021	4732461B14Rik|AN2|NG2	chondroitin sulfate proteoglycan 4	8.22396	8.17834	8.21178	8.09975	8.28792	8.27165	296.571	0.0237573	0.738644	1
CTNNB1	CTNNB1	12387	Bfc|Catnb|Mesc	catenin (cadherin associated protein)_ beta 1	12.8874	12.9366	12.7481	12.8621	13.0041	12.7261	7438.08	0.00626653	0.935073	1
CTNS	CTNS	83429	AI195360|AW049661	cystinosis_ nephropathic	7.51176	7.52626	7.58417	7.59305	7.41798	7.52238	184.303	-0.0132061	0.883156	1
CTSE	CTSE	13034	A430072O03Rik|C920004C08Rik|CE|CatE	cathepsin E	3.54214	4.34039	3.52527	3.7422	4.29696	4.20045	15.3614	0	1	1
CUL1	CUL1	26965	-	cullin 1	11.3147	11.1561	11.2543	11.2346	11.4117	11.2127	2459.32	0.043668	0.486918	0.917232
CUL2	CUL2	71745	1300003D18Rik|4932411N15Rik|AI327301|mKIAA4106	cullin 2	10.4876	10.3902	10.3956	10.4267	10.5267	10.3978	1386.71	0.023736	0.639974	1
CUL3	CUL3	26554	KIAA0617	cullin 3	11.5303	11.5317	11.536	11.5633	11.5406	11.4867	2960.14	-0.00382037	0.902003	1
CX3CL1	CX3CL1	20312	AB030188|ABCD-3|AI848747|CX3C|Cxc3|D8Bwg0439e|Scyd1	chemokine (C-X3-C motif) ligand 1	12.5292	12.3583	12.6032	12.4227	12.3454	12.5626	5674.33	-0.0543013	0.547246	0.962399
CX3CR1	CX3CR1	13051	-	chemokine (C-X3-C motif) receptor 1	9.79952	9.95951	9.68683	10.2398	10.0953	9.84293	980.453	0.248108	0.0654768	0.498677
CXCL10	CXCL10	15945	C7|CRG-2|INP10|IP-10|IP10|Ifi10|Scyb10|gIP-10|mob-1	chemokine (C-X-C motif) ligand 10	5.51176	5.69089	5.46387	6.39427	5.72992	5.64102	53.3947	0	1	1
CXCL11	CXCL11	56066	Cxc11|H174|I-tac|Ip9|Itac|Scyb11|Scyb9b|b-R1|betaR1	chemokine (C-X-C motif) ligand 11	3.54214	4.54203	4.64075	4.32716	4.92923	4.20045	20.5865	0	1	1
CXCL12	CXCL12	20315	Pbsf|Scyb12|Sdf1|Tlsf|Tpar1	chemokine (C-X-C motif) ligand 12	10.2926	10.4426	10.455	10.853	10.6386	10.4062	1462.94	0.238179	0.0704844	0.509389
CXCL16	CXCL16	66102	0910001K24Rik|AV290116|BB024863|CXCL16v1|CXCL16v2|SR-PSOX|Zmynd15|b2b498Clo	chemokine (C-X-C motif) ligand 16	6.2051	6.20829	6.16913	6.66276	6.76945	6.13006	81.9951	0.371082	0.946698	1
CXCR4	CXCR4	12767	CD184|Cmkar4|LESTR|PB-CKR|PBSF/SDF-1|Sdf1r|b2b220Clo	chemokine (C-X-C motif) receptor 4	5.83982	6.08455	5.6952	5.7162	6.08356	6.05606	60.2364	0	1	1
CXXC1	CXXC1	74322	2410002I16Rik|5830420C16Rik|AI426635|Cfp1|Cgbp|PHF18	CXXC finger 1 (PHD domain)	9.02057	8.93135	9.05145	9.14429	9.03302	9.09353	528.48	0.087181	0.323583	0.773844
CYBB	CYBB	13058	C88302|CGD91-phox|Cgd|Cyd|Nox2|gp91-1|gp91phox	cytochrome b-245_ beta polypeptide	5.04464	4.71891	4.58417	4.97924	5.4013	4.80813	30.3312	0	1	1
CYCS	CYCS	13063	-	cytochrome c_ somatic	6.95717	7.07375	6.7732	7.05378	6.75639	6.66611	117.79	-0.0875799	0.991632	1
CYP4X1	CYP4X1	81906	A230025G20|CYPIVX1|CYP_a|Cyp4a28-ps	cytochrome P450_ family 4_ subfamily x_ polypeptide 1	8.64717	8.63318	8.68178	8.5642	8.54109	8.55967	389.24	-0.11858	0.0994156	0.568211
DAGLA	DAGLA	269060	Nsddr	diacylglycerol lipase_ alpha	10.7295	10.878	10.885	11.1166	10.7751	10.8829	1881.76	0.0934698	0.437377	0.879851
DBH	DBH	13166	-	dopamine beta hydroxylase	4.95717	4.97266	5.22571	5.0223	5.46689	4.39309	32.1402	0	1	1
DCX	DCX	13193	Dbct	doublecortin	8.67142	8.59211	8.58417	7.94047	8.28337	8.36655	339.284	-0.477484	0.003484	0.228385
DDC	DDC	13195	Aadc	dopa decarboxylase	6.147	6.34039	6.47947	6.12467	6.43446	6.14798	77.6544	-0.0665175	0.632215	1
DDIT3	DDIT3	13198	CHOP-10|CHOP10|chop|gadd153	DNA-damage inducible transcript 3	9.17876	9.00431	9.21876	8.97376	9.12732	9.03935	545.1	-0.0998643	0.339116	0.793231
DDX23	DDX23	74351	3110082M05Rik|4921506D17Rik	DEAD (Asp-Glu-Ala-Asp) box polypeptide 23	10.6723	10.61	10.5769	10.5348	10.5879	10.6243	1553.2	-0.0407117	0.361303	0.81787
DES	DES	13346	-	desmin	4.48074	4.66232	4.8472	5.14429	4.78239	4.76233	27.4718	0	1	1
DGKB	DGKB	217480	6430574F24|90kda|C630029D13Rik|DAGK2|DGK|DGK-beta|mKIAA0718	diacylglycerol kinase_ beta	12.0009	12.0192	11.6678	12.2386	11.9828	11.8846	3999.61	0.138629	0.398886	0.839559
DGKE	DGKE	56077	C87606|DAGK6|DGK	diacylglycerol kinase_ epsilon	10.9157	11.0629	10.9276	10.7582	10.7904	10.8222	1883.88	-0.183626	0.0192154	0.363285
DLAT	DLAT	235339	6332404G05Rik|DLTA|PDC-E2	dihydrolipoamide S-acetyltransferase (E2 component of pyruvate dehydrogenase complex)	11.6428	11.5391	11.4619	11.5245	11.6386	11.5378	3013.95	0.0179672	0.723578	1
DLD	DLD	13382	-	dihydrolipoamide dehydrogenase	11.8905	11.8254	11.7355	11.83	11.9039	11.8131	3648.47	0.0310986	0.601338	1
DLG3	DLG3	53310	Dlgh3|SAP102|mKIAA1232	discs_ large homolog 3 (Drosophila)	12.1559	12.1742	12.0783	12.2346	12.1308	12.0376	4498.51	-0.00267636	0.973167	1
DLG4	DLG4	13385	Dlgh4|PSD-95|PSD95|SAP90|SAP90A	discs_ large homolog 4 (Drosophila)	12.0114	12.0642	12.0573	12.0302	11.8778	12.1139	4169.96	-0.0382747	0.713982	1
DLGAP1	DLGAP1	224997	4933422O14Rik|9630002F18|AI845682|AI848168|BB075781|D17Bwg0511e|GKAP/SAPAP|GKPA/SAPAP|Gkap|Sapap1|mKIAA4162	discs_ large (Drosophila) homolog-associated protein 1	9.2051	9.28056	9.36238	9.39632	9.29245	9.43201	642.76	0.0890852	0.30583	0.762276
DLL4	DLL4	54485	Delta4	delta-like 4 (Drosophila)	5.54214	5.79983	6.09006	5.68973	5.80792	5.26756	51.9676	0	1	1
DLX1	DLX1	13390	Dlx|Dlx-1	distal-less homeobox 1	8.14205	8.14775	7.96822	7.79282	8.05185	8.0513	260.595	-0.108673	0.178102	0.662146
DLX2	DLX2	13392	AW121999|Dlx-2|Tes-1	distal-less homeobox 2	5.51176	5.66232	5.61274	5.22024	5.58974	5.66611	46.6505	0	1	1
DNAH1	DNAH1	110084	B230373P09Rik|Dnahc1|E030034C22Rik|MDHC7	dynein_ axonemal_ heavy chain 1	5.1271	5.77335	4.94031	4.63528	5.18449	4.56302	32.8372	0	1	1
DNAJA2	DNAJA2	56445	1500017M13Rik|2010206B19Rik|DNAJ|DNJ3|Dnaj3|HIRIP4|PRO3015|mDj3	DnaJ (Hsp40) homolog_ subfamily A_ member 2	10.8214	10.8942	10.7889	10.944	10.9835	10.7631	1866.13	0.0609504	0.386116	0.835807
DNM1L	DNM1L	74006	6330417M19Rik|AI450666|Dlp1|Dnmlp1|Drp1|python	dynamin 1-like	12.2374	12.139	12.1555	12.1437	12.206	12.0608	4567.1	-0.0416099	0.397877	0.839559
DNM2	DNM2	13430	Dyn2|Udnm|b2b2159Clo	dynamin 2	10.2437	10.1758	10.299	10.2747	10.2662	10.2859	1224.14	0.033834	0.657311	1
DOT1L	DOT1L	208266	A630076O07|AW907654|Dot1|KMT4|mDot1	DOT1-like_ histone H3 methyltransferase (S. cerevisiae)	8.01246	7.88265	7.99559	7.97376	7.82678	8.09815	249.847	0.0117337	0.88033	1
DRD1	DRD1	13488	C030036C15Rik|Drd-1|Drd1a|Gpcr15	dopamine receptor D1	8.34519	8.17834	8.55502	8.37363	8.20865	8.40432	324.977	-0.0538321	0.862877	1
DRD2	DRD2	13489	D2R|Drd-2	dopamine receptor D2	5.38344	5.63318	5.64075	5.7422	5.56	5.13006	45.7258	-0.0104217	0.996795	1
DRD4	DRD4	13491	AW125663|D4R|Drd-4	dopamine receptor D4	5.6296	5.71891	6.04884	5.60727	5.26043	5.45199	49.1631	-0.311583	0.938238	1
EFNA1	EFNA1	13636	AI325262|B61|Efl1|Epl1|Eplg1|Lerk1	ephrin A1	7.6851	7.77335	7.8045	7.78033	7.52962	7.69687	209.619	-0.0734815	0.395485	0.839559
EFNA5	EFNA5	13640	AL-1|AV158822|EFL-5|Ephrin-A5|Epl7|LERK-7|RAGS	ephrin A5	8.0813	7.61092	8.05405	7.43469	7.66852	8.02245	224.721	-0.252718	0.20685	0.670191
EFNB3	EFNB3	13643	EFL-6|ELF-3|Elk-L3|Epl8|LERK-8|NLERK-2	ephrin B3	11.0057	11.0731	10.8945	11.1085	11.1043	11.0084	2094.54	0.0821141	0.401702	0.842812
EFR3A	EFR3A	76740	A130089M23Rik|BB071175|C76891|C920006C10Rik|D030063F01Rik|mKIAA0143	EFR3 homolog A (S. cerevisiae)	12.0784	11.8911	12.0926	11.6392	11.7808	12.1219	3912.81	-0.164076	0.241857	0.69684
EGF	EGF	13645	AI790464	epidermal growth factor	5.38344	5.97266	5.58417	6.30988	5.90577	5.71502	56.1737	0	1	1
EGFL7	EGFL7	353156	VE-statin|Zneu1	EGF-like domain 7	9.87305	9.89191	9.88576	9.64565	9.66852	9.88227	896.314	-0.161755	0.109508	0.578912
EGFR	EGFR	13649	9030024J15Rik|AI552599|Erbb|Errb1|Errp|Wa5|wa-2|wa2	epidermal growth factor receptor	7.83369	7.54203	7.7732	7.38605	7.66153	7.63468	199.263	-0.142954	0.128042	0.602626
EGR1	EGR1	13653	A530045N19Rik|ETR103|Egr-1|Krox-1|Krox-24|Krox24|NGF1-A|NGFI-A|NGFIA|TIS8|Zenk|Zfp-6|Zif268|egr	early growth response 1	11.655	11.0164	12.0208	11.1364	11.0914	12.0084	2872.42	-0.147029	0.616544	1
EGR2	EGR2	13654	Egr-2|Krox-20|Krox20|NGF1-B|Zfp-25|Zfp-6	early growth response 2	4.91137	4.92536	5.22571	4.25677	4.92923	5.09353	29.6576	0	1	1
EHMT1	EHMT1	77683	9230102N17Rik|D330003E03|Eu-HMTase1|GLP|GLP1|KMT1D|mKIAA1876	euchromatic histone methyltransferase 1	8.44501	8.61092	8.5365	8.5823	8.30595	8.54622	363.166	-0.0443443	0.499176	0.92704
EIF2S1	EIF2S1	13665	0910001O23Rik|2410026C18Rik|35kDa|Eif2a|eIF2alpha	eukaryotic translation initiation factor 2_ subunit 1 alpha	10.7079	10.5721	10.738	10.7998	10.84	10.6746	1689.13	0.0984508	0.218012	0.670191
EMCN	EMCN	59308	0610012K22Rik|AI315669|Muc14	endomucin	7.2051	7.04083	7.47169	7.15401	7.36735	7.14798	150.244	-0.00663325	0.998836	1
EMP2	EMP2	13731	XMP	epithelial membrane protein 2	8.73853	8.84819	8.77636	8.70963	9.10946	8.46634	437.989	-0.0392219	0.798672	1
ENG	ENG	13805	AI528660|AI662476|CD105|Endo|S-endoglin	endoglin	6.57188	6.78665	6.96268	6.90063	6.8454	7.14798	116.906	0.206936	0.98173	1
ENTPD2	ENTPD2	12496	Cd39l1|NTPDase2	ectonucleoside triphosphate diphosphohydrolase 2	7.22396	7.33135	7.21644	7.07439	7.09397	7.07492	143.925	-0.167552	0.985252	1
ENTPD4	ENTPD4	67464	1200014F22Rik|4930513O14Rik|A430102M06Rik|AI414893|Lysal1|mKIAA0392	ectonucleoside triphosphate diphosphohydrolase 4	9.08646	9.12437	9.08752	9.34211	9.35224	9.35695	598.39	0.258077	0.0307106	0.4328
EP300	EP300	328572	A430090G16|A730011L11|KAT3B|p300|p300 HAT	E1A binding protein p300	10.5938	10.5013	10.5869	10.4865	10.4221	10.4717	1458.61	-0.105412	0.209009	0.670191
EPHA2	EPHA2	13836	AW545284|Eck|Myk2|Sek-2|Sek2	Eph receptor A2	5.31473	5.18839	5.55502	5.88904	5.56	5.13006	43.3975	0	1	1
EPHA3	EPHA3	13837	AW492086|Cek4|ETK1|End3|Hek|Hek4|Mek4|Tyro4	Eph receptor A3	8.05521	7.90721	8.2071	7.84773	7.8454	7.91142	249.404	-0.18085	0.0446164	0.46251
EPHA4	EPHA4	13838	2900005C20Rik|AI385584|Cek8|Hek8|Sek|Sek1|Tyro1|rb	Eph receptor A4	10.849	10.9857	10.8938	11.1822	10.804	10.9094	1960.95	0.0545313	0.649673	1
EPHA5	EPHA5	13839	AI854630|AW125296|Cek7|Ehk1|Els1|Hek7|Rek7|bsk	Eph receptor A5	11.9402	11.8378	12.0118	11.6679	11.6659	11.7663	3602.99	-0.233022	0.00121662	0.187222
EPHA6	EPHA6	13840	Ehk2|Hek12|m-ehk2	Eph receptor A6	11.734	11.8881	11.6202	11.9572	11.5382	11.6831	3412.97	-0.0162698	0.897917	1
EPHA7	EPHA7	13841	Cek11|Ebk|Ehk3|Hek11|Mdk1	Eph receptor A7	11.8245	11.9235	12.002	12.1482	11.8943	11.7861	3901.37	0.0254145	0.811241	1
EPO	EPO	13856	-	erythropoietin	3.2791	4.18839	4.33263	4.7422	3.67547	3.89559	16.211	0	1	1
ERBB3	ERBB3	13867	C76256|Erbb-3|Erbb3r|Her3	v-erb-b2 erythroblastic leukemia viral oncogene homolog 3 (avian)	7.67827	7.13741	7.47947	7.18277	7.62608	7.7565	178.126	0.103993	0.99021	1
ERG	ERG	13876	D030036I24Rik	avian erythroblastosis virus E-26 (v-ets) oncogene related	5.60103	5.14775	5.22571	5.22024	5.10432	5.36272	38.7725	0	1	1
ERLEC1	ERLEC1	66753	4933407N01Rik	endoplasmic reticulum lectin 1	10.2655	10.1909	10.1775	10.2214	10.4283	10.294	1228.71	0.102707	0.0878189	0.553173
ESAM	ESAM	69524	2310008D05Rik|Esam1|W117m	endothelial cell-specific adhesion molecule	7.80892	8.1165	8.33692	8.11475	7.70295	8.20045	264.431	-0.080158	0.994042	1
F2	F2	14061	Cf-2|Cf2|FII	coagulation factor II	5.51176	6.04083	6.13014	5.66276	5.83301	5.73887	56.4759	-0.116244	0.976579	1
FA2H	FA2H	338521	FAAH|Faxdc1|G630055L08Rik	fatty acid 2-hydroxylase	8.0657	7.90111	8.05925	8.0063	8.46689	8.31196	281.151	0.256077	0.0118447	0.30422
FAM126A	FAM126A	84652	AB030242|Drctnnb1a	family with sequence similarity 126_ member A	9.48465	9.48403	9.24409	9.38811	9.52385	9.29998	677.521	-0.00594851	0.955139	1
FAS	FAS	14104	A630082H08Rik|FAS|Fasn	fatty acid synthase	5.16663	6.04083	5.7732	5.5198	5.64746	5.99795	51.6602	0	1	1
FASL	FASL	14103	APT1LG1|CD178|CD95-L|CD95L|Fas-L|Faslg|Tnfsf6|gld	Fas ligand (TNF superfamily_ member 6)	5.00157	5.30387	5.36658	5.36111	5.72992	5.26756	40.4603	0	1	1
FCRLS	FCRLS	80891	2810439C17Rik|9330158F12|FcRH2sc|Fcrh2|IFGP2|IgSR|MMAN-g|Msr2|moFcRH2sc	Fc receptor-like S_ scavenger receptor	7.5346	7.56536	7.50255	8.7422	8.56	8.45199	266.769	1.06831	0.818526	1
FGF12	FGF12	14167	AV114868|B230343J05Rik|FGF-12|FHF-1|Fhf1	fibroblast growth factor 12	12.1104	11.9635	12.1112	11.7211	12.0012	12.1396	4118.33	-0.109633	0.34613	0.800729
FGF14	FGF14	14169	FHF-4|Fhf4|mFHF-4(1B)	fibroblast growth factor 14	9.31912	9.3694	9.35394	9.30116	9.28337	9.31394	640.693	-0.0568833	0.485916	0.917232
FGF2	FGF2	14173	Fgf-2|Fgfb|bFGF	fibroblast growth factor 2	7.07612	7.00715	7.0696	7.01166	7.26965	6.77391	131.114	-0.00289793	0.999776	1
FLT1	FLT1	14254	AI323757|Flt-1|VEGFR-1|VEGFR1|sFlt1	FMS-like tyrosine kinase 1	6.92296	7.1165	7.35816	7.30988	6.85768	7.45918	144.08	0.103848	0.987808	1
FLT4	FLT4	14257	AI323512|Chy|Flt-4|VEGFR-3|VEGFR3	FMS-like tyrosine kinase 4	5.91137	6.24728	6.64075	6.29239	5.92923	6.33169	74.8253	-0.0696593	0.99354	1
FMR1	FMR1	14265	FMRP|Fmr-1	fragile X mental retardation syndrome 1	11.224	11.1878	11.1787	11.1327	11.236	11.1102	2317.27	-0.0394012	0.549262	0.963388
FN1	FN1	14268	E330027I09|Fn|Fn-1	fibronectin 1	8.95717	8.98713	9.23263	8.726	9.16979	9.26346	532.276	3.0284e-15	1	1
FOS	FOS	14281	D12Rfj1|c-fos|cFos	FBJ osteosarcoma oncogene	9.89381	8.9551	10.0735	8.44264	9.26965	9.51894	656.628	-0.606752	0.14626	0.617647
FRMPD4	FRMPD4	333605	Gm196|PKAP1|Pdzd10|Pdzk10|Preso1|preso	FERM and PDZ domain containing 4	10.46	10.6776	10.4372	10.5301	10.4242	10.4173	1439.2	-0.0719266	0.49023	0.918143
FUS	FUS	233908	D430004D17Rik|D930039C12Rik|Fus1|Tls	fused in sarcoma	11.7254	11.6355	11.6805	11.6517	11.7089	11.7462	3307.11	0.0208488	0.822087	1
FXN	FXN	14297	FA|FARR|Frda|X25	frataxin	7.97954	7.78002	7.77952	7.63528	7.93503	7.70295	223.179	-0.0761717	0.373256	0.827654
FYN	FYN	14360	AI448320|AW552119	Fyn proto-oncogene	11.3954	11.3165	11.2796	11.3767	11.2719	11.3327	2572.27	-0.00492069	0.917122	1
GAA	GAA	14387	E430018M07Rik	glucosidase_ alpha_ acid	11.9316	11.821	11.629	11.9164	11.9637	12.0394	3778.26	0.175223	0.267282	0.723298
GABRA1	GABRA1	14394	Gabra-1	gamma-aminobutyric acid (GABA) A receptor_ subunit alpha 1	13.3762	13.2867	13.4762	13.0747	13.2376	13.3466	10083.2	-0.161006	0.119435	0.590916
GABRA4	GABRA4	14397	Gabra-4	gamma-aminobutyric acid (GABA) A receptor_ subunit alpha 4	11.1782	11.2539	11.0403	11.2133	11.418	10.947	2312.3	0.0340431	0.77049	1
GABRB2	GABRB2	14401	AI834970|C030002O17Rik|C030021G16Rik|Gabrab2|Gabrb-2	gamma-aminobutyric acid (GABA) A receptor_ subunit beta 2	12.6723	12.6951	12.7056	12.4282	12.5925	12.4504	6168.39	-0.202297	0.0318499	0.4328
GABRB3	GABRB3	14402	A230092K12Rik|AW049585|Cp1|Gabrb-3|beta3	gamma-aminobutyric acid (GABA) A receptor_ subunit beta 3	11.5189	11.5273	11.4155	11.7378	11.4873	11.5318	2970.37	0.0981251	0.232519	0.690506
GABRG2	GABRG2	14406	GABAA-R|Gabrg-2|gamma2	gamma-aminobutyric acid (GABA) A receptor_ subunit gamma 2	11.448	11.3886	11.4064	11.3835	11.4386	11.2844	2686.61	-0.0475123	0.547148	0.962399
GABRP	GABRP	216643	-	gamma-aminobutyric acid (GABA) A receptor_ pi	4.1271	4.54203	4.11024	4.0223	4.22296	4.26756	18.576	0	1	1
GABRR1	GABRR1	14408	GABA-C	gamma-aminobutyric acid (GABA) C receptor_ subunit rho 1	4.65761	4.77335	5.26224	4.63528	4.72992	4.45199	26.941	0	1	1
GABRR3	GABRR3	328699	-	gamma-aminobutyric acid (GABA) receptor_ rho 3	5.2791	5.18839	4.94031	5.39427	5.26043	5.05606	36.4142	0	1	1
GAD1	GAD1	14415	EP10|Gad-1	glutamate decarboxylase 1	11.6753	11.5954	11.5656	11.4121	11.5496	11.6135	3037.31	-0.0892558	0.317263	0.768502
GAD2	GAD2	14417	6330404F12Rik|GAD(65)|GAD65|Gad-2	glutamic acid decarboxylase 2	11.8194	11.8946	11.7649	11.6729	11.7068	11.7244	3477.49	-0.128008	0.324477	0.773844
GAL3ST1	GAL3ST1	53897	Cst|Gcst	galactose-3-O-sulfotransferase 1	7.49633	7.41078	7.4949	7.10477	7.45077	7.58292	171.66	-0.0664851	0.493507	0.919087
GALC	GALC	14420	2310068B06Rik|A930008M05Rik|AW212969|AW413532|Gacy|twi|twitcher	galactosylceramidase	9.14453	9.20829	9.19534	9.19694	9.09657	9.04175	567.012	-0.0823528	0.178769	0.662146
GATA2	GATA2	14461	Gata-2	GATA binding protein 2	5.81516	6.04083	6.51017	6.27469	6.04112	6.34729	72.0808	0.109893	0.987153	1
GBA	GBA	14466	GBA1|GC|GCase|GLUC|betaGC	glucosidase_ beta_ acid	8.01787	7.87021	8.19298	7.90638	8.03573	8.18751	262.307	0.0248926	0.751524	1
GDNF	GDNF	14573	AI385739	glial cell line derived neurotrophic factor	3.2791	3.4779	3.39974	4.25677	4.36735	3.13006	12.5692	0	1	1
GDPD2	GDPD2	71584	9130017L10Rik|Gde3|Obdpf	glycerophosphodiester phosphodiesterase domain containing 2	7.65066	7.71195	7.74767	7.49708	7.25116	7.33169	185.041	-0.333981	0.970954	1
GFAP	GFAP	14580	AI836096	glial fibrillary acidic protein	12.2575	12.3449	12.1021	12.7394	12.8444	12.3356	5546.33	0.419338	0.0485954	0.46251
GFPT1	GFPT1	14583	2810423A18Rik|AI324119|AI449986|GFA|GFAT|GFAT1|GFAT1m|Gfpt	glutamine fructose-6-phosphate transaminase 1	10.4739	10.2711	10.3444	10.2534	10.4649	10.3922	1320.28	0.00422677	0.956694	1
GGA1	GGA1	106039	4930406E12Rik|AU016030|AW209092	golgi associated_ gamma adaptin ear containing_ ARF binding protein 1	8.74181	8.52626	8.56236	8.63181	8.54109	8.72699	393.91	0.0149593	0.877191	1
GGT1	GGT1	225467	2010207C17Rik|2610100E13|AI451237|AI551093|BGG1|GGT1|Pggt1b	protein geranylgeranyltransferase type I_ beta subunit	6.46497	6.66232	6.74767	6.80521	6.83301	6.70295	104.162	0.173393	0.171891	0.657629
GJB1	GJB1	14618	Cnx32|Cx32	gap junction protein_ beta 1	8.33221	8.01282	8.15463	8.30116	8.63681	8.5496	322.065	0.351372	0.0320115	0.4328
GLRB	GLRB	14658	AI853901|Glyrb|spa|spastic	glycine receptor_ beta subunit	12.2649	12.2316	12.3044	12.1837	12.2236	12.2239	4832.9	-0.0578056	0.282361	0.749999
GLS	GLS	216456	A330074B06Rik|AI195532|GA|GLS|Lga|Gls2	glutaminase 2 (liver_ mitochondrial)	13.2649	13.2912	13.1432	13.3131	13.1895	13.1537	9580.93	-0.0147967	0.839102	1
GNAI1	GNAI1	14677	AU046200|Gialpha1|Gnai-1	guanine nucleotide binding protein (G protein)_ alpha inhibiting 1	12.7625	12.7536	12.5842	12.7289	12.7521	12.7305	6740.43	0.0366812	0.46113	0.901856
GNAI2	GNAI2	14678	C76432|Galphai2|Gia|Gnai-2	guanine nucleotide binding protein (G protein)_ alpha inhibiting 2	12.3697	12.3282	12.2749	12.3413	12.3921	12.3371	5186.52	0.0320114	0.620974	1
GNAI3	GNAI3	14679	AI158965|AW537698|Galphai3|Gnai-3	guanine nucleotide binding protein (G protein)_ alpha inhibiting 3	10.3279	10.2181	10.2407	10.2791	10.4365	10.139	1237.8	0.0200884	0.786008	1
GNAO1	GNAO1	14681	AW050213|Galphao|Gnao|alphaO	guanine nucleotide binding protein_ alpha O	13.1614	13.0906	13.111	13.1234	12.9734	13.2091	8850.31	-0.0195287	0.834392	1
GNAQ	GNAQ	14682	1110005L02Rik|6230401I02Rik|AA408290|AW060788|Dsk1|Dsk10|Galphaq|Gq|GqI	guanine nucleotide binding protein_ alpha q polypeptide	12.1848	12.3768	12.2094	12.3689	12.0317	12.1673	4781.24	-0.0689972	0.452981	0.892292
GNB5	GNB5	14697	GBS|Gbeta5|flr	guanine nucleotide binding protein (G protein)_ beta 5	10.6515	10.6487	10.6355	10.6344	10.4599	10.6131	1559.85	-0.0802855	0.302589	0.76219
GNG2	GNG2	14702	-	guanine nucleotide binding protein (G protein)_ gamma 2	10.882	11.1119	10.8681	11.0871	10.8174	10.7918	1946.12	-0.0581326	0.578411	0.978632
GNGT1	GNGT1	14699	G(y)1|Gng1	guanine nucleotide binding protein (G protein)_ gamma transducing activity polypeptide 1	4.1271	4.92536	4.46387	4.32716	4.36735	4.50857	21.9057	0	1	1
GNPTAB	GNPTAB	432486	EG432486|mKIAA1208	N-acetylglucosamine-1-phosphate transferase_ alpha and beta subunits	9.87305	9.8842	9.74928	9.82511	9.70125	9.88361	903.522	-0.0377894	0.568535	0.976143
GNPTG	GNPTG	214505	6430527N14Rik|A830081F19|AU067667|AU067744|Mdcp1|Tce7	N-acetylglucosamine-1-phosphotransferase_ gamma subunit	9.826	9.70497	9.75889	9.75182	9.88642	9.78111	882.143	0.040295	0.435169	0.879851
GPD1L	GPD1L	333433	2210409H23Rik|D9Ertd660e	glycerol-3-phosphate dehydrogenase 1-like	11.028	11.0213	11.0811	10.9703	10.8932	10.9648	2038.25	-0.104205	0.010987	0.303515
GPR37	GPR37	14763	AI848630|Pael-R	G protein-coupled receptor 37	10.3004	10.2688	10.2577	10.2968	10.4729	10.3837	1287.21	0.108429	0.233293	0.690506
GPR4	GPR4	319197	-	G protein-coupled receptor 4	4.54214	4.71891	4.74767	4.10477	4.67547	4.66611	23.8488	0	1	1
GPR84	GPR84	80910	EX33	G protein-coupled receptor 84	4.91137	3.71891	4.89451	4.7422	4.49859	4.45199	23.2033	0	1	1
GPRASP1	GPRASP1	67298	2210415K24Rik|3110031O14Rik|C87852|GASP|GASP1	G protein-coupled receptor associated sorting protein 1	12.5922	12.6549	12.5393	12.4817	12.492	12.4719	5949.96	-0.114841	0.228525	0.682488
GRIA1	GRIA1	14799	2900051M01Rik|Glr-1|Glr1|GluA1|GluR-A|GluRA|Glur-1|Glur1|HIPA1|gluR-K1	glutamate receptor_ ionotropic_ AMPA1 (alpha 1)	12.9339	12.9832	12.7563	13.1729	12.8373	12.9689	7869.7	0.101857	0.368302	0.825136
GRIA2	GRIA2	14800	GluA2|GluR-B|Glur-2|Glur2	glutamate receptor_ ionotropic_ AMPA2 (alpha 2)	13.8668	13.9389	13.7867	13.9809	13.7528	13.8027	14815.4	-0.0189284	0.864789	1
GRIA3	GRIA3	53623	2900064I19Rik|GluA3|GluR-C|GluR-K3|Glur-3|Glur3|Gluralpha3	glutamate receptor_ ionotropic_ AMPA3 (alpha 3)	12.819	12.7804	12.7327	12.748	12.5569	12.7486	6798.3	-0.0938667	0.349991	0.803438
GRIA4	GRIA4	14802	GluA4|GluR-D|Glur-4|Glur4|Gluralpha4|spkw1	glutamate receptor_ ionotropic_ AMPA4 (alpha 4)	11.0897	11.0164	11.1942	10.6855	10.9473	11.1913	2077.63	-0.1634	0.173582	0.657629
GRIK2	GRIK2	14806	AW124492|GluK2|Glur-6|Glur6|Glurbeta2	glutamate receptor_ ionotropic_ kainate 2 (beta 2)	10.7565	10.829	10.5949	10.8425	10.6483	10.6458	1686.13	-0.0171367	0.876112	1
GRIN1	GRIN1	26913	GRIN1|Z16|Gprin1	G protein-regulated inducer of neurite outgrowth 1	10.6885	10.656	10.7068	10.6964	10.5064	10.8025	1636.17	-0.0181899	0.844853	1
GRIN2A	GRIN2A	14811	GluN2A|NMDAR2A|NR2A	glutamate receptor_ ionotropic_ NMDA2A (epsilon 1)	10.5031	10.5053	10.4511	10.7047	10.4138	10.5275	1465.91	0.0608295	0.433209	0.879851
GRIN2B	GRIN2B	14812	AW490526|GluN2B|NR2B|Nmdar2b	glutamate receptor_ ionotropic_ NMDA2B (epsilon 2)	12.6925	12.8792	12.7591	12.9338	12.5023	12.8282	6964.7	-0.0134623	0.930818	1
GRIN2C	GRIN2C	14813	GluN2C|NMDAR2C|NR2C	glutamate receptor_ ionotropic_ NMDA2C (epsilon 3)	7.2518	7.43632	7.50255	7.10477	7.35007	7.73887	168.592	0.0309346	0.997511	1
GRIN2D	GRIN2D	14814	GluN2D|NMDAR2D|NR2D	glutamate receptor_ ionotropic_ NMDA2D (epsilon 4)	6.73853	6.28525	6.26224	6.16366	6.60439	6.64102	87.3771	0.0578389	0.993285	1
GRIN3B	GRIN3B	170483	GluN3B|NR3B	glutamate receptor_ ionotropic_ NMDA3B	4.60103	4.41078	3.94031	4.4584	4.56	4.20045	20.5609	0	1	1
GRM1	GRM1	14816	4930455H15Rik|ENSMUSG00000075319|Gm10828|Gprc1a|mGluR1|nmf373|rcw|wobl	glutamate receptor_ metabotropic 1	9.22864	9.33588	9.30226	9.42067	9.52385	9.12328	640.222	0.073193	0.613368	1
GRM2	GRM2	108068	4930441L02Rik|Gprc1b|mGluR2|mGluR7	glutamate receptor_ metabotropic 2	10.0327	9.82582	10.299	9.60903	9.82366	10.2469	1004.9	-0.156423	0.345621	0.800729
GRM5	GRM5	108071	6430542K11Rik|AI850523|Glu5R|Gprc1e|mGluR5|mGluR5b	glutamate receptor_ metabotropic 5	11.5464	11.5406	11.479	11.5935	11.3908	11.5116	2917.05	-0.024932	0.812777	1
GRM8	GRM8	14823	A230002O04|Gprc1h|mGluR8	glutamate receptor_ metabotropic 8	8.10692	8.14259	8.32402	7.48174	7.91167	8.13006	258.885	-0.390831	0.0251533	0.379014
GRN	GRN	245839	GrN|Gzmn	granzyme N	10.2948	10.2911	10.1152	10.4426	10.543	10.3219	1291.44	0.204219	0.0467928	0.46251
GSK3B	GSK3B	56637	7330414F15Rik|8430431H08Rik|C86142|GSK-3|GSK-3beta|GSK3	glycogen synthase kinase 3 beta	12.1893	12.1445	12.1769	12.0502	12.0737	12.1813	4500.88	-0.0698804	0.396683	0.839559
GSN	GSN	227753	ADF	gelsolin	10.1183	10.2794	10.1077	10.3389	10.7775	10.4726	1304.32	0.377489	0.0130655	0.30422
GSR	GSR	14782	AI325518|D8Ertd238e|Gr-1|Gr1	glutathione reductase	9.62606	9.646	9.55502	9.5198	9.64569	9.46634	763.501	-0.0731563	0.338985	0.793231
GSS	GSS	14854	AI314904|GS-A/GS-B|GSH-S	glutathione synthetase	9.08903	9.06559	9.13014	9.11724	9.23478	8.89559	544.477	-0.0208735	0.846482	1
GSTP1	GSTP1	14870	GstpiB	glutathione S-transferase_ pi 1	12.3642	12.3633	12.2608	12.3627	12.3884	12.357	5218.4	0.0394126	0.706504	1
GTF2A1	GTF2A1	83602	6330549H03Rik|AA536742|AA959775|AW060250|TfIIAa/b|Tfiia1	general transcription factor II A_ 1	11.0453	10.9857	11.0057	11.0196	10.987	10.8159	2014.95	-0.0744624	0.234847	0.692015
GTF2B	GTF2B	229906	-	general transcription factor IIB	10.9316	10.9254	10.8412	10.9121	11.0545	10.9419	1957.02	0.069286	0.248977	0.707892
GTF2H1	GTF2H1	14884	62kDa|AW743425|AW822074|BTF2 p62|C77871|p62	general transcription factor II H_ polypeptide 1	9.34949	9.47994	9.45798	9.37986	9.36305	9.31791	671.56	-0.0853542	0.295541	0.759471
GTF2H3	GTF2H3	209357	34kDa|5033417D07Rik|BTF2|BTF2 p34|C730029A10|D5Ertd679e|TFIIH	general transcription factor IIH_ polypeptide 3	9.06831	9.08993	9.03571	8.96551	8.98066	8.7768	507.109	-0.175493	0.063716	0.496985
GTF2IRD1	GTF2IRD1	57080	1700012P16Rik|BEN|Cream1|ESTM9|GTF3|Gtf2il|MusTRD1|Tg(Alb1-Myc)166.8Sst|WBSCR11|X83320	general transcription factor II I repeat domain-containing 1	8.61181	8.55762	8.65112	8.38605	8.66153	8.61549	382.842	-0.0690855	0.483201	0.917232
GUCY1B3	GUCY1B3	54195	GC-S-beta-1|GCbeta1	guanylate cyclase 1_ soluble_ beta 3	11.1458	11.0128	11.0945	10.8796	10.9673	10.9127	2050.99	-0.168959	0.0460971	0.46251
GUSB	GUSB	110006	AI747421|Gur|Gus|Gus-r|Gus-s|Gus-t|Gus-u|Gut|asd|g	glucuronidase_ beta	7.70537	7.74639	7.66823	7.60018	8.02488	7.62191	211.986	-0.05514	0.620269	1
H2-EA-PS	H2-EA-PS	100504404	AI323765|E-alpha-f|H-2Ea|H2-Ea|I-Ealpha|Ia-3|Ia3|MHC-H2-Ea	histocompatibility 2_ class II antigen E alpha_ pseudogene	4.81516	4.66232	4.94031	4.4584	4.78239	4.85252	26.9432	0	1	1
HAP1	HAP1	15114	HAP-1	huntingtin-associated protein 1	10.3484	10.5576	9.89887	10.2924	10.1399	10.1853	1206.91	-0.0915661	0.770506	1
HC	HC	15139	C5|C5a|He	hemolytic complement	4.2051	4.26639	4.46387	4.7422	4.36735	4.76233	22.1291	0	1	1
HCN1	HCN1	15165	Bcng1|C630013B14Rik|HAC2	hyperpolarization-activated_ cyclic nucleotide-gated K+ 1	11.6353	11.5687	11.5346	11.332	11.4818	11.5051	2915.65	-0.14283	0.191398	0.670191
HDAC1	HDAC1	433759	HD1|Hdac1-ps|MommeD5|RPD3	histone deacetylase 1	8.33655	8.56921	8.41605	8.60018	8.65099	8.30399	356.929	0.0888861	0.203625	0.670191
HDAC2	HDAC2	15182	D10Wsu179e|YAF1|Yy1bp|mRPD3	histone deacetylase 2	10.7805	10.8561	10.7913	11.0137	10.9786	10.7433	1859.33	0.102161	0.181788	0.669585
HDAC6	HDAC6	15185	Hd6|Hdac5|Sfc6|mHDA2	histone deacetylase 6	8.52323	8.56536	8.66823	8.37363	8.42624	8.46277	362.854	-0.192429	0.00716293	0.228385
HDAC7	HDAC7	56233	5830434K02Rik|HD7|HD7a|Hdac7a|mFLJ00062	histone deacetylase 7	8.24258	8.06286	8.01177	7.78033	7.81424	8.14798	257.773	-0.276499	0.0374794	0.439761
HEXB	HEXB	15212	-	hexosaminidase B	11.5728	11.4982	11.3807	11.8368	12.0064	11.6692	3237.56	0.355879	0.00757839	0.228385
HGF	HGF	17295	AI838057|HGF|HGFR|Par4|c-Met|Met	met proto-oncogene	7.08646	7.06286	6.99559	7.13451	7.10432	7.22598	137.341	0.121108	0.263741	0.720785
HIF1A	HIF1A	15251	AA959795|HIF-1-alpha|HIF1-alpha|HIF1alpha|MOP1|bHLHe78	hypoxia inducible factor 1_ alpha subunit	11.677	11.7163	11.5555	11.6383	11.7832	11.5672	3227.6	0.0122391	0.854526	1
HMGB1	HMGB1	15289	HMG-1|Hmg1|SBP-1|p30	high mobility group box 1	11.5351	11.5033	11.458	11.5966	11.6265	11.3497	2919.56	0.0244545	0.75706	1
HMOX1	HMOX1	15368	D8Wsu38e|HO-1|HO1|Hemox|Hmox|Hsp32	heme oxygenase 1	7.11705	7.34039	7.15948	7.38605	7.45885	7.15686	154.32	0.144624	0.167869	0.655325
HNRNPM	HNRNPM	76936	2610023M21Rik|AA409009|Hnrpm|mKIAA4193	heterogeneous nuclear ribonucleoprotein M	11.2604	11.3347	11.3455	11.3752	11.28	11.2181	2525.4	-0.0242999	0.73658	1
HOMER1	HOMER1	26556	PSD-Zip45|SYN47|Ves-1|homer-1|vesl-1	homer homolog 1 (Drosophila)	12.3268	12.1918	12.4653	12.2688	12.1292	12.3398	4997.39	-0.0833424	0.559876	0.969184
HPGDS	HPGDS	54486	H-PGDS|Ptgds2	hematopoietic prostaglandin D synthase	7.97398	8.03527	7.77952	8.55689	8.25116	8.16568	279.574	0.416656	0.972049	1
HRAS	HRAS	15461	H-ras|Ha-ras|Harvey-ras|Hras-1|Hras1|Kras2|c-H-ras|c-Ha-ras|c-rasHa|ras	Harvey rat sarcoma virus oncogene	11.3986	11.3426	11.3369	11.2764	11.2645	11.2233	2533.74	-0.107477	0.226017	0.678681
HSPB1	HSPB1	15507	27kDa|Hsp25	heat shock protein 1	6.1271	6.20829	6.65456	6.34423	6.9974	6.29998	86.7381	0.251946	0.968993	1
HTR1A	HTR1A	15550	Gpcr18	5-hydroxytryptamine (serotonin) receptor 1A	9.87455	9.97702	10.1165	9.89629	9.77269	9.80813	960.424	-0.173388	0.219209	0.670191
HTR5A	HTR5A	15563	Htr5	5-hydroxytryptamine (serotonin) receptor 5A	7.77096	7.91328	8.0436	7.54955	7.59708	7.80248	219.716	-0.247963	0.0160342	0.354356
HTRA2	HTRA2	64704	AI481710|Omi|Prss25|mnd2	HtrA serine peptidase 2	7.85199	7.84501	7.97923	7.66955	7.90577	7.7565	228.282	-0.104891	0.218768	0.670191
HTT	HTT	15194	AI256365|C430023I11Rik|Hd|Hdh|IT15	huntingtin	10.674	10.7067	10.7795	10.6525	10.635	10.6915	1651.87	-0.0639789	0.271444	0.731575
ICAM1	ICAM1	15894	CD54|Icam-1|Ly-47|MALA-2	intercellular adhesion molecule 1	4.76453	4.4779	4.98471	5.42669	5.29696	4.89559	31.4371	0	1	1
ICAM2	ICAM2	15896	CD102|Icam-2|Ly-60	intercellular adhesion molecule 2	6.08646	6.08455	6.29786	6.5787	6.12478	6.26756	75.5828	0.199229	0.970369	1
IDE	IDE	15925	1300012G03Rik|4833415K22Rik|AA675336|AI507533	insulin degrading enzyme	9.88643	9.78168	9.9696	9.78971	9.95231	9.76087	927.22	-0.0508177	0.462966	0.902343
IDH1	IDH1	15926	AI314845|AI788952|E030024J03Rik|Id-1|Idh-1|Idpc	isocitrate dehydrogenase 1 (NADP+)_ soluble	10.2063	10.2279	9.99559	10.0407	10.2523	10.0831	1123.92	-0.0218583	0.776204	1
IGF1	IGF1	16000	C730016P09Rik|Igf-1|Igf-I	insulin-like growth factor 1	7.83369	7.79325	7.99016	7.64909	7.85155	7.8305	226.71	-0.0835732	0.320828	0.770684
IGF1R	IGF1R	16001	A330103N21Rik|CD221|D930020L01|IGF-1R|hyft	insulin-like growth factor I receptor	10.0526	9.97266	10.1014	10.0538	10.094	10.1558	1076.18	0.0569992	0.535237	0.957865
IKBKB	IKBKB	16150	AI132552|IKK-2|IKK-beta|IKK2|IKK[b]|IKKbeta	inhibitor of kappaB kinase beta	9.49827	9.59022	9.58236	9.5198	9.41382	9.53775	736.073	-0.0750939	0.309531	0.765743
IL10	IL10	16153	CSIF|Il-10	interleukin 10	2.54214	3.82582	3.26224	4.18277	3.78239	2.39309	10.0659	0	1	1
IL10RA	IL10RA	16154	AW553859|CDw210|CDw210a|Il10r|mIL-10R	interleukin 10 receptor_ alpha	7.26096	7.19837	7.12022	7.06412	7.09397	6.99795	139.353	-0.127723	0.988488	1
IL13RA1	IL13RA1	16164	AI882074|CD213a1|IL-13R-alpha-1|IL-13r[a]|Il13ra|NR4	interleukin 13 receptor_ alpha 1	7.54214	7.42786	7.10018	7.78033	8.03573	7.26756	184.264	0.370554	0.948913	1
IL15RA	IL15RA	16169	AA690181|IL-15RA	interleukin 15 receptor_ alpha chain	6.16663	6.06286	6.02778	5.63528	6.10432	6.21752	65.6048	-0.0514192	0.994705	1
IL1B	IL1B	16176	IL-1beta|Il-1b	interleukin 1 beta	5.16663	5.01847	5.14977	4.93484	5.52962	4.56302	33.3679	0	1	1
IL1R1	IL1R1	16177	CD121a|CD121b|IL-1R1|IL-iR|Il1r-1	interleukin 1 receptor_ type I	8.72536	8.96098	9.00909	9.11972	9.15743	8.61549	488.205	0.0771567	0.653007	1
IL4RA	IL4RA	16190	CD124|Il4r	interleukin 4 receptor_ alpha	6.34949	6.12699	6.43217	5.95721	6.27881	6.50857	77.4686	-0.0166934	0.905272	1
IL6	IL6	16193	Il-6	interleukin 6	9.07871	8.89805	8.92331	9.16125	8.81108	9.24276	518.857	0.103411	0.464947	0.902343
IL6RA	IL6RA	16194	CD126|IL-6R|IL-6R-alpha|IL-6RA|Il6r	interleukin 6 receptor_ alpha	7.11705	7.08455	7.0064	7.10477	7.46689	6.88495	138.215	0.115462	0.992395	1
INA	INA	226180	AV028420|NF-66|NF66	internexin neuronal intermediate filament protein_ alpha	11.8383	11.8529	11.963	11.7284	11.7148	11.9287	3660.18	-0.0960508	0.171448	0.657629
INHBB	INHBB	16324	-	inhibin beta-B	5.71206	5.97266	6.41605	5.76773	5.83301	5.69077	59.6609	-0.248582	0.932344	1
INPP4A	INPP4A	269180	107kDa|9630012D15|D130048C09Rik|R74740	inositol polyphosphate-4-phosphatase_ type I	11.8573	11.9381	11.9382	11.8255	11.6966	11.8641	3699.93	-0.117892	0.119103	0.590916
INPP5F	INPP5F	101490	5830435P03Rik|AI115354|AW561896|SAC2|cI-27|mKIAA0966	inositol polyphosphate-5-phosphatase F	11.7968	11.7128	11.7376	11.7174	11.7699	11.7296	3430.04	-0.0113043	0.851615	1
INS2	INS2	16334	AA986540|Ins-2|InsII|Mody|Mody4	insulin II	4.71206	4.71891	4.52527	4.68973	5.26043	4.56302	26.8138	0	1	1
INSR	INSR	16337	4932439J01Rik|CD220|D630014A15Rik|IR|IR-A|IR-B	insulin receptor	9.56635	9.71195	9.63728	9.5198	9.53537	9.50683	765.15	-0.128261	0.0547683	0.481605
IPCEF1	IPCEF1	320495	A130090K04Rik	interaction protein for cytohesin exchange factors 1	10.2575	9.98425	10.4038	9.99689	9.98486	10.1679	1122.53	-0.173467	0.239958	0.69684
IRF8	IRF8	15900	AI893568|ICSBP|IRF-8|Icsbp1|Myls	interferon regulatory factor 8	6.57188	6.69089	6.43217	7.04337	6.88192	6.60255	104.242	0.308213	0.976959	1
ISLR2	ISLR2	320563	B930052A04Rik|Linx|Mbu-3|mKIAA1465	immunoglobulin superfamily containing leucine-rich repeat 2	10.3634	10.5282	10.3294	10.566	10.2581	10.3627	1352.41	-0.0146245	0.917329	1
ITGA5	ITGA5	16402	Cd49e|Fnra|VLA5	integrin alpha 5 (fibronectin receptor alpha)	5.34949	5.22792	5.58417	5.18277	5.46689	5.2344	40.5306	0	1	1
ITGA7	ITGA7	16404	[a]7|alpha7	integrin alpha 7	8.01246	8.11122	8.11024	8.14429	8.08877	8.04175	271.496	0.0229119	0.757645	1
ITGAL	ITGAL	16408	(p180)|Cd11a|LFA-1|LFA-1A|Ly-15|Ly-21	integrin alpha L	5.54214	5.51032	5.43217	5.29239	4.97503	5.36272	40.8556	0	1	1
ITGAM	ITGAM	16409	CD11b/CD18|CR3|CR3A|Cd11b|F730045J24Rik|Ly-40|MAC1|Mac-1|Mac-1a	integrin alpha M	8.02326	8.17834	7.87105	8.29678	8.26043	8.13456	279.636	0.212137	0.0183645	0.363285
ITGAX	ITGAX	16411	AI449405|Cd11c|Cr4|N418	integrin alpha X	4.54214	4.10593	4.18824	4.18277	4.72992	4.45199	20.6323	0	1	1
ITPR1	ITPR1	16438	D6Pas2|ENSMUSG00000072853|Gm10429|IP3R1|InsP3R|Ip3r|Itpr-1|P400|Pcp-1|Pcp1|opt|wblo	inositol 1_4_5-trisphosphate receptor 1	12.5838	12.6506	12.7979	12.456	12.4221	12.467	6050.71	-0.230909	0.077239	0.533432
ITPR2	ITPR2	16439	AI649341|InsP3R-2|InsP3R-5|Ip3r2|Itpr5|insP3R2	inositol 1_4_5-triphosphate receptor 2	8.48465	8.4942	8.44414	8.47012	8.53345	8.57962	362.297	0.0592849	0.368386	0.825136
ITPR3	ITPR3	16440	Ip3r3|Itpr-3	inositol 1_4_5-triphosphate receptor 3	5.48074	5.37602	5.87105	5.29239	5.64746	5.93741	48.5313	0	1	1
JAM3	JAM3	83964	1110002N23Rik|JAM-3|JAM-C|Jcam3	junction adhesion molecule 3	10.4197	10.3583	10.355	10.1123	10.3403	10.2593	1267.24	-0.147199	0.145653	0.617647
JUN	JUN	16476	AP-1|Junc|c-jun	jun proto-oncogene	10.6766	10.9668	10.6065	10.9861	10.7775	10.296	1684.67	-0.0470892	0.801777	1
KATNA1	KATNA1	23924	-	katanin p60 (ATPase-containing) subunit A1	7.80892	7.80637	7.81683	7.79282	8.00846	7.62191	224.29	0.00996702	0.999316	1
KCNA1	KCNA1	16485	AI840627|Kca1-1|Kv1.1|MBK1|Mk-1|Shak|mceph	potassium voltage-gated channel_ shaker-related subfamily_ member 1	11.5194	11.6174	11.6515	11.5142	11.3424	11.5854	2974.44	-0.115477	0.403674	0.844278
KCNB1	KCNB1	16500	Kcr1-1|Kv2.1|Shab	potassium voltage gated channel_ Shab-related subfamily_ member 1	9.54214	9.39784	9.62155	9.34847	9.19903	9.58785	699.161	-0.155049	0.300618	0.76219
KCNJ10	KCNJ10	16513	BIR10|BIRK-1|Kir1.2|Kir4.1	potassium inwardly-rectifying channel_ subfamily J_ member 10	10.7629	10.6062	10.7461	10.4837	10.9263	10.7797	1683.77	0.0226792	0.854305	1
KEAP1	KEAP1	50868	INRF2|mKIAA0132	kelch-like ECH-associated protein 1	9.4207	9.40217	9.45601	9.38399	9.3823	9.46634	684.348	-0.0221731	0.762173	1
KEL	KEL	23925	CD238|Ece3	Kell blood group	4.60103	4.71891	4.39974	4.68973	4.56	4.26756	23.2554	0	1	1
KIF3A	KIF3A	16568	Kif3|Kifl|Kns3	kinesin family member 3A	11.446	11.4473	11.3807	11.2363	11.2529	11.2506	2584.44	-0.181782	0.00727398	0.228385
KLK6	KLK6	19144	AI849898|BSP|Bssp|Klk29|MSP|Prss18|Prss9|neurosin	kallikrein related-peptidase 6	5.2791	5.30387	5.18824	5.29239	5.58974	5.20045	39.6422	0	1	1
KRAS	KRAS	16653	AI929937|K-ras|Ki-ras|Kras-2|Kras2|p21B|ras	v-Ki-ras2 Kirsten rat sarcoma viral oncogene homolog	10.5965	10.4172	10.576	10.3767	10.4729	10.4348	1427.25	-0.106782	0.216474	0.670191
L1CAM	L1CAM	16728	CD171|L1|N-CAM-L1|NCAM-L1	L1 cell adhesion molecule	9.9906	9.85609	9.86809	9.60195	9.89091	10.0831	943.442	-0.0527804	0.696144	1
LAMA2	LAMA2	16773	5830440B04|dy|mKIAA4087|mer|merosin	laminin_ alpha 2	8.71873	8.97847	8.53277	8.62484	9.07043	8.67541	435.574	0.0435964	0.761794	1
LAMB2	LAMB2	16779	AW211941|Lamb-2|Lams|npht	laminin_ beta 2	7.37503	7.66232	7.36658	6.97924	7.72992	7.36272	170.383	-0.0728017	0.993046	1
LAMP1	LAMP1	16783	AI196048|CD107a|Lamp-1	lysosomal-associated membrane protein 1	12.3048	12.2191	12.222	12.2506	12.4611	12.2859	5009.88	0.0836684	0.186668	0.670191
LCLAT1	LCLAT1	225010	AI181996|Agpat8|Alcat1|Gm91|Lycat	lysocardiolipin acyltransferase 1	9.98922	10.0546	9.93042	9.9586	9.84231	9.99052	996.656	-0.0669811	0.286338	0.749999
LDHC	LDHC	16833	LDH-C4|Ldh-3|Ldh-x|Ldh3|Ldhc4	lactate dehydrogenase C	4.34949	4.60343	4.26224	4.84173	4.29696	4.33169	21.8202	0	1	1
LIF	LIF	16880	A230075M04Rik|AW061234|LIF|Lifr	leukemia inhibitory factor receptor	5.00157	5.34039	5.39974	5.4584	5.52962	5.36272	40.7504	0	1	1
LMNA	LMNA	16905	Dhe	lamin A	9.25638	9.30848	9.25093	8.99283	9.21821	9.40432	604.05	-0.0783115	0.460298	0.901856
LOX	LOX	16948	AI893619|TSC-160|rrg	lysyl oxidase	5.00157	4.66232	4.26224	4.63528	5.10432	4.26756	25.2034	0	1	1
LPAR1	LPAR1	14745	AI326300|Edg2|Gpcr26|Kdt2|lpA1|vzg-1	lysophosphatidic acid receptor 1	8.33655	8.15802	8.42815	8.20163	8.54109	8.47347	327.757	0.0944029	0.537851	0.957865
LPO	LPO	76113	5830499B15Rik	lactoperoxidase	4.65761	4.82582	4.33263	4.25677	4.49859	4.26756	22.2104	0	1	1
LRP1	LRP1	16971	A2mr|AI316852|CD91|Lrp|b2b1554Clo	low density lipoprotein receptor-related protein 1	11.4988	11.4988	11.5536	11.516	11.5064	11.5073	2923.5	-0.00855718	0.895201	1
LRRC25	LRRC25	211228	Mapa	leucine rich repeat containing 25	4.86407	4.82582	5.33263	5.14429	5.4013	4.93741	33.9244	0	1	1
LRRC4	LRRC4	192198	MBAG1|NGL-2|NLG-2|Nag14	leucine rich repeat containing 4	10.5346	10.5322	10.5309	10.5037	10.3855	10.5292	1450.86	-0.0638312	0.551338	0.964477
LRRK2	LRRK2	66725	4921513O20Rik|9330188B09Rik|AW561911|D630001M17Rik|Gm927|cI-46	leucine-rich repeat kinase 2	9.69527	9.71021	9.83967	9.39427	9.44264	9.62031	785.279	-0.279161	0.0624738	0.496985
LSM2	LSM2	27756	D17H6S56E-2|D17H6S56E2|Dmapl|Dmpkap|G7b|Sm-X5|SmX5|snRNP	LSM2 homolog_ U6 small nuclear RNA associated (S. cerevisiae)	8.147	8.04637	8.18824	8.16366	8.13994	7.89559	273.766	-0.0476123	0.525404	0.957771
LSM7	LSM7	66094	0910001B06Rik|1110033F18Rik	LSM7 homolog_ U6 small nuclear RNA associated (S. cerevisiae)	11.3048	11.1853	11.1685	11.2381	11.2104	11.1496	2368	-0.0219896	0.644744	1
LSR	LSR	54135	ILDR3|Lisch7	lipolysis stimulated lipoprotein receptor	6.41661	6.91328	6.7858	6.7162	7.03032	6.70295	108.448	0.125356	0.990475	1
LTBR	LTBR	17000	AI256028|CD18|LTbetaR|Ltar|TNF-R-III|TNFCR|TNFR-RP|TNFR2-RP|TNFRrp|Tnfbr|Tnfrsf3	lymphotoxin B receptor	7.09673	7.16821	6.95154	7.08459	7.56	7.04654	142.15	0.0486352	0.725038	1
LYPLA1	LYPLA1	18777	Pla1a	lysophospholipase 1	10.2437	10.149	10.2361	10.0103	10.3802	10.1646	1174.08	-0.0289124	0.75784	1
MAG	MAG	50994	MAG|Mtag2	metastasis associated gene 2	9.30369	9.41934	9.27347	9.29239	9.70805	9.8443	710.919	0.309356	0.0963599	0.564968
MAGEE1	MAGEE1	107528	AI847422|DAMAGE|mMage-e1	melanoma antigen_ family E_ 1	12.4199	12.4204	12.3083	12.2494	12.2447	12.2874	5119.19	-0.123856	0.08572	0.546465
MAL	MAL	17153	Mpv17|Vip17	myelin and lymphocyte protein_ T cell differentiation protein	10.9614	10.8434	11.0767	11.2034	11.3424	11.2552	2216.02	0.309198	0.0452503	0.46251
MAN2B1	MAN2B1	17159	AW107687|LAMAN	mannosidase 2_ alpha B1	9.23562	9.33361	9.35605	9.33145	9.65099	9.3258	662.72	0.127376	0.214691	0.670191
MAP2	MAP2	17756	G1-397-34|MAP-2|Mtap-2|Mtap2|repro4	microtubule-associated protein 2	14.2831	14.307	14.1815	14.2513	14.2042	14.0945	19086.5	-0.074161	0.249844	0.707892
MAP2K1	MAP2K1	26395	MAPKK1|MEKK1|Mek1|Prkmk1	mitogen-activated protein kinase kinase 1	12.7254	12.7667	12.6565	12.8363	12.8239	12.6025	6818.3	0.0376676	0.600195	1
MAP2K2	MAP2K2	26396	AA589381|MEK2|MK2|Prkmk2	mitogen-activated protein kinase kinase 2	10.438	10.4686	10.4362	10.2902	10.4231	10.3732	1355.77	-0.0904235	0.18624	0.670191
MAPK1	MAPK1	26413	9030612K14Rik|AA407128|AU018647|C78273|ERK|Erk2|MAPK2|PRKM2|Prkm1|p41mapk|p42mapk	mitogen-activated protein kinase 1	14.1269	14.2176	13.9918	14.2653	14.1607	14.0186	17931	0.0359718	0.64907	1
MAPK10	MAPK10	26414	C230008H04Rik|JNK3|JNK3B1|JNK3B2|SAPK(beta)|Serk2|p493F12|p54bSAPK	mitogen-activated protein kinase 10	12.9799	13.0975	13.0754	12.9901	12.7743	12.9759	8091.38	-0.138512	0.157913	0.637735
MAPK3	MAPK3	26417	Erk-1|Erk1|Ert2|Esrk1|Mnk1|Mtap2k|Prkm3|p44|p44erk1|p44mapk	mitogen-activated protein kinase 3	11.0703	11.1612	10.9501	11.0043	11.1146	11.0182	2124.8	-0.0168911	0.901042	1
MAPK8	MAPK8	26419	AI849689|JNK|JNK1|Prkm8|SAPK1	mitogen-activated protein kinase 8	11.5723	11.4805	11.4862	11.3017	11.3684	11.5207	2807.31	-0.118842	0.127667	0.602626
MAPK9	MAPK9	26420	AI851083|JNK2|Prkm9|p54aSAPK	mitogen-activated protein kinase 9	11.72	11.7675	11.7278	11.5796	11.6953	11.6207	3292.9	-0.1088	0.0706844	0.509389
MAPKAPK2	MAPKAPK2	17164	AA960234|MAPKAP-K2|MK-2|MK2|Rps6kc1	MAP kinase-activated protein kinase 2	7.5938	7.6838	7.68851	7.43469	7.63324	7.56968	194.095	-0.0960989	0.290173	0.749999
MAPT	MAPT	17762	AI413597|AW045860|Mtapt|Tau	microtubule-associated protein tau	11.61	11.4764	11.5842	11.4491	11.4345	11.6731	2973.32	-0.0397477	0.605859	1
MARCO	MARCO	17167	AI323439|Ly112|Scara2	macrophage receptor with collagenous structure	5.60103	6.06286	5.52527	5.7422	5.97503	5.20045	51.4277	-0.0272053	0.990549	1
MBP	MBP	19074	MBP|mMBP|mMBP-1|Prg2	proteoglycan 2_ bone marrow	12.1389	12.0304	12.1589	11.9999	12.5137	12.3782	4715.99	0.188176	0.194467	0.670191
MEAF6	MEAF6	70088	2310005N01Rik|2810036M01Rik	MYST/Esa1-associated factor 6	9.98922	9.83064	9.76527	9.82511	9.82366	9.84293	920.413	-0.0363147	0.531614	0.957771
MECP2	MECP2	17257	1500041B07Rik|D630021H01Rik|Mbd5|WBP10	methyl CpG binding protein 2	9.35592	9.38479	9.60209	9.36111	9.3695	9.61387	698.385	-0.00564001	0.957805	1
MFN2	MFN2	170731	D630023P19Rik|Fzo	mitofusin 2	11.2802	11.2905	11.2874	11.3824	11.3232	11.4398	2581.37	0.0954074	0.122996	0.590916
MGMT	MGMT	17314	AGT|AI267024|Agat	O-6-methylguanine-DNA methyltransferase	4.54214	5.18839	4.98471	4.84173	5.0625	4.71502	29.6319	0	1	1
MMP12	MMP12	17381	AV378681|Mmel	matrix metallopeptidase 12	4.60103	4.97266	4.39974	4.18277	4.78239	3.97806	22.4106	0	1	1
MMP14	MMP14	17387	AI325305|MT-MMP-1|MT1-MMP|sabe	matrix metallopeptidase 14 (membrane-inserted)	8.1271	7.83225	7.98471	7.95721	8.4013	7.89559	261.928	0.125421	0.991028	1
MMP16	MMP16	17389	MT3-MMP|Mt3mmp	matrix metallopeptidase 16	9.3235	9.08993	9.17633	9.12467	9.04112	9.10734	565.668	-0.118513	0.310754	0.76591
MMP19	MMP19	58223	-	matrix metallopeptidase 19	4.86407	4.87645	5.29786	5.54955	5.75639	4.89559	36.9282	0	1	1
MMP2	MMP2	17390	Clg4a|GelA|MMP-2	matrix metallopeptidase 2	5.95717	6.08455	6.22571	6.14429	6.67547	6.05606	73.0365	0.256391	0.973063	1
MMP24	MMP24	17391	AU040325|MT5-MMP|MT5MMP|MTMMP5	matrix metallopeptidase 24	8.80892	8.80963	8.96545	8.78971	8.52578	8.77103	439.104	-0.188605	0.120976	0.590916
MMP9	MMP9	17395	AW743869|B/MMP9|Clg4b|MMP-9|pro-MMP-9	matrix metallopeptidase 9	5.1271	4.60343	5.14977	5.36111	3.56	5.36272	29.0544	0	1	1
MMRN2	MMRN2	105450	AA986839|ENDOGLYX1|Emilin3|EndoGlyx-1	multimerin 2	5.93445	6.30387	6.56967	6.79282	6.16486	6.33169	81.547	0.182733	0.973655	1
MNAT1	MNAT1	17420	E130115E11Rik|MAT1|P36	menage a trois 1	9.14947	9.23035	9.23493	9.35269	9.35874	9.12554	605.488	0.0712943	0.422941	0.873837
MOG	MOG	17441	B230317G11Rik	myelin oligodendrocyte glycoprotein	10.2689	10.067	10.1643	10.2935	10.5759	10.5103	1272.38	0.30023	0.0572601	0.481605
MPZ	MPZ	17528	Mpp|P-zero|P0	myelin protein zero	4.71206	4.97266	4.94031	4.10477	4.97503	4.61549	26.3559	0	1	1
MSN	MSN	17698	C78546	moesin	6.87604	6.96098	7.0064	6.92353	7.09397	6.75064	122.383	-0.000882696	0.993611	1
MTA1	MTA1	116870	-	metastasis associated 1	10.9487	10.9588	10.9269	11.0814	10.9415	10.988	2011.73	0.0578798	0.239558	0.69684
MTA2	MTA2	23942	AW550797|Mata1l1|Mta1l1|mmta2	metastasis-associated gene family_ member 2	7.34088	7.42786	7.28904	7.27469	7.18449	7.44475	160.558	-0.0372091	0.70196	1
MTHFR	MTHFR	17769	AI323986	5_10-methylenetetrahydrofolate reductase	5.2791	5.30387	4.94031	5.88904	4.88192	5.33169	38.6123	0	1	1
MTOR	MTOR	56717	2610315D21Rik|AI327068|FRAP|FRAP2|Frap1|RAFT1|RAPT1|flat	mechanistic target of rapamycin (serine/threonine kinase)	10.5719	10.4686	10.4978	10.4397	10.2845	10.5895	1423.6	-0.0794726	0.446247	0.885814
MUTYH	MUTYH	70603	5730495A01Rik|Mutyha|Mutyhalpha|Mutyhb|Mutyhbeta|Mutyhc|Myh	mutY homolog (E. coli)	5.76453	5.90111	6.0064	6.0223	5.49859	5.69077	56.2567	0	1	1
MYC	MYC	78688	ARC|B430311C09Rik|MYC|NOP|Nop30|Nol3	nucleolar protein 3 (apoptosis repressor with CARD domain)	7.27006	7.12699	7.35816	7.08459	7.1942	7.25107	148.486	-0.0575052	0.570142	0.976143
MYCT1	MYCT1	68632	1110020B04Rik|AI225941|AI642973|Mtmc1	myc target 1	5.08646	5.34039	4.79829	5.22024	4.0625	4.66611	29.0876	0	1	1
MYD88	MYD88	17874	-	myeloid differentiation primary response gene 88	6.57188	6.96098	7.07986	6.76773	7.00846	6.81936	116.812	-0.00309239	0.999796	1
MYH10	MYH10	77579	5730504C04Rik|9330167F11Rik|Fltn|Myhn-2|Myhn2|NMHC II-B|NMHC-B|NMHCII-B|NMMHC II-b|NMMHC-B|NMMHC-IIB|SMemb|mKIAA3005	myosin_ heavy polypeptide 10_ non-muscle	12.1399	12.1758	12.2077	12.12	11.9227	12.1284	4438.14	-0.119188	0.27614	0.741218
MYRF	MYRF	225908	6030439E18|Gm1804|Gm98|Mrf	myelin regulatory factor	9.59017	9.43632	9.60387	9.56055	9.76294	9.85798	795.272	0.190128	0.264577	0.720785
NAGLU	NAGLU	27419	-	alpha-N-acetylglucosaminidase (Sanfilippo disease IIIB)	7.27006	7.6838	7.40792	7.45054	7.85155	7.58292	186.254	0.188173	0.0801944	0.539899
NAPSA	NAPSA	16541	KAP|Kdap|NAP1|SNAPA|pronapsin	napsin A aspartic peptidase	5.00157	5.57305	5.74767	5.25677	5.01943	4.71502	37.2435	0	1	1
NCAM1	NCAM1	17967	CD56|E-NCAM|NCAM-1|Ncam	neural cell adhesion molecule 1	12.5471	12.3793	12.4038	12.4083	12.4974	12.5198	5631.4	0.0312581	0.745753	1
NCF1	NCF1	17969	NCF-47K|NOXO2|Ncf-1|p47-phox|p47<phox>|p47phox	neutrophil cytosolic factor 1	6.77735	6.60343	6.16913	6.5047	7.1349	6.88495	102.471	0.342374	0.958366	1
NCL	NCL	17975	B530004O11Rik|C23|D0Nds28|D1Nds28|Nucl	nucleolin	9.2263	9.09528	9.02778	9.01965	8.90872	8.93225	524.572	-0.180692	0.0542004	0.481605
NEFH	NEFH	380684	NF-H|NF200|Nfh|mKIAA0845	neurofilament_ heavy polypeptide	10.3103	10.0792	10.4491	9.84023	10.3282	10.2407	1182.76	-0.142876	0.312777	0.766828
NEFL	NEFL	18039	AI847934|CMT2E|NF-L|NF68|Nfl	neurofilament_ light polypeptide	10.948	10.7032	10.7085	10.7203	10.8864	10.973	1811.84	0.0725307	0.52783	0.957771
NEGR1	NEGR1	320840	5330422G01Rik|KILON|Ntra	neuronal growth regulator 1	11.8352	11.845	11.6927	11.8807	11.7666	11.663	3517.98	-0.0221493	0.771196	1
NELFA	NELFA	24116	Whsc2|Whsc2h	negative elongation factor complex member A_ Whsc2	8.59742	8.68024	8.56967	8.57147	8.36735	8.6785	382.003	-0.0953738	0.356167	0.814272
NELL2	NELL2	54003	A330108N19Rik|R75516|mel91	NEL-like 2	14.1265	14.1405	14.0411	14.2934	14.0858	14.1101	17965	0.060303	0.425716	0.873837
NEO1	NEO1	18007	2610028H22Rik|AI327052|D930014N22Rik|Igdcc2	neogenin	10.2495	10.0546	10.1449	10.1035	10.1833	10.1346	1132.32	-0.012842	0.834439	1
NES	NES	18008	AA166324|C78523|ESTM46	nestin	7.03399	7.29459	7.16913	7.19223	7.26043	7.26756	147.338	0.0877322	0.393733	0.839374
NF1	NF1	18015	AW494271|E030030H24Rik|Nf-1	neurofibromatosis 1	11.4349	11.4193	11.3941	11.3674	11.3865	11.4637	2723.02	-0.0118339	0.793711	1
NFE2L2	NFE2L2	18024	Nrf2	nuclear factor_ erythroid derived 2_ like 2	7.89969	7.77335	8.0696	8.32716	8.23242	7.84155	260.287	0.239072	0.981505	1
NFKBIA	NFKBIA	18035	AI462015|Nfkbi	nuclear factor of kappa light polypeptide gene enhancer in B cells inhibitor_ alpha	8.01787	8.11122	8.19298	8.17802	8.20865	8.24692	285.882	0.109231	0.15796	0.637735
NFKBIB	NFKBIB	18036	I(Kappa)B(beta)|I-kappa-B-beta|IKB-beta|IKappaBbeta|IkB|IkBb|NF-kappa-BIB|ikB-B	nuclear factor of kappa light polypeptide gene enhancer in B cells inhibitor_ beta	8.25638	7.99001	8.20241	8.10477	8.1796	8.40059	291.825	0.0800884	0.308547	0.765743
NGF	NGF	18049	Ngfb	nerve growth factor	7.10692	7.52626	7.26224	7.61432	7.46689	7.29195	166.352	0.164806	0.98396	1
NGFR	NGFR	18053	LNGFR|Tnfrsf16|p75|p75NGFR|p75NTR	nerve growth factor receptor (TNFR superfamily_ member 16)	5.44903	5.57305	5.43217	5.36111	5.49859	5.71502	45.4065	0	1	1
NINJ2	NINJ2	29862	-	ninjurin 2	6.60103	7.01847	6.79829	6.76773	7.18449	6.79682	116.254	0.133236	0.988037	1
NKX6-2	NKX6-2	14912	Gtx|Nkx6.2	NK6 homeobox 2	5.31473	5.60343	5.52527	5.4584	5.92923	5.78541	48.5953	0	1	1
NLRP3	NLRP3	216799	AGTAVPRL|AII/AVP|Cias1|FCAS|FCU|MWS|Mmig1|NALP3|Pypaf1	NLR family_ pyrin domain containing 3	5.38344	4.92536	5.39974	5.32716	4.83301	5.64102	38.0974	0	1	1
NMB	NMB	68039	3110023K12Rik	neuromedin B	7.04464	7.20829	7.13014	7.32716	7.35007	7.29195	149.642	0.21115	0.981906	1
NME5	NME5	75533	1700019D05Rik|Nm23-M5	NME/NM23 family member 5	8.47287	8.37602	8.20241	8.47012	8.54489	8.49463	344.133	0.156817	0.296809	0.759784
NMNAT2	NMNAT2	226518	AI843915|D030041I09Rik|PNAT1|PNAT2	nicotinamide nucleotide adenylyltransferase 2	11.7299	11.6382	11.7213	11.6555	11.6475	11.7922	3321.05	0.000751003	0.990849	1
NOL3	NOL3	78688	ARC|B430311C09Rik|MYC|NOP|Nop30	nucleolar protein 3 (apoptosis repressor with CARD domain)	7.3918	7.27585	7.31535	7.33572	7.38442	7.45199	164.186	0.0752687	0.437536	0.879851
NOS1	NOS1	18125	2310005C01Rik|N-NOS|NC-NOS|NO|NOS|NOS-I|Nos-1|bNOS|nNOS	nitric oxide synthase 1_ neuronal	9.73196	9.71369	9.54764	9.69805	9.42418	9.52923	780.07	-0.121738	0.484066	0.917232
NOS2	NOS2	18126	MAC-NOS|NOS-II|Nos-2|Nos2a|i-NOS|iNOS	nitric oxide synthase 2_ inducible	5.2051	4.92536	5.02778	5.63528	5.10432	4.45199	33.3197	0	1	1
NOS3	NOS3	244551	nos3|Nanos3	nanos homolog 3 (Drosophila)	5.44903	5.37602	5.6952	5.66276	5.33258	5.87422	47.3394	0	1	1
NOSTRIN	NOSTRIN	329416	Daip2|mDaIP2	nitric oxide synthase trafficker	6.73853	6.87645	6.82296	6.81748	6.35007	6.57631	103.75	-0.202832	0.120242	0.590916
NOTCH1	NOTCH1	18128	9930111A19Rik|Mis6|N1|Tan1|lin-12	notch 1	8.74181	8.51831	8.64422	8.54955	8.51419	8.52581	383.296	-0.124596	0.142461	0.613321
NOTCH3	NOTCH3	18131	AW229011|N3|hpbk	notch 3	5.54214	5.71891	5.89451	6.04337	5.80792	5.85252	56.0986	0.225047	0.981389	1
NOTCH4	NOTCH4	18132	Int-3|Int3|N4	notch 4	4.65761	4.34039	4.79829	5.39427	4.88192	5.09353	29.0608	0	1	1
NOVA1	NOVA1	664883	9430099M15Rik|G630039L02|Nova-1	neuro-oncological ventral antigen 1	10.6367	10.5518	10.8366	10.1308	10.2581	10.5275	1438.41	-0.380977	0.0100959	0.291024
NPAS4	NPAS4	225872	LE-PAS|Nxf	neuronal PAS domain protein 4	9.10183	8.91025	9.22571	8.66276	8.69271	9.14575	496.794	-0.257981	0.194281	0.670191
NPC1	NPC1	18145	A430089E03Rik|C85354|D18Ertd139e|D18Ertd723e|lcsd|nmf164|spm	Niemann-Pick type C1	10.318	10.2747	10.3486	10.0731	10.4159	10.3589	1259.12	-0.0354442	0.711903	1
NPC2	NPC2	67963	2700012J19Rik|AA408070|AU045843|HE1	Niemann-Pick type C2	6.79006	6.90111	6.83513	7.20163	7.1942	6.94768	126.089	0.293081	0.0237836	0.375441
NPTN	NPTN	20320	AW554172|SDR-1|Sdfr1	neuroplastin	13.8881	13.9391	13.8589	13.9585	13.8964	13.8215	15220.8	-0.00346883	0.953486	1
NPY	NPY	109648	0710005A05Rik	neuropeptide Y	11.3473	11.2352	11.2543	11.3648	11.1599	11.4357	2520.58	0.0400929	0.700063	1
NQO1	NQO1	18104	AV001255|Dia4|Dtd|Nmo-1|Nmo1|Nmor1|Ox-1|Ox1|Qr1	NAD(P)H dehydrogenase_ quinone 1	7.26096	7.32225	7.13014	7.39427	8.18935	7.29998	172.784	0.459831	0.947548	1
NR4A2	NR4A2	18227	HZF-3|NOT|Nurr1|RNR-1|TINOR|TINUR	nuclear receptor subfamily 4_ group A_ member 2	11.4022	10.9639	11.7368	10.384	10.863	11.5116	2262.3	-0.414678	0.197647	0.670191
NRG1	NRG1	211323	6030402G23Rik|ARIA|D230005F13Rik|GGF|GGFII|HRG|HRGalpha|Hgl|NDF|SMDF	neuregulin 1	8.2051	8.06286	8.20241	7.79282	7.98626	8.16128	268.44	-0.218458	0.131924	0.608562
NRXN1	NRXN1	18189	1700062G21Rik|9330127H16Rik|A230068P09Rik|mKIAA0578	neurexin I	13.0932	13.0093	13.0225	12.9194	12.9958	12.9859	8216.72	-0.0753578	0.241666	0.69684
NSF	NSF	18195	AI316878|AU020090|AU067812|SKD2	N-ethylmaleimide sensitive fusion protein	14.8326	14.8149	14.708	14.8932	14.8239	14.8306	28868.6	0.0640105	0.248846	0.707892
NTF3	NTF3	18205	AI316846|AI835689|Nt3|Ntf-3	neurotrophin 3	7.9628	8.20829	8.0064	8.27469	8.35441	7.86341	276.602	0.124624	0.986019	1
NTNG1	NTNG1	80883	A930010C08Rik|AI853992|Lmnt1	netrin G1	9.51176	9.36276	9.47947	9.35691	9.92777	9.6923	752.299	0.229651	0.151645	0.624029
NTRK1	NTRK1	18211	C80751|Tkr|TrkA|trk	neurotrophic tyrosine kinase_ receptor_ type 1	5.6851	6.12699	6.2071	5.68973	6.24182	5.56302	60.504	-0.115578	0.979181	1
NTS	NTS	67405	5033428E16Rik|NMN-125|NN|NT|NT/N|NTS1	neurotensin	9.21456	9.12437	9.39974	7.77404	8.64746	8.84705	456.521	-0.825103	0.0661894	0.498677
NWD1	NWD1	319555	A230063L24Rik	NACHT and WD repeat domain containing 1	9.86707	9.71891	9.84118	9.86706	9.93503	9.79112	914.429	0.0531075	0.632104	1
OLFM3	OLFM3	229759	B230206G02Rik	olfactomedin 3	9.80736	9.59022	9.85021	9.09975	9.54299	9.58785	765.219	-0.360093	0.0346461	0.4328
OLIG2	OLIG2	50913	AI604895|Bhlhb1|Olg-2|Oligo2|RK17|bHLHe19	oligodendrocyte transcription factor 2	9.30147	9.15289	9.13261	9.15401	9.58051	9.26551	615.025	0.138122	0.282447	0.749999
OPA1	OPA1	74143	1200011N24Rik|AI225888|AI847218|lilr3|mKIAA0567	optic atrophy 1	10.8383	10.8072	10.711	10.7944	10.7976	10.8067	1773.67	0.0121768	0.827526	1
OPTN	OPTN	71648	4930441O07Rik|FIP2|HYPL|NRP	optineurin	9.14947	8.98425	9.03834	8.68973	9.00294	9.09815	509.809	-0.144575	0.254678	0.712453
OSMR	OSMR	18414	OSMRB	oncostatin M receptor	7.07612	7.15802	6.98471	7.66955	7.35007	7.37799	154.28	0.407794	0.00300812	0.221598
OXR1	OXR1	170719	2210416C20Rik|C7|C7B	oxidation resistance 1	13.1358	13.0565	13.1311	12.7727	12.9817	13.171	8430.91	-0.133691	0.226227	0.678681
P2RX4	P2RX4	18438	AI504491|AW555605|D5Ertd444e|P2X4	purinergic receptor P2X_ ligand-gated ion channel 4	7.5346	7.57305	7.7858	7.51227	7.46689	7.43018	187.464	-0.150501	0.122352	0.590916
P2RX7	P2RX7	18439	AI467586|P2X(7)|P2X7R	purinergic receptor P2X_ ligand-gated ion channel_ 7	7.65761	7.66232	7.76686	8.00093	7.8759	8.0608	228.714	0.29181	0.00592123	0.228385
P2RY12	P2RY12	70839	2900079B22Rik|4921504D23Rik|P2Y12	purinergic receptor P2Y_ G-protein coupled 12	8.69527	8.89805	8.58417	8.89774	8.69955	8.48056	418.54	-0.0457905	0.748371	1
PAH	PAH	18478	AW106920	phenylalanine hydroxylase	5.04464	5.26639	6.02778	5.5198	5.56	5.64102	45.5676	0	1	1
PAK1	PAK1	18479	AW045634|PAK-1|Paka	p21 protein (Cdc42/Rac)-activated kinase 1	12.7139	12.629	12.7893	12.5257	12.4553	12.8417	6468.28	-0.104371	0.334496	0.791142
PALM	PALM	18483	-	paralemmin	10.6437	10.5615	10.7834	10.6508	10.5287	10.6677	1594.95	-0.0505724	0.62352	1
PARK2	PARK2	50873	PRKN	Parkinson disease (autosomal recessive_ juvenile) 2_ parkin	9.54963	9.61466	9.43417	9.24772	9.09657	9.45018	675.036	-0.287663	0.0338303	0.4328
PARK7	PARK7	57320	DJ-1|Dj1	Parkinson disease (autosomal recessive_ early onset) 7	12.6026	12.5581	12.4817	12.4988	12.5489	12.4194	5866.31	-0.0593966	0.197305	0.670191
PARP1	PARP1	11545	5830444G22Rik|AI893648|ARTD1|Adprp|Adprt1|C80510|PARP|PPOL|parp-1|sPARP-1	poly (ADP-ribose) polymerase family_ member 1	10.5204	10.483	10.4271	10.5724	10.4888	10.3968	1429.62	0.00667571	0.914274	1
PCNA	PCNA	18538	-	proliferating cell nuclear antigen	10.8633	10.7792	10.7858	10.7944	10.9715	10.7681	1816.63	0.0337021	0.626349	1
PCSK2	PCSK2	18549	6330411F23Rik|AI839700|Nec-2|Nec2|PC2|Phpp-2|SPC2	proprotein convertase subtilisin/kexin type 2	10.7573	10.8169	10.9169	10.566	10.6035	10.7876	1711.87	-0.183824	0.0978045	0.564968
PDE1B	PDE1B	18574	Pde1b1	phosphodiesterase 1B_ Ca2+-calmodulin dependent	9.61539	9.52824	9.74444	9.61432	9.38442	9.53435	760.178	-0.128397	0.643576	1
PDE4D	PDE4D	238871	9630011N22Rik|Dpde3	phosphodiesterase 4D_ cAMP specific	9.70704	9.69266	9.95433	9.47981	9.48679	9.85116	829.04	-0.191351	0.134003	0.608562
PDGFRB	PDGFRB	18596	AI528809|CD140b|PDGFR-1|Pdgfr	platelet derived growth factor receptor_ beta polypeptide	5.95717	5.4779	5.4949	5.95721	5.85768	6.03695	55.5983	0.335806	0.966628	1
PDPK1	PDPK1	18607	Pdk1	3-phosphoinositide dependent protein kinase 1	11.192	11.2291	11.2094	11.2127	11.0711	11.1541	2317.05	-0.0668128	0.389448	0.835807
PECAM1	PECAM1	18613	C85791|Cd31|PECAM-1|Pecam	platelet/endothelial cell adhesion molecule 1	7.54963	7.88265	7.79206	7.70963	7.27881	7.87422	205.24	-0.0990907	0.989174	1
PFN1	PFN1	18643	Pfn	profilin 1	11.6446	11.6762	11.5994	11.7827	11.7374	11.7681	3330.23	0.122684	0.0746594	0.526587
PGAM1	PGAM1	18648	2310050F24Rik|Pgam-1	phosphoglycerate mutase 1	12.4433	12.3299	12.4663	12.2694	12.3775	12.469	5376.95	-0.0421807	0.595109	0.998879
PGK1	PGK1	18655	Pgk-1	phosphoglycerate kinase 1	11.4314	11.2934	11.2469	11.2075	11.4769	11.3922	2594.74	0.0338161	0.669191	1
PHF19	PHF19	74016	3110009G19Rik|3321402G02Rik	PHD finger protein 19	4.91137	4.4779	4.79829	4.4584	4.72992	4.66611	25.5219	0	1	1
PHF2	PHF2	18676	GRC5	PHD finger protein 2	8.45702	8.34489	8.75409	8.56784	8.33698	8.52238	361.337	-0.0582455	0.671127	1
PHF21A	PHF21A	192285	80kDa|Bhc|Bhc80|D030065N23Rik|PFTF1	PHD finger protein 21A	7.07612	7.21814	7.34119	7.39427	7.16486	7.33169	152.681	0.103166	0.31344	0.766828
PIK3CA	PIK3CA	18706	6330412C24Rik|caPI3K|p110|p110alpha	phosphatidylinositol 3-kinase_ catalytic_ alpha polypeptide	10.9487	10.895	10.9997	10.7333	10.8071	10.7572	1854.53	-0.187158	0.00757599	0.228385
PIK3CB	PIK3CB	74769	1110001J02Rik|AI447572|p110beta	phosphatidylinositol 3-kinase_ catalytic_ beta polypeptide	10.2678	10.4108	10.1655	10.268	10.103	10.069	1187.76	-0.141587	0.107666	0.578912
PIK3R1	PIK3R1	18708	PI3K|p50alpha|p55alpha|p85alpha	phosphatidylinositol 3-kinase_ regulatory subunit_ polypeptide 1 (p85 alpha)	10.7467	10.6044	10.7052	10.3293	10.627	10.3959	1518.13	-0.242367	0.0681329	0.507552
PINK1	PINK1	68943	1190006F07Rik|AU042772|AW557854|BRPK|mFLJ00387	PTEN induced putative kinase 1	12.2592	12.3353	12.3294	12.2005	12.196	12.2711	4922.8	-0.0868097	0.102686	0.578912
PKN1	PKN1	320795	DBK|F730027O18Rik|PAK1|PRK1|Pkn|Prkcl1|Stk3	protein kinase N1	7.66453	7.48607	7.74121	7.62134	7.52193	7.77967	198.885	0.0181222	0.836008	1
PLA2G16	PLA2G16	225845	C78643|HRSL3|Hrasls3|Hrev107|MLP-3	phospholipase A2_ group XVI	10.3322	10.3313	10.3936	10.1685	10.8071	10.296	1340.09	0.0975017	0.475488	0.914667
PLA2G2A	PLA2G2A	18780	EF|Mom1|Pla2|sPLA2|sPla2-IIA	phospholipase A2_ group IIA (platelets_ synovial fluid)	3.95717	4.54203	4.79829	4.7422	4.83301	4.56302	23.7956	0	1	1
PLA2G2E	PLA2G2E	26970	-	phospholipase A2_ group IIE	4.2791	4.71891	4.26224	3.84173	4.49859	4.20045	19.7006	0	1	1
PLA2G2F	PLA2G2F	26971	-	phospholipase A2_ group IIF	5.88791	6.22792	6.46387	6.22024	6.49859	5.80813	72.7283	0.0124883	0.997233	1
PLA2G4A	PLA2G4A	18783	Pla2g4|cPLA2|cPLA2-alpha|cPLA2alpha	phospholipase A2_ group IVA (cytosolic_ calcium-dependent)	6.04464	6.41078	6.29786	6.42669	6.52962	6.31592	80.8731	0.192013	0.98285	1
PLA2G4B	PLA2G4B	211429	A030011C02Rik|Gm1013|cPLA2-beta	phospholipase A2_ group IVB (cytosolic)	6.51176	5.9492	6.52527	6.41057	5.92923	6.05606	75.0797	-0.162746	0.978165	1
PLA2G4C	PLA2G4C	232889	D7Ertd445e	phospholipase A2_ group IVC (cytosolic_ calcium-independent)	5.16663	5.22792	5.64075	5.39427	4.78239	5.09353	37.2091	0	1	1
PLA2G4D	PLA2G4D	78390	2610311B01Rik|Pla2delta|cPLA2delta	phospholipase A2_ group IVD	4.65761	4.92536	4.98471	4.84173	5.22296	4.45199	28.7879	0	1	1
PLA2G4E	PLA2G4E	329502	2310026J01Rik|C230096D22|Pla2epsilon	phospholipase A2_ group IVE	5.57188	5.87645	5.74767	5.0223	5.0625	5.53605	44.3074	0	1	1
PLA2G4F	PLA2G4F	271844	4732472I07Rik|Gm647|Pla2zeta	phospholipase A2_ group IVF	4.41661	4.66232	4.6952	4.7422	4.97503	4.66611	25.8647	0	1	1
PLA2G6	PLA2G6	53357	BB112799|PNPLA9|iPLA(2)beta|iPLA2|iPLA2beta	phospholipase A2_ group VI	7.42478	7.48607	7.34119	7.15401	7.49073	7.51549	169.137	-0.0127098	0.892688	1
PLCB1	PLCB1	18795	3110043I21Rik|AI132408|Plcb|mKIAA0581	phospholipase C_ beta 1	12.008	11.9936	12.0281	12.0309	11.819	11.9235	4003.88	-0.0871222	0.383323	0.835807
PLCB2	PLCB2	18796	AI550384|B230205M18Rik|B230399N12	phospholipase C_ beta 2	5.73853	5.90111	6.0696	5.7422	5.97503	5.76233	58.2747	-0.0315517	0.842635	1
PLCB3	PLCB3	18797	mKIAA4098	phospholipase C_ beta 3	7.27006	7.34039	7.30663	7.20163	7.59708	7.40804	163.594	0.113534	0.258204	0.716272
PLCB4	PLCB4	18798	A930039J07Rik|AI854601|C230058B11Rik	phospholipase C_ beta 4	9.01246	9.06286	9.26224	8.31855	9.79361	9.11874	546.752	0.0801703	0.769099	1
PLCL2	PLCL2	224860	PLC-L2|PRIP-2|Plce2|mKIAA1092	phospholipase C-like 2	11.336	11.1934	11.3465	10.9516	10.9877	11.2798	2324.18	-0.223789	0.088441	0.553173
PLEKHO2	PLEKHO2	102595	AI840980|Plekhq1	pleckstrin homology domain containing_ family O member 2	8.2791	8.18839	8.22571	7.91212	8.09915	7.83604	272.495	-0.269634	0.00588677	0.228385
PLLP	PLLP	67801	0610010I06Rik|AV001002|Plapi|Tm4sf11	plasma membrane proteolipid	7.83369	7.59589	7.7732	7.94607	8.07306	8.07023	235.899	0.301711	0.00456027	0.228385
PLS1	PLS1	102502	AI427122	plastin 1 (I-isoform)	8.77096	9.04637	9.20944	8.66616	9.3479	9.04892	517.336	0.0214749	0.902047	1
PLXNB3	PLXNB3	140571	AI451018|Plxn6	plexin B3	7.82136	7.75317	7.68851	7.49708	8.07832	8.03213	224.685	0.145173	0.98757	1
PLXNC1	PLXNC1	54712	2510048K12Rik|AW742158|CD232|Vespr	plexin C1	9.9487	9.84342	9.65627	9.68471	9.66678	9.75064	866.119	-0.124089	0.28786	0.749999
PMP22	PMP22	19301	22kDa|PMP22|Pxmp2	peroxisomal membrane protein 2	7.43291	7.58832	7.62681	7.60018	7.63324	7.83604	196.663	0.150727	0.114888	0.590916
PNKD	PNKD	56695	2210013N15Rik|2810403H05Rik|AI854243|Brp17|MNCb-5687|MR-1|Tahccp2	paroxysmal nonkinesiogenic dyskinesia	10.9287	11.0057	11.0377	10.7764	10.7021	11.0441	1931.89	-0.154591	0.0928445	0.564733
POLR2B	POLR2B	231329	Pol2rb|Rpb140|Rpb2	polymerase (RNA) II (DNA directed) polypeptide B	10.2193	10.2969	10.338	10.4004	10.4169	10.299	1285.77	0.0864718	0.106233	0.578912
POLR2H	POLR2H	245841	-	polymerase (RNA) II (DNA directed) polypeptide H	10.1581	10.1413	9.97923	9.93906	9.98766	9.86206	1032	-0.172122	0.0352507	0.4328
POLR2J	POLR2J	20022	14.5kDa|Polr2i|Rpb11a|Rpo2-4	polymerase (RNA) II (DNA directed) polypeptide J	9.92007	9.72927	9.98744	9.82814	9.88942	9.6299	910.621	-0.104107	0.317601	0.768502
POLR2K	POLR2K	17749	ABC10-alpha|MafY|Mt1a|RPABC4|RPB10alpha|RPB12|RPB7.0	polymerase (RNA) II (DNA directed) polypeptide K	11.1587	11.0986	11.0573	11.3077	11.4838	11.1821	2376.63	0.225487	0.0975411	0.564968
POLR2L	POLR2L	66491	2510029B14Rik	polymerase (RNA) II (DNA directed) polypeptide L	6.54214	6.35832	6.31535	6.48943	6.26043	6.18317	82.0334	-0.0707991	0.991753	1
PPARGC1A	PPARGC1A	19017	A830037N07Rik|ENSMUSG00000079510|Gm11133|PGC-1|PGC-1v|Pgc-1alpha|Pgc1|Pgco1|Ppargc1	peroxisome proliferative activated receptor_ gamma_ coactivator 1 alpha	10.1246	10.0072	10.1351	9.56055	9.8653	9.87287	973.872	-0.338085	0.00597831	0.228385
PPM1L	PPM1L	242083	3222401G13|5930404J21Rik|AI481720|AW045850|PP2C|PP2Cepsilon|Pp2ce|Ppp2ce|mKIAA4175	protein phosphatase 1 (formerly 2C)-like	10.1371	9.94476	10.14	9.65423	9.63146	10.0309	970.829	-0.307119	0.0650997	0.498677
PPP2CA	PPP2CA	19052	PP2A|R75353	protein phosphatase 2 (formerly 2A)_ catalytic subunit_ alpha isoform	13.2692	13.2828	13.2277	13.2456	13.2427	13.1526	9652.99	-0.0468298	0.173083	0.657629
PPP2R5C	PPP2R5C	26931	2610043M05Rik|2700063L20Rik|AI060890|AW545884|C85228|D12Bwg0916e|mKIAA0044	protein phosphatase 2_ regulatory subunit B'_ gamma	12.4751	12.543	12.4932	12.3915	12.3754	12.3889	5574.02	-0.119919	0.0344025	0.4328
PPP2R5E	PPP2R5E	26932	4633401M22Rik|AI449017|B56beta	protein phosphatase 2_ regulatory subunit B'_ epsilon	10.5664	10.4748	10.411	10.4397	10.5449	10.5094	1439.17	0.0115799	0.828421	1
PPP3CA	PPP3CA	19055	2900074D19Rik|CN|Caln|Calna|CnA	protein phosphatase 3_ catalytic subunit_ alpha isoform	15.01	15.1417	15.046	15.359	15.0799	14.9935	35242.4	0.0782246	0.500909	0.927661
PPP3CB	PPP3CB	19056	1110063J16Rik|Calnb|CnAbeta|Cnab	protein phosphatase 3_ catalytic subunit_ beta isoform	13.4955	13.6003	13.4699	13.5609	13.4005	13.4521	11557.3	-0.0511735	0.377455	0.828939
PPP3CC	PPP3CC	19057	Calnc|PP2BA gamma	protein phosphatase 3_ catalytic subunit_ gamma isoform	9.95294	10.0478	9.95573	9.79903	9.9974	9.91011	984.895	-0.0902817	0.288985	0.749999
PPT1	PPT1	19063	9530043G02Rik|AA960502|C77813|CLN1|D4Ertd184e|INCL|PPT	palmitoyl-protein thioesterase 1	10.1018	10.1516	10.193	9.99419	10.1537	10.0525	1103.45	-0.0881534	0.107579	0.578912
PQBP1	PQBP1	54633	PQBP-1|Sfc2|npw38	polyglutamine binding protein 1	9.50792	9.49825	9.49682	9.57328	9.46287	9.51549	728.661	0.0114442	0.927359	1
PRF1	PRF1	18646	Pfn|Pfp|Prf-1	perforin 1 (pore forming protein)	4.2791	3.01847	3.64075	4.18277	4.22296	3.89559	14.6545	0	1	1
PRKAA2	PRKAA2	108079	2310008I11Rik|A830082D05|AMPKalpha2	protein kinase_ AMP-activated_ alpha 2 catalytic subunit	9.2791	9.19837	9.41402	8.82358	9.12478	9.19615	577.096	-0.271503	0.0703557	0.509389
PRKACA	PRKACA	18747	PKCD|Pkaca	protein kinase_ cAMP dependent_ catalytic_ alpha	12.1389	12.1815	12.1516	12.1007	12.0959	12.1441	4499.2	-0.0449637	0.523051	0.957771
PRKACB	PRKACB	18749	CbPKA|Pkacb	protein kinase_ cAMP dependent_ catalytic_ beta	11.6766	11.543	11.7372	11.4545	11.6157	11.578	3105.95	-0.105172	0.160636	0.637735
PRKCA	PRKCA	18750	AI875142|Pkca	protein kinase C_ alpha	12.1974	12.4089	12.1555	12.3783	11.968	12.0895	4703.75	-0.110275	0.384904	0.835807
PRKCB	PRKCB	18751	A130082F03Rik|PKC-Beta|Pkcb|Prkcb1|Prkcb2	protein kinase C_ beta	13.8463	13.7786	13.8203	13.7907	13.5701	13.8781	14073.2	-0.0692147	0.577757	0.978632
PRKCE	PRKCE	18754	5830406C15Rik|PKC[e]|PKCepsilon|Pkce|R75156	protein kinase C_ epsilon	13.1555	13.1511	13.0883	13.3078	13.0359	13.1403	9067.52	0.0293895	0.680253	1
PRKCG	PRKCG	18752	PKCgamma|Pkcc|Prkcc	protein kinase C_ gamma	13.514	13.5383	13.3006	13.5595	13.3788	13.5674	11397.7	0.0507328	0.569432	0.976143
PRKCQ	PRKCQ	18761	A130035A12Rik|AW494342|PKC-0|PKC-theta|PKCtheta|Pkcq	protein kinase C_ theta	7.57188	7.69795	7.7151	7.68303	8.49467	7.80813	227.301	0.392959	0.95614	1
PRKCSH	PRKCSH	19089	80K-H|PKCSH	protein kinase C substrate 80K-H	10.6252	10.743	10.6801	10.6956	10.7735	10.5445	1637.15	-0.0142245	0.829281	1
PRL	PRL	19109	AV290867|Prl1a1	prolactin	5.41661	4.4779	4.11024	5.10477	6.31488	7.33169	43.9974	0	1	1
PRNP	PRNP	19122	AA960666|AI325101|CD230|PrP|PrP<C>|PrPC|PrPSc|Prn-i|Prn-p|Sinc|prP27-30|prP33-35C	prion protein	15.7028	15.8727	15.5152	16.2417	15.9986	15.6698	58391.8	0.284655	0.104896	0.578912
PRPF3	PRPF3	70767	3632413F13Rik	PRP3 pre-mRNA processing factor 3 homolog (yeast)	9.1884	9.22792	9.19061	9.16846	8.95231	9.03213	558.974	-0.167773	0.110736	0.578912
PRPF31	PRPF31	68988	1500019O16Rik|2810404O06Rik|AW554706|PRP31|RP11	PRP31 pre-mRNA processing factor 31 homolog (yeast)	9.6296	9.61279	9.51585	9.63007	9.65275	9.51549	772.161	0.00886223	0.866327	1
PSEN1	PSEN1	19164	Ad3h|PS-1|PS1|S182	presenilin 1	9.90554	9.90416	10.0488	10.0157	9.88642	9.85252	979.244	-0.0398411	0.580094	0.978632
PSEN2	PSEN2	19165	ALG-3|Ad4h|Alg3|PS-2|PS2|Psnl2|STM2	presenilin 2	8.29702	8.1165	8.12519	8.06412	8.25116	8.29195	292.236	0.03131	0.665854	1
PSMB8	PSMB8	16913	Lmp-7|Lmp7	proteasome (prosome_ macropain) subunit_ beta type 8 (large multifunctional peptidase 7)	6.75159	6.79983	6.88283	7.26576	7.1942	6.6785	121.835	0.267632	0.0382625	0.439761
PSMB9	PSMB9	16912	Lmp-2|Lmp2	proteasome (prosome_ macropain) subunit_ beta type 9 (large multifunctional peptidase 2)	6.08646	5.9492	6.04884	6.62134	6.35007	6.07492	72.9316	0.360664	0.969571	1
PTDSS1	PTDSS1	19210	AU044268|AW539008|PSS-1|mKIAA0024	phosphatidylserine synthase 1	10.5289	10.3902	10.3853	10.3716	10.5229	10.4466	1390.05	0.00967257	0.873928	1
PTDSS2	PTDSS2	27388	AI481134|AI988017|PSS2	phosphatidylserine synthase 2	9.25867	9.23278	9.26224	9.20163	9.39077	9.12554	606.883	-0.0194343	0.760371	1
PTEN	PTEN	19211	2310035O07Rik|A130070J02Rik|AI463227|B430203M17Rik|MMAC1|TEP1	phosphatase and tensin homolog	12.2811	12.1918	12.2401	12.025	12.1478	12.0572	4567.41	-0.162977	0.0420781	0.457458
PTGS2	PTGS2	19225	COX2|Cox-2|PES-2|PGHS-2|PHS II|PHS-2|Pghs2|TIS10|gripghs	prostaglandin-endoperoxide synthase 2	9.2122	9.34938	9.1027	10.0117	9.62788	9.573	713.847	0.544055	0.0133067	0.30422
PTPRN2	PTPRN2	19276	4930425H11Rik|IA2beta|PTP-NP|Phol|mKIAA0387|phogrin	protein tyrosine phosphatase_ receptor type_ N polypeptide 2	11.8109	11.7759	11.8321	11.5881	11.5782	11.861	3422.97	-0.132939	0.168032	0.655325
PTPRR	PTPRR	19279	Gmcp1|PTP-SL|PTPBR7|RPTPRR|mPTP213	protein tyrosine phosphatase_ receptor type_ R	8.8058	8.79983	8.74444	8.76456	8.77916	8.77967	439.254	-0.0189644	0.651752	1
PVALB	PVALB	19293	PV|Parv|Pva	parvalbumin	10.7774	10.6641	10.8434	10.2736	10.7548	10.6315	1615.16	-0.202774	0.210112	0.670191
RAB2A	RAB2A	59021	9330148M11Rik|C80220|Rab2	RAB2A_ member RAS oncogene family	13.9165	13.9543	13.8407	13.819	13.761	13.6473	14493.6	-0.161978	0.0427789	0.457458
RAB3A	RAB3A	19339	-	RAB3A_ member RAS oncogene family	13.6986	13.8152	13.6493	13.5501	13.5674	13.6593	12914.1	-0.129405	0.136211	0.608562
RAB3C	RAB3C	67295	2700062I01Rik|3110015B08Rik|3110037E15Rik|AI850886	RAB3C_ member RAS oncogene family	11.9885	11.9514	11.6792	11.8645	11.9918	11.993	3852.07	0.0763936	0.388988	0.835807
RAC1	RAC1	19353	AL023026|D5Ertd559e	RAS-related C3 botulinum substrate 1	12.3484	12.3594	12.281	12.4282	12.3552	12.3572	5238.4	0.0501665	0.209845	0.670191
RAD23B	RAD23B	19359	0610007D13Rik|AV001138|HR23B|mHR23B|p58	RAD23b homolog (S. cerevisiae)	12.5213	12.4489	12.4089	12.4537	12.4125	12.4281	5578.24	-0.0291004	0.425675	0.873837
RAF1	RAF1	110157	6430402F14Rik|AA990557|BB129353|Craf1|D830050J10Rik|Raf-1|c-Raf|v-Raf	v-raf-leukemia viral oncogene 1	10.3782	10.4011	10.4089	10.2924	10.3674	10.3997	1327.6	-0.0470448	0.32667	0.776281
RAN	RAN	19384	-	RAN_ member RAS oncogene family	11.2501	11.2346	11.0996	11.1271	11.1355	11.04	2268.95	-0.0968529	0.0945083	0.564968
RAPGEF2	RAPGEF2	76089	5830453M24Rik|CNRasGEF|Pdzgef1|RA-GEF-1|mKIAA0313|nRapGEP	Rap guanine nucleotide exchange factor (GEF) 2	12.3978	12.4812	12.3747	12.5137	12.3031	12.3017	5387.41	-0.0460256	0.553672	0.964912
RASGRP1	RASGRP1	19419	Rasgrp	RAS guanyl releasing protein 1	12.5893	12.6679	12.6003	12.7193	12.324	12.5887	6129.62	-0.0762457	0.530475	0.957771
RDX	RDX	19684	AA516625	radixin	11.0611	11.0635	11.0547	11.0473	11.1368	11.0649	2151.9	0.0217247	0.434486	0.879851
RELA	RELA	19697	p65	v-rel reticuloendotheliosis viral oncogene homolog A (avian)	7.95153	7.84501	7.77952	7.84173	7.81424	7.99795	234.211	0.0360394	0.655237	1
RET	RET	19713	PTC|RET51|RET9|c-Ret	ret proto-oncogene	6.2791	6.4779	6.82296	5.91212	6.61889	5.8305	80.0915	-0.346542	0.931061	1
RHOA	RHOA	11848	Arha|Arha1|Arha2	ras homolog gene family_ member A	11.2169	11.2461	11.1811	11.3448	11.4107	11.097	2434.53	0.0687323	0.448552	0.887732
RIMS1	RIMS1	116837	C030033M19Rik|RIM1|RIM1a|RIM1alpha|Rab3ip1|Rim|Serg1|mKIAA0340	regulating synaptic membrane exocytosis 1	11.3954	11.3589	11.4043	11.3384	11.1133	11.4677	2603.69	-0.0823627	0.521028	0.957771
RING1	RING1	19763	Ring1A	ring finger protein 1	9.02326	8.82582	9.14488	9.04075	9.04381	9.03695	518.876	0.0378584	0.656177	1
RIT2	RIT2	19762	RIBA|Rin|Roc2	Ras-like without CAAX 2	11.2245	11.184	11.1739	11.0388	11.1984	11.1519	2291.26	-0.0671059	0.382686	0.835807
RRAS	RRAS	20130	AI573426	Harvey rat sarcoma oncogene_ subgroup R	7.19558	7.26639	7.36658	7.34423	7.26043	7.48761	159.802	0.103525	0.302131	0.76219
RTN4	RTN4	68585	1110020G17Rik|AA407876|AA409940|AA960376|ASY|C130026I10Rik|NOGO|NSP-CL|NgA|Nogo-A|Nogo-B|Nogo-C|mKIAA0886|mKIAA4153	reticulon 4	12.7913	12.7299	12.7744	12.7883	12.7888	12.7879	7017.65	0.0227301	0.645012	1
RYR1	RYR1	20190	AI528790|RYR-1|Ryr|skrr	ryanodine receptor 1_ skeletal muscle	8.61895	8.6838	8.89451	8.68973	8.23713	8.62511	394.771	-0.235179	0.304085	0.76219
RYR2	RYR2	20191	9330127I20Rik|RYR-2	ryanodine receptor 2_ cardiac	10.8275	11.0171	10.9169	11.0551	10.6781	10.9081	1911.46	-0.0429278	0.731756	1
RYR3	RYR3	20192	AI851294|C230090H21|RYR-3	ryanodine receptor 3	8.90554	9.27349	8.78894	9.17325	8.53728	8.98056	492.225	-0.0966957	0.734235	1
S100B	S100B	20203	AI850290|Bpb	S100 protein_ beta polypeptide_ neural	11.1208	11.0615	11.0337	11.37	11.3807	11.0237	2296.26	0.186972	0.0821931	0.539899
SART1	SART1	20227	U5-110K	squamous cell carcinoma antigen recognized by T cells 1	7.5346	7.21814	7.39152	7.30116	7.09397	7.52238	162.425	-0.0616156	0.543342	0.960628
SCAMP2	SCAMP2	24044	AI875466|Sc2	secretory carrier membrane protein 2	7.60103	7.70497	7.90031	7.7422	7.82678	7.62191	212.728	0.00698828	0.934425	1
SCN1A	SCN1A	20265	B230332M13|Nav1.1	sodium channel_ voltage-gated_ type I_ alpha	11.6145	11.6682	11.7909	11.2674	11.5064	11.6167	3055.83	-0.231499	0.0854359	0.546465
SCN2A1	SCN2A1	110876	6430408L10|A230052E19Rik|Nav1.2|Scn2a	sodium channel_ voltage-gated_ type II_ alpha 1	12.6934	12.6503	12.6327	12.6437	12.6505	12.6822	6466.64	-0.000592339	0.987561	1
SEC23A	SEC23A	20334	Msec23|Sec23r	SEC23A (S. cerevisiae)	11.3522	11.3578	11.1906	11.3448	11.3331	11.2333	2524.82	0.00213037	0.966225	1
SERPINB6A	SERPINB6A	20719	4930482L21Rik|D330015H01Rik|PI-6|Serpinb6|Spi3|ovalbumin	serine (or cysteine) peptidase inhibitor_ clade B_ member 6a	8.61539	8.33588	8.61274	8.80521	8.7984	8.58621	394.98	0.2171	0.0577394	0.481605
SF3A2	SF3A2	20222	66kDa|AW047242|PRP11|SFA66|Sap62	splicing factor 3a_ subunit 2	9.7948	9.74127	9.68683	9.88613	9.79681	9.87691	889.668	0.112035	0.104626	0.578912
SF3B2	SF3B2	319322	145kDa|2610311M13Rik|2810441F20Rik|B230398H18Rik|SAP145|SF3b1|SF3b145|SF3b150	splicing factor 3b_ subunit 2	10.9121	10.7924	10.7573	10.7709	10.8577	10.8284	1807.53	-0.00374944	0.96492	1
SF3B4	SF3B4	107701	SF3b49|SF3b50|Sap49	splicing factor 3b_ subunit 4	6.40012	6.14775	6.31535	6.44264	6.29696	6.25107	79.2853	0.0703885	0.990362	1
SGPL1	SGPL1	20397	AI428538|D10Xrf456|S1PL|Spl	sphingosine phosphate lyase 1	9.16419	9.12175	9.03834	8.84773	8.98346	8.97052	519.507	-0.193434	0.00560837	0.228385
SH3TC2	SH3TC2	225608	D430044G18Rik	SH3 domain and tetratricopeptide repeats 2	6.1271	6.22792	5.96268	6.22024	6.24182	6.26756	72.2314	0.145051	0.988354	1
SHANK2	SHANK2	210274	ProSAP1|mKIAA1022	SH3/ankyrin domain gene 2	10.3344	10.1984	10.456	10.3548	10.0545	10.4329	1265.22	-0.0477256	0.710963	1
SHH	SHH	20423	9530036O11Rik|Dsh|Hhg1|Hx|Hxl3|M100081	sonic hedgehog	6.51176	6.51032	6.7858	6.4584	6.29696	6.72699	93.5959	-0.0832309	0.521149	0.957771
SIRT1	SIRT1	93759	AA673258|SIR2L1|Sir2|Sir2a|Sir2alpha	sirtuin 1	8.68849	8.71891	8.91186	8.77404	8.54109	8.64102	419.512	-0.140923	0.163987	0.647163
SIRT2	SIRT2	64383	5730427M03Rik|SIR2L2|Sir2l	sirtuin 2	10.4963	10.574	10.4997	10.517	10.6554	10.5016	1489.56	0.0327051	0.530302	0.957771
SIRT7	SIRT7	209011	-	sirtuin 7	9.24489	9.51632	9.48528	9.41664	9.30146	9.50336	680.912	-0.0150036	0.862292	1
SLA	SLA	20491	Slap|Slap-1	src-like adaptor	5.2051	5.37602	5.39974	5.29239	5.83301	5.45199	43.0033	0.257064	0.96061	1
SLC11A1	SLC11A1	18173	Bcg|Ity|Lsh|Nramp|Nramp1|ity	solute carrier family 11 (proton-coupled divalent metal ion transporters)_ member 1	4.41661	4.97266	4.46387	4.97924	4.88192	4.39309	25.7155	0	1	1
SLC12A5	SLC12A5	57138	KCC2|mKIAA1176	solute carrier family 12_ member 5	12.6876	12.6037	12.7102	12.4535	12.5006	12.6363	6202.48	-0.138395	0.193784	0.670191
SLC17A6	SLC17A6	140919	2900073D12Rik|DNPI|VGLUT2	solute carrier family 17 (sodium-dependent inorganic phosphate cotransporter)_ member 6	9.76131	9.35386	10.1763	8.23405	10.0651	9.65205	744.669	-0.317199	0.439815	0.879851
SLC18A2	SLC18A2	214084	1110037L13Rik|9330105E13|Vmat2	solute carrier family 18 (vesicular monoamine)_ member 2	5.97954	6.4779	6.54023	6.20163	6.90577	6.2344	83.8599	0.154598	0.966576	1
SLC18A3	SLC18A3	20508	VAChT|VAT	solute carrier family 18 (vesicular monoamine)_ member 3	5.2791	5.54203	5.6952	5.14429	5.33258	5.53605	42.8595	-0.108547	0.974391	1
SLC1A1	SLC1A1	20510	D130048G10Rik|EAAC1|EAAC2|EAAT3|MEAAC1	solute carrier family 1 (neuronal/epithelial high affinity glutamate transporter_ system Xag)_ member 1	10.4817	10.3946	10.4251	10.4711	10.297	10.3959	1361.42	-0.0497712	0.535575	0.957865
SLC1A2	SLC1A2	20511	1700091C19Rik|2900019G14Rik|AI159670|Eaat2|GLT-1|GLT1|MGLT1	solute carrier family 1 (glial high affinity glutamate transporter)_ member 2	15.0851	14.9849	15.0656	14.9303	14.9457	15.0091	32846.6	-0.0837211	0.139348	0.611838
SLC2A1	SLC2A1	20525	Glut-1|Glut1	solute carrier family 2 (facilitated glucose transporter)_ member 1	8.17634	8.39784	8.44811	8.33572	8.56749	8.36272	333.46	0.0761456	0.440589	0.879851
SLC32A1	SLC32A1	22348	R75019|VGAT|Viaat	solute carrier family 32 (GABA vesicular transporter)_ member 1	10.9788	10.9381	10.9068	10.7558	10.8538	10.9623	1909.91	-0.0849039	0.538649	0.957865
SLC4A10	SLC4A10	94229	NCBE|mKIAA4136	solute carrier family 4_ sodium bicarbonate cotransporter-like_ member 10	11.5603	11.5557	11.4545	11.3855	11.756	11.5211	2975.38	0.0296076	0.758826	1
SLC6A3	SLC6A3	13162	DAT|Dat1	solute carrier family 6 (neurotransmitter transporter_ dopamine)_ member 3	4.2791	4.60343	4.02778	4.32716	4.67547	4.26756	20.5835	0	1	1
SLC6A4	SLC6A4	15567	5-HTT|AI323329|Htt|Sert	solute carrier family 6 (neurotransmitter transporter_ serotonin)_ member 4	4.2051	4.18839	4.39974	4.5198	4.83301	4.56302	21.8796	0	1	1
SLC8A1	SLC8A1	20541	AI852629|AV344025|D930008O12Rik|Ncx1	solute carrier family 8 (sodium/calcium exchanger)_ member 1	12.3732	12.3735	12.3318	12.1085	12.2622	12.2524	4985.77	-0.153602	0.135264	0.608562
SLC9A6	SLC9A6	236794	3732426M05|6430520C02Rik|NHE6|mKIAA0267	solute carrier family 9 (sodium/hydrogen exchanger)_ member 6	11.3792	11.4743	11.3755	11.3137	11.3121	11.2747	2619.21	-0.112331	0.190997	0.670191
SLU7	SLU7	193116	AU018913|D11Ertd730e|D3Bwg0878e	SLU7 splicing factor homolog (S. cerevisiae)	10.9961	10.9171	10.9963	10.8006	10.9153	10.8742	1932.96	-0.110238	0.0457758	0.46251
SMN1	SMN1	20595	AI849087|Gemin1|Smn	survival motor neuron 1	10.098	10.1946	10.1522	10.2179	10.1845	10.0981	1142.18	0.0156135	0.755684	1
SMPD4	SMPD4	77626	4122402O22Rik|mKIAA1418	sphingomyelin phosphodiesterase 4	7.52703	7.6838	7.75409	7.38605	7.42624	7.68465	190.94	-0.145656	0.989924	1
SMYD1	SMYD1	12180	4632404M21Rik|Bop|C78565|Zmynd18	SET and MYND domain containing 1	4.76453	4.82582	4.79829	5.29239	5.33258	5.2344	32.9301	0	1	1
SNAP91	SNAP91	20616	91kDa|AP180|F1-20|mKIAA0656	synaptosomal-associated protein 91	13.3118	13.2778	13.2195	13.1689	13.2031	13.2127	9623.24	-0.0754251	0.142012	0.613321
SNCA	SNCA	20617	NACP|alphaSYN	synuclein_ alpha	12.3695	12.503	12.0961	12.5324	12.3435	12.2018	5188.34	0.0359293	0.75914	1
SNCAIP	SNCAIP	67847	2810407O15Rik|4933427B05Rik|BB104594|SYPH1	synuclein_ alpha interacting protein (synphilin)	6.51176	6.26639	6.28016	6.36111	6.36735	6.25107	80.9883	0.00468564	0.999449	1
SNCB	SNCB	104069	AI838531|betaSYN	synuclein_ beta	9.14947	8.92836	9.1619	8.5642	8.8759	9.07023	497.427	-0.256105	0.122072	0.590916
SNRPA	SNRPA	53607	C430021M15Rik|Rnu1a-1|Rnu1a1|U1-A|U1A	small nuclear ribonucleoprotein polypeptide A	9.63841	9.57689	9.62856	9.67968	9.75311	9.75796	816.005	0.115328	0.135149	0.608562
SOD1	SOD1	20655	B430204E11Rik|Cu/Zn-SOD|CuZnSOD|Ipo-1|Ipo1|SODC|Sod-1	superoxide dismutase 1_ soluble	13.0029	12.9558	12.9229	12.8444	13.009	12.8366	7796.45	-0.0647033	0.33531	0.791142
SOD2	SOD2	20656	MnSOD|Sod-2	superoxide dismutase 2_ mitochondrial	12.2917	12.1413	12.2673	12.1091	12.0704	12.1961	4638.17	-0.109771	0.211246	0.670191
SORCS3	SORCS3	66673	6330404A12Rik|AW045579	sortilin-related VPS10 domain containing receptor 3	9.89675	9.81126	9.86957	9.91212	9.73825	9.95915	932.213	0.00666	0.951789	1
SORL1	SORL1	20660	2900010L19Rik|AI596264|AW261561|LR11|SorLA|gp250|mSorLA	sortilin-related receptor_ LDLR class A repeats-containing	12.7839	12.6684	12.728	12.7872	12.5884	12.7716	6752.65	-0.0116981	0.904396	1
SOX10	SOX10	20665	Dom|Sox21	SRY (sex determining region Y)-box 10	7.24258	7.32225	7.43217	7.16366	7.42624	7.53605	163.577	0.0619285	0.525412	0.957771
SOX9	SOX9	20682	2010306G03Rik|AV220920|mKIAA4243	SRY (sex determining region Y)-box 9	10.0683	9.98569	9.92331	9.9586	10.1686	9.79965	1012.72	-0.0213455	0.825783	1
SP1	SP1	20683	1110003E12Rik|AA450830|AI845540|Sp1-1	trans-acting transcription factor 1	8.00157	8.01282	8.0436	7.84173	8.02488	7.98804	253.429	-0.0569598	0.465462	0.902343
SP100	SP100	20684	A430075G10Rik	nuclear antigen Sp100	6.34949	6.08455	6.33263	6.5787	6.29696	6.28386	79.9504	0.158941	0.263455	0.720785
SPAST	SPAST	50850	Spg4|mKIAA1083	spastin	10.5346	10.5711	10.5006	10.4999	10.574	10.4108	1463.49	-0.0441151	0.492141	0.919087
SPI1	SPI1	435318	2B1|Gm5657|Serpina3d|spi1|Serpina3d-ps	serine (or cysteine) peptidase inhibitor_ clade A_ member 3D_ pseudogene	7.34088	7.48607	7.29786	7.70303	7.50641	7.46634	176.897	0.192977	0.0629786	0.496985
SPTBN2	SPTBN2	20743	Spnb3|mKIAA0302	spectrin beta_ non-erythrocytic 2	12.1324	12.2521	12.364	12.2412	11.9408	12.3685	4759.14	-0.0673579	0.579218	0.978632
SQSTM1	SQSTM1	18412	A170|OSF-6|Osi|STAP|STONE14|p62	sequestosome 1	12.4694	12.403	12.4319	12.5737	12.5139	12.4894	5713.77	0.0907504	0.0263475	0.388186
SRC	SRC	20779	AW259666|pp60c-src	Rous sarcoma oncogene	10.439	10.3892	10.5016	10.5198	10.3501	10.587	1412.9	0.0404721	0.629703	1
SRI	SRI	109552	2210417O06Rik|2900070H08Rik|Sor	sorcin	10.7956	10.6659	10.6893	10.6889	10.7775	10.6473	1675.96	-0.0148681	0.742089	1
SRSF4	SRSF4	57317	5730499P16Rik|AW550192|MNCb-2616|SRp75|Sfrs4	serine/arginine-rich splicing factor 4	9.79006	9.84342	9.80913	9.73897	9.7249	9.75796	877.594	-0.0809487	0.211425	0.670191
STAB1	STAB1	192187	FEEL-1|FELE-1|MFEEL-1|MS-1|STAB-1|mKIAA0246	stabilin 1	6.87604	6.70497	6.66823	7.30116	7.43446	6.92707	126.704	0.495459	0.00166584	0.187222
STAMBPL1	STAMBPL1	76630	1700095N21Rik|8230401J17Rik|ALMalpha|AMSH-FP	STAM binding protein like 1	10.0353	9.93882	9.98334	9.74381	9.75147	9.86883	946.809	-0.20888	0.0197836	0.363285
STAT1	STAT1	20846	2010005J02Rik|AA408197	signal transducer and activator of transcription 1	8.45303	8.50631	8.3791	8.62484	8.52193	8.43384	358.669	0.0769523	0.438259	0.879851
STAT3	STAT3	20848	1110034C02Rik|AW109958|Aprf	signal transducer and activator of transcription 3	8.7154	8.51831	8.72495	8.90063	8.90872	8.81095	434.484	0.228811	0.0207534	0.363285
STX1A	STX1A	20907	HPC-1	syntaxin 1A (brain)	11.1006	11.0029	11.2367	10.774	10.8408	11.2079	2086.89	-0.177268	0.199461	0.670191
STX1B	STX1B	56216	Stx1b2|Stx1bl|Syn1b	syntaxin 1B	13.5769	13.5478	13.6776	13.5152	13.3968	13.6443	12075.3	-0.0825299	0.283262	0.749999
STX2	STX2	13852	AW538950|Epim|G1-536-1|Syn-2|repro34	syntaxin 2	9.03666	9.15802	8.94313	8.91212	8.69271	8.86341	489.221	-0.247073	0.012896	0.30422
SUCLA2	SUCLA2	20916	4930547K18Rik	succinate-Coenzyme A ligase_ ADP-forming_ beta subunit	12.7445	12.7694	12.7311	12.7436	12.784	12.6848	6854.77	-0.011439	0.778919	1
SYNJ1	SYNJ1	104015	A930006D20Rik|AA675315|mKIAA0910	synaptojanin 1	12.0592	12.1109	12.0088	12.0859	11.9124	12.2109	4283.74	0.00923006	0.916998	1
SYT1	SYT1	20979	AW124717|G630098F17Rik|SytI	synaptotagmin I	12.8113	12.6929	12.8176	12.6606	12.6707	12.7203	6788.56	-0.0910312	0.301704	0.76219
SYT13	SYT13	80976	5730409J20Rik|AI549909|mKIAA1427	synaptotagmin XIII	11.8809	11.8466	11.9466	11.7297	11.6585	11.7847	3585.16	-0.169683	0.0235975	0.375441
SYT4	SYT4	20983	SytIV	synaptotagmin IV	11.849	11.8027	11.8076	11.4525	11.6858	11.6727	3354.11	-0.219352	0.0427146	0.457458
SYT7	SYT7	54525	AI851541|B230112P13Rik	synaptotagmin VII	11.189	11.0086	11.3702	11.2081	11.0043	11.2995	2320.06	-0.0205846	0.88095	1
TAF10	TAF10	24075	30kDa|AU041226|TAFII30|Taf2h	TAF10 RNA polymerase II_ TATA box binding protein (TBP)-associated factor	11.3949	11.3091	11.26	11.273	11.4543	11.25	2562.89	0.00301307	0.959396	1
TAF4	TAF4	NA	NA	NA	8.57188	8.64417	8.66141	8.62484	8.29696	8.65048	381.346	-0.123118	0.213359	0.670191
TAF4B	TAF4B	72504	105kDa|2610524B04Rik|4932409F03Rik|AW987595|TAFII-105|TAFII105|Taf2c2	TAF4B RNA polymerase II_ TATA box binding protein (TBP)-associated factor	7.35805	7.66232	7.70186	7.40245	7.72992	7.33951	185.125	-0.0766794	0.428788	0.877427
TAF6L	TAF6L	225895	2810417N14Rik|BB223262|C530024J06Rik|Paf65a	TAF6-like RNA polymerase II_ p300/CBP-associated factor (PCAF)-associated factor	7.63665	7.88265	7.75409	7.69639	7.59708	7.62831	207.821	-0.109365	0.220364	0.670191
TAF9	TAF9	108143	2310012M09Rik|AA673500|AU045423|TAFII31|TAFII32|Taf2g	TAF9 RNA polymerase II_ TATA box binding protein (TBP)-associated factor	11.1703	11.2646	11.132	11.3658	11.28	11.194	2409.37	0.090562	0.200631	0.670191
TARDBP	TARDBP	230908	1190002A23Rik|C85084|TDP-43|Tdp43	TAR DNA binding protein	10.855	10.6874	10.8184	10.7889	10.8767	10.7689	1781.89	0.0228835	0.797226	1
TAZ	TAZ	66826	5031411C02Rik|9130012G04Rik|AW107266|AW552613|G4.5	tafazzin	10.1018	10.2676	10.2361	10.082	10.0901	10.2069	1147.34	-0.0812608	0.367477	0.825136
TBP	TBP	21374	GTF2D1|Gtf2d|SCA17|TFIID	TATA box binding protein	9.31912	9.24005	9.0926	9.22255	9.06515	9.01025	571.372	-0.131508	0.177954	0.662146
TBPL1	TBPL1	237336	4732475G08|AW011832|AW491032|D18347|STD|TLF|TRF2|TRP|Tlp	TATA box binding protein-like 1	11.1672	11.2058	11.1277	11.1762	11.2342	11.0825	2297.11	-0.00432998	0.933027	1
TBR1	TBR1	21375	-	T-box brain gene 1	8.89087	8.53022	9.13014	8.04858	8.14496	8.90616	390.313	-0.500215	0.0760902	0.53103
TCERG1	TCERG1	56070	2410022J09Rik|2900090C16Rik|AI428505|CA150b|FBP23|FBP28|Taf2s|ca150|p144	transcription elongation regulator 1 (CA150)	10.2598	10.3639	10.2824	10.3033	10.2206	10.409	1266.38	0.00591626	0.93428	1
TCIRG1	TCIRG1	27060	ATP6N1C|ATP6a3|Atp6i|OC-116|OPTB1|Stv1|TIRC7|Vph1|oc	T cell_ immune regulator 1_ ATPase_ H+ transporting_ lysosomal V0 protein A3	7.21456	7.10593	7.18824	6.7162	7.10432	6.98804	132.779	-0.204872	0.0814063	0.539899
TENM2	TENM2	23964	Odz2|Odz3|Ten-2|Ten-m2	teneurin transmembrane protein 2	11.5566	11.543	11.4206	11.2437	11.2014	11.4933	2720.75	-0.197709	0.0716798	0.511007
TFAM	TFAM	21780	AI661103|Hmgts|mtTFA|tsHMG	transcription factor A_ mitochondrial	10.1788	10.0765	10.0989	10.1661	10.2122	10.1062	1128.17	0.0412861	0.389539	0.835807
TGFB1	TGFB1	21803	TGF-beta1|TGFbeta1|Tgfb|Tgfb-1	transforming growth factor_ beta 1	7.35805	6.93733	7.02778	7.32716	7.46689	7.06552	146.74	0.186551	0.987666	1
TGFBR2	TGFBR2	21813	1110020H15Rik|AU042018|DNIIR|RIIDN|TBR-II|TbetaR-II|TbetaRII	transforming growth factor_ beta receptor II	8.36232	8.19837	8.25773	8.54587	8.83301	8.37799	344.704	0.33169	0.0245738	0.378894
TH	TH	21823	-	tyrosine hydroxylase	4.60103	5.26639	4.11024	5.0223	4.88192	4.85252	27.6473	0	1	1
THY1	THY1	21838	CD90|T25|Thy-1|Thy-1.2|Thy1.1|Thy1.2	thymus cell antigen 1_ theta	13.7321	13.7437	13.7364	13.7883	13.722	13.8282	13858	0.0419219	0.11718	0.590916
TIE1	TIE1	21846	D430008P04Rik|TIE|tie-1	tyrosine kinase with immunoglobulin-like and EGF-like domains 1	6.40012	6.20829	6.39974	6.62134	5.88192	6.56302	81.3313	0.0791549	0.988411	1
TLR2	TLR2	24088	Ly105	toll-like receptor 2	5.16663	6.08455	5.7732	6.22024	6.14496	5.64102	57.2195	0.329883	0.931859	1
TLR4	TLR4	21898	Lps|Ly87|Ran/M1|Rasl2-8	toll-like receptor 4	5.60103	5.18839	5.29786	5.60727	6.10432	5.73887	48.1553	0	1	1
TMEM119	TMEM119	231633	AW208946|BC025600|obif	transmembrane protein 119	8.83982	8.83864	8.72495	9.09219	8.99184	8.75357	469.019	0.146438	0.206856	0.670191
TNC	TNC	21924	AI874626|TnC|cTnC|cTnI|tncc|Tnnc1	troponin C_ cardiac/slow skeletal	7.37503	7.30387	7.1977	6.84173	7.78881	6.6785	146.79	-0.0902486	0.984724	1
TNF	TNF	21926	DIF|TNF-a|TNF-alpha|TNFSF2|TNFalpha|Tnfa|Tnfsf1a	tumor necrosis factor	4.71206	5.69089	5.89451	5.48943	5.0625	5.39309	41.4628	0	1	1
TNFRSF10B	TNFRSF10B	21933	DR5|KILLER|Ly98|MK|TRAILR2|TRICK2A|TRICK2B|TRICKB	tumor necrosis factor receptor superfamily_ member 10b	4.41661	5.06286	4.64075	4.5198	4.78239	4.33169	24.6871	0	1	1
TNFRSF11B	TNFRSF11B	18383	OCIF|Opg|TR1	tumor necrosis factor receptor superfamily_ member 11b (osteoprotegerin)	5.88791	6.34039	6.68178	6.22024	6.46689	5.56302	73.1797	-0.17595	0.969496	1
TNFRSF12A	TNFRSF12A	27279	AI255180|C87282|Fn14|HPIP|TWEAK-R|TweakR	tumor necrosis factor receptor superfamily_ member 12a	7.00157	6.54203	6.99559	6.93484	7.31488	6.94768	124.164	0.232137	0.977706	1
TNFRSF1A	TNFRSF1A	21937	CD120a|FPF|TNF-R|TNF-R-I|TNF-R1|TNF-R55|TNF-alphaR1|TNFAR|TNFR60|TNFRI|TNFRp55|TNFalpha-R1|Tnfr-2|Tnfr1|p55|p55-R	tumor necrosis factor receptor superfamily_ member 1a	6.79006	7.26639	7.37494	7.42669	7.55246	6.94768	149.746	0.182185	0.985229	1
TNFRSF1B	TNFRSF1B	21938	CD120b|TNF-R-II|TNF-R2|TNF-R75|TNF-alphaR2|TNFBR|TNFR80|TNFRII|TNFalpha-R2|Tnfr-1|Tnfr2|p75	tumor necrosis factor receptor superfamily_ member 1b	5.97954	5.71891	5.8472	6.04337	6.12478	6.05606	62.3208	0.256877	0.122799	0.590916
TNR	TNR	21960	J1-tenascin|TN-R|janusin|restrictin	tenascin R	11.147	11.2138	11.0741	11.4004	11.2494	11.1864	2371.96	0.133948	0.22614	0.678681
TOR1A	TOR1A	30931	DQ2|Dyt1|torsinA	torsin family 1_ member A (torsin A)	10.0313	10.1374	10.0091	10.0641	9.99323	9.98056	1049.84	-0.0518386	0.55939	0.969184
TPM1	TPM1	22003	AA986836|AI854628|TM2|Tm3|Tmpa|Tpm-1|alpha-TM	tropomyosin 1_ alpha	11.6225	11.7037	11.5769	11.6876	11.5842	11.5639	3154.37	-0.0239125	0.693734	1
TRADD	TRADD	71609	9130005N23Rik|AA930854	TNFRSF1A-associated via death domain	5.04464	4.87645	4.64075	5.0223	5.4013	5.16568	32.5636	0	1	1
TREM1	TREM1	58217	-	triggering receptor expressed on myeloid cells 1	3.41661	3.71891	4.02778	3.39427	3.29696	2.39309	10.3719	0	1	1
TREM2	TREM2	83433	TREM-2|Trem2a|Trem2b|Trem2c	triggering receptor expressed on myeloid cells 2	8.14205	8.41934	8.09006	8.62134	8.68928	8.29597	332.3	0.33889	0.051974	0.480746
TRF	TRF	22041	AI266983|Cd176|HP|Tf|Tfn|hpx	transferrin	13.3569	13.1286	13.2516	13.3792	13.8607	13.532	10946.5	0.356859	0.0347137	0.4328
TRIM28	TRIM28	21849	AA408787|KAP-1|KRIP-1|MommeD9|Tif1b|Tif1beta	tripartite motif-containing 28	10.2655	10.2521	10.1277	10.4476	10.2822	10.3473	1249.44	0.144595	0.136478	0.608562
TRIM37	TRIM37	68729	1110032A10Rik|2810004E07Rik|AI848587|AU043018|MUL|TEF3|mKIAA0898	tripartite motif-containing 37	12.4187	12.4172	12.4555	12.2802	12.3351	12.3766	5332.3	-0.101178	0.214361	0.670191
TRP53	TRP53	22059	Tp53|bbl|bfy|bhy|p44|p53	transformation related protein 53	7.19558	7.00715	7.12022	7.15401	7.09397	7.29195	141.417	0.0887495	0.993719	1
TRPM2	TRPM2	28240	9830168K16Rik|C79133|LTRPC2|TRPC7|Trp7|Trrp7	transient receptor potential cation channel_ subfamily M_ member 2	8.4207	8.45726	8.49873	8.32286	8.44671	8.51894	348.303	-0.0227238	0.730351	1
TRPV1	TRPV1	193034	OTRPC1|TRPV1alpha|TRPV1beta|VR-1|Vr1	transient receptor potential cation channel_ subfamily V_ member 1	4.60103	4.26639	4.33263	4.68973	4.29696	4.56302	21.9827	0	1	1
TSPO	TSPO	12257	Bzrp|IBP|PBR|Tspo1	translocator protein	5.08646	5.79983	5.7732	5.93484	6.14496	5.61549	52.922	0	1	1
TWISTNB	TWISTNB	28071	2410173G11|2810024J17Rik|D16Wsu83e	twist basic helix-loop-helix transcription factor 1 neighbor	9.04993	8.97557	8.9599	8.86262	9.08094	8.81936	497.328	-0.0875669	0.288065	0.749999
TXNL1	TXNL1	53382	32kDa|TRP32|Txnl	thioredoxin-like 1	9.81048	9.74639	9.59674	9.70137	9.84231	9.68157	849.112	0.020282	0.865989	1
U2AF2	U2AF2	22185	65kDa	U2 small nuclear ribonucleoprotein auxiliary factor (U2AF) 2	9.00974	9.24488	9.2071	9.23405	9.12478	9.21114	576.808	0.0309121	0.793251	1
UBE2K	UBE2K	53323	AW492011|D5Ertd601e|E2-25k|HIP-2|Hip2|Hypg|Lig	ubiquitin-conjugating enzyme E2K	11.2199	11.2138	11.2378	11.1928	11.2152	11.086	2343.19	-0.0616179	0.130717	0.608562
UBE2N	UBE2N	93765	1500026J17Rik|AL022654|BB101821|UBC13	ubiquitin-conjugating enzyme E2N	10.8678	10.7625	10.7779	10.8552	10.8976	10.7725	1810.6	0.037614	0.564126	0.973999
UBE3A	UBE3A	22215	4732496B02|5830462N02Rik|A130086L21Rik|Hpve6a|mKIAA4216	ubiquitin protein ligase E3A	11.9927	12.0075	11.8554	12.0006	12.0208	11.8742	3979.95	0.0124921	0.829615	1
UBQLN1	UBQLN1	56085	1110046H03Rik|1810030E05Rik|AU019746|C77538|D13Ertd372e|Da41|Dsk2|Plic-1|Plic1|Xdrp1	ubiquilin 1	10.9899	11.0164	10.8814	10.9178	11.0431	10.956	2002.28	0.0079816	0.888327	1
UCHL1	UCHL1	22223	AW822034|C88048|PGP 9.5|PGP9.5|R75593|UCH-L1|UCHL-1|gad	ubiquitin carboxy-terminal hydrolase L1	6.02326	6.01847	5.98471	6.18277	5.80792	5.95788	63.8155	0.0243818	0.995476	1
UGCG	UGCG	22234	AU043821|C80537|Epcs21|GlcT-1|Ugcgl	UDP-glucose ceramide glucosyltransferase	11.5318	11.4901	11.4809	11.4372	11.4365	11.4215	2829.5	-0.0713693	0.203744	0.670191
UGT8A	UGT8A	22239	AI850488|AW455908|Cgt|Ugt8|mCerGT	UDP galactosyltransferase 8A	9.83829	9.72582	9.72331	9.68303	9.97503	9.89824	895.959	0.0882326	0.483699	0.917232
UNC13A	UNC13A	382018	2410078G03Rik|Munc13-1	unc-13 homolog A (C. elegans)	12.1572	12.1458	12.1921	12.1504	11.8512	12.2002	4439.34	-0.0994269	0.416601	0.868574
USP21	USP21	30941	ESTM28|Usp16|Usp23|W53272	ubiquitin specific peptidase 21	8.51176	8.57305	8.32402	8.32716	8.48283	8.30399	342.62	-0.120285	0.252129	0.711199
USP30	USP30	100756	6330590F17Rik|AI851327|D5Ertd483e	ubiquitin specific peptidase 30	9.50984	9.4942	9.52151	9.53847	9.60621	9.69535	755.313	0.103873	0.147883	0.618015
VCP	VCP	269523	3110001E05|CDC48|p97|p97/VCP	valosin containing protein	11.6247	11.5347	11.4838	11.5151	11.6558	11.6465	3054.63	0.0574213	0.376014	0.828939
VEGFA	VEGFA	22339	Vegf|Vpf	vascular endothelial growth factor A	10.007	9.78665	10.1655	9.726	9.92777	10.0549	985.451	-0.0904511	0.487508	0.917232
VIP	VIP	22353	-	vasoactive intestinal polypeptide	9.86857	9.77502	9.97923	9.34847	9.50446	9.71051	830.427	-0.366198	0.0384708	0.439761
WFS1	WFS1	22393	AI481085|wolframin	Wolfram syndrome 1 homolog (human)	10.6489	10.5702	10.9424	10.2477	10.2218	10.8102	1523.89	-0.28506	0.191098	0.670191
XAB2	XAB2	67439	0610041O14Rik|AV025587	XPA binding protein 2	9.60463	9.67489	9.56419	9.57689	9.68067	9.6426	789.054	0.0144326	0.847119	1
XBP1	XBP1	22433	D11Ertd39e|TREB-5|TREB5|XBP-1	X-box binding protein 1	11.2535	11.0072	11.2118	11.089	11.0731	10.9818	2199.14	-0.112758	0.212109	0.670191
XIAP	XIAP	11798	1110015C02Rik|Aipa|Api3|Birc4|IAP3|ILP-1|MIHA	X-linked inhibitor of apoptosis	11.4719	11.4059	11.4456	11.2573	11.4634	11.311	2688.38	-0.0999	0.0900898	0.55822
XK	XK	22439	1810038K19Rik|XRG1|Xkh	Kell blood group precursor (McLeod phenotype) homolog	7.5938	7.66952	7.42413	7.5273	7.4013	7.47347	182.901	-0.0829658	0.370622	0.827347
ZFP24	ZFP24	NA	NA	NA	9.03399	9.21568	9.16672	9.23405	9.26505	9.12554	577.432	0.0662354	0.265266	0.720785
