# Supplementary material for: Lack of ApoE inhibits ADan amyloidosis in a mouse model of familial Danish dementia
Source: J Biol Chem. 2022 Nov 25;299(1):102751. doi: 10.1016/j.jbc.2022.102751 (PMC9792896; doi:10.1016/j.jbc.2022.102751)
Supplement: NS Mm NeuroPath [file mmc8.zip]

Archive with 1 entries (1 files):
- jbc_102751_mmc8.rlf
