# Supplementary material for: Lack of ApoE inhibits ADan amyloidosis in a mouse model of familial Danish dementia
Source: J Biol Chem. 2022 Nov 25;299(1):102751. doi: 10.1016/j.jbc.2022.102751 (PMC9792896; doi:10.1016/j.jbc.2022.102751)
Supplement: NS Mm NeuroPath [file mmc8.zip › jbc_102751_mmc8.rlf]

; Generated by rlf_generator_v2.3
; Rev 1
[Header]
Version=3.0
Date=20170814
NSpot=6
Backbone=DV1
NBasePair=1100
ClassCount=7
ClassKey0=0
ClassKey1=1
ClassKey2=2
ClassKey3=3
ClassKey4=4
ClassKey5=5
ClassKey6=6

ClassName0=Endogenous
ClassActive0=2
ClassDate0=20170814
ClassSource0=NA
ClassPreparer0=rlf_generator

ClassName1=Positive
ClassActive1=3
ClassDate1=20170814
ClassSource1=NA
ClassPreparer1=rlf_generator

ClassName2=Negative
ClassActive2=3
ClassDate2=20170814
ClassSource2=NA
ClassPreparer2=rlf_generator

ClassName3=Binding
ClassActive3=1
ClassDate3=20170814
ClassSource3=NA
ClassPreparer3=rlf_generator

ClassName4=Purification
ClassActive4=1
ClassDate4=20170814
ClassSource4=NA
ClassPreparer4=rlf_generator

ClassName5=Reserved
ClassActive5=1
ClassDate5=20170814
ClassSource5=NA
ClassPreparer5=rlf_generator

ClassName6=Housekeeping
ClassActive6=2
ClassDate6=20170814
ClassSource6=NA
ClassPreparer6=rlf_generator


[Content]
ColumnCount=8
RecordCount=810
Columns=Classification,TargetSeq,BarCode,GeneName,ProbeID,Species,Accession,Comments
Record0=3,NA,BGRYGR,bindspike1.1,bindspike1.1:0,NA,bindspike1.1,BS
Record1=3,NA,YRBRBY,bindspike2.1,bindspike2.1:0,NA,bindspike2.1,BS
Record2=3,NA,RBYBYB,bindspike3.1,bindspike3.1:0,NA,bindspike3.1,BS
Record3=4,NA,BRYBGY,purespike1.1,purespike1.1:0,NA,purespike1.1,PS
Record4=4,NA,YGBYBG,purespike2.1,purespike2.1:0,NA,purespike2.1,PS
Record5=4,NA,GBRGYB,purespike3.1,purespike3.1:0,NA,purespike3.1,PS
Record6=1,TCAGGCCTTGCCCTTACTAATGGCGCGTTGTAACGGGCCTTGAGGGAATGTCACTATTGAGGCACCCGTTCGACCCTCAGAGATATACCATTCCGCCTAT,GRYBRG,POS_A(128),ERCC_00117.1:385,CUS,ERCC_00117.1,RNA SPIKE
Record7=1,ATGAAAGCGCTGCTACTATGATAAGAGTACACGTACAGGTCTCGCCCGATTGGATTATGGCGAGCTGCCGCATTGACGGACATACCTTTGAACGTAATCG,YBRGRB,POS_B(32),ERCC_00112.1:695,CUS,ERCC_00112.1,RNA SPIKE
Record8=1,GCCGCTTTCGCTCGGGTCTGCGGGTTATAGCTTTTCAGTCTCGACGGGCTAGCACACATCTGGTTGACTAGGCGCATAGTCGCCATTCACAGATTTGCTC,BYBGYB,POS_C(8),ERCC_00002.1:850,CUS,ERCC_00002.1,RNA SPIKE
Record9=1,TACCTGGCATTTGGGCACTTCTTGCGTTTAAGCGGGAAAGATCGCGAGGGCCCGCTATTTGCGATACTTCCCATGTCGGTGCCGTCGCCTCTATGTACTC,RGBYGB,POS_D(2),ERCC_00092.1:540,CUS,ERCC_00092.1,RNA SPIKE
Record10=1,GGTTGAATTTGAGCGGATGGGCTCAACTGCGTCGTAACCGGTAGATACAGGGCATACGAGCCTCCCTATTTAACGGCATCATCCCGCGTAGTGCTGGTCA,YGBGRY,POS_E(0.5),ERCC_00035.1:485,CUS,ERCC_00035.1,RNA SPIKE
Record11=1,ACGAAGCTGTTCGGCCGCACGCAAGTACCTCCCACTTAGAAAGCGAATAACCCAACGACCGTGTTCAACCCTGGCCGTCTCTCAACCAGGTATGCAATCA,GRYRGB,POS_F(0.125),ERCC_00034.1:195,CUS,ERCC_00034.1,RNA SPIKE
Record12=2,AACCGCCGCATACGGCCGATTGTCGCAGCCCGGGTCGATTATAACAACGGTGCAATCTCAGCTAAACCGACGCAGTTTTGCTCCTTGGATTCTGAGCCCG,GBRYGY,NEG_A(0),ERCC_00096.1:230,CUS,ERCC_00096.1,RNA SPIKE
Record13=2,GCACTGGCATTGGTCGTTTCAGGAGGCCATACAGAACTGGTTTATATGAAGGAACATGGATCATTTGAAGTCATTGGGGAAACCCTTGATGATGCGGCAG,YRGBYR,NEG_B(0),ERCC_00041.1:440,CUS,ERCC_00041.1,RNA SPIKE
Record14=2,GTACAGGCTGCTGGCTCATGTTTCCTTCTACGCTGCACTTGCGGGCATAGAGGTCGGTTGCGATCTATATTCGGAGATAACTATTCACCCAGCGCCACTC,BRYRBR,NEG_C(0),ERCC_00019.1:140,CUS,ERCC_00019.1,RNA SPIKE
Record15=2,AGAGATCACGTGGACCAAAGCTGATTGATTACGGGACTGGCCGTAAGTGCTGCCCGCGAGTAGATCGTCTAGATCCGGCTAAAATTCCCTGCGGTGCCTT,BYGBYG,NEG_D(0),ERCC_00076.1:355,CUS,ERCC_00076.1,RNA SPIKE
Record16=2,CCCAGATGACCTTCTCCCTCATAATCACTTAATCTGAGCGCAGGAGGCAGGCTGTATTAATTCCGGCCTCCAACCGGACCGTGGAACGACGCGACCAAGT,GBRBYG,NEG_E(0),ERCC_00098.1:785,CUS,ERCC_00098.1,RNA SPIKE
Record17=2,GGGTCCTTACCGGCTGTAAGCTCACTACAATCCAGGTACAGAGTGCGTTAACCGGCCATTAGAGGGCCGCTACACCCGTCAGAATTTAAACGTATGGGCG,YBRYBR,NEG_F(0),ERCC_00126.1:220,CUS,ERCC_00126.1,RNA SPIKE
Record18=2,ACCCGTATGAACTGTTGCCGGCTCGGAAATGTTAAGGCTCTGCGCACGCACTTTATCATTCGCAGCCTGTTCTGTCAGCGGGTCAGCCTAGGTTACGGTG,RYGYBY,NEG_G(0),ERCC_00144.1:15,CUS,ERCC_00144.1,RNA SPIKE
Record19=2,TTGGTCCGAGGAGGCATATAGGAAACGATGGGCACGCGCTATTCAGACGTTATTTGGTATGGAGTAAGAGGCCGGAAACTGGGCTCGATTGATGGATACT,RYGRGR,NEG_H(0),ERCC_00154.1:115,CUS,ERCC_00154.1,RNA SPIKE
Record20=0,CGGCAGCAGCGCCTTCAATCCTCAAGGGGAGCCGAGCGAACAACCCTATGAGCACCTGACCACAGAGTCCTTTTCTGACATCGCTCTGAATAATGAGAAG,RGRBRY,Egr1,NM_007913.5:515,Mm,NM_007913.5,ENDOGENOUS
Record21=0,GAGGCTGACCTCTGCCCAGACCGCAGTATCCATAGCTTCCAGAACCTGGGGATCCAGTGTGTGAAGAAGCGAGACCTGGAGCAAGCCATTAGCCAGCGAA,YBYGBG,Rela,NM_009045.4:645,Mm,NM_009045.4,ENDOGENOUS
Record22=0,CTGGTGTGGAGTGCCGTATCCAGGTGAGCGAAGAGAGCTACCGTGTGCTGAGCAAGATGGGTTATGACTTTGACTACCGAGGGACCGTGAATGTCAAGGG,RGRGYB,Adcy9,NM_009624.1:3640,Mm,NM_009624.1,ENDOGENOUS
Record23=0,AAAGGGAGCGGCACTGGGAGACCAAAGGCAGCAGCATCAGAAGGTGTTCAGGTGAAAAGGGTCCTGGAGAAGAGCCCTGGGAAACTTGTTGTCAAGATGC,BYBRGY,Mecp2,NM_010788.2:755,Mm,NM_010788.2,ENDOGENOUS
Record24=0,GCAAAAATGGACGTGAGGACTTCTATCGCAACTGGAAGGCCTATGCTGCTGGGTTTGGAGACCGCAGAGAAGAATTTTGGCTTGGACTGGATAACCTGAG,BGBRYR,Tnc,NM_011607.1:5665,Mm,NM_011607.1,ENDOGENOUS
Record25=0,AACATCGACTCCAACCCTTACGACACCGACAAGATGGCCGCCGAGTTCATCCAGCAGTTCAACAACCAGGCCTTCTCAGTGGGGCAGCAGCTTGTCTTTA,BYGYBR,Nsf,NM_008740.2:395,Mm,NM_008740.2,ENDOGENOUS
Record26=0,AACAATGATTTCCAAAACTACCTACGGACACAGACTGGGAACACGACCACCATCAATATCATTATCTGCACAGTGGACTACCTCCTGCGGCTGCAGGAAT,BRYGRG,Ryr1,NM_009109.1:11830,Mm,NM_009109.1,ENDOGENOUS
Record27=0,TGTGGCAGAGGCAGCTGGAAAGACAAAAGAGGGAGTCCTCTATGTAGGTTCCAAAACTAAGGAAGGAGTGGTTCATGGAGTGACAACAGTGGCTGAGAAG,GRBRBG,Snca,NM_009221.2:285,Mm,NM_009221.2,ENDOGENOUS
Record28=0,CATGCAGGTAACAAGAGTGAAAGCAGAGCTGACATTTGCCAGGCTTTCCTGGAGCAGGCCAGTGAGTGTAGACGTGTGTAAAGATGTCGCCAGTTCTCAC,GBRYBG,Ap2b1,NM_001035854.2:4160,Mm,NM_001035854.2,ENDOGENOUS
Record29=0,CCACCACTCTTGACCTTCACTCTGTCTATAGTCCCGCCTCATCCTGGATCTTGTACTGAGCGGCAGCTAAAAGTGTTCTACCCAGTGCCCTGTCACTCTA,GBRGRG,Csf1r,NM_001037859.1:3655,Mm,NM_001037859.1,ENDOGENOUS
Record30=0,ACAGAAGACTCTGTATGGACGGCCCAACTGGGATAACGAGTTCAAGACCATTGCAAGTGAACACCCTAACACCACAATAGGCGTTTTCCTGTGTGGCCCT,GBYBGR,Cybb,NM_007807.2:1535,Mm,NM_007807.2,ENDOGENOUS
Record31=0,TACCAAAGCGACAACCAAGCAAGTTGGGTCCATCGGATGCTAATGGCCTTGGTGAGCGACTCGGCTTTATTCAATACCCGAGAAGGACGTGCCGGAAAGG,YRBYRG,Pla2g4a,NM_008869.2:1525,Mm,NM_008869.2,ENDOGENOUS
Record32=0,GAGCAACCGGGAGCTGGTGGTCGACTTTCTCTCCTACAAGCTTTCCCAGAAAGGATACAGCTGGAGTCAGTTTAGTGATGTCGAAGAGAATAGGACTGAG,YGBGBR,Bcl2l1,NM_009743.4:200,Mm,NM_009743.4,ENDOGENOUS
Record33=0,GAGGCTGACTTCCTGTATGCTTACTCTACAGCACCTGGTTACTATTCCTGGAGAAATTCAAAGGACGGGTCGTGGTTCATCCAGTCCCTTTGCAGCATGC,RGRYBR,Casp3,NM_009810.2:630,Mm,NM_009810.2,ENDOGENOUS
Record34=0,ATTTCTGAAGTAGTTTCTCAGACACCTGCTCCAAGCACCCATGCAGCAGCTCCACTGCCTGGCACTGAGCAGAAAGACAAAGAACTTGATGATGCCTTGG,RBGBYG,Cast,NM_009817.1:1820,Mm,NM_009817.1,ENDOGENOUS
Record35=0,AATACGTGGTCGGAGAGCTCATCTGGAATTTCGCCGACTTCATGACGAACCAGTCACCGCTGAGAGTAATCGGAAACAAGAAGGGGATCTTCACTCGCCA,BGBRBG,Gusb,NM_010368.1:1735,Mm,NM_010368.1,ENDOGENOUS
Record36=0,CGGCTAGTGACAGGCTGGGTAAAACCCATCATCATTGGCCGACATGCATATGGGGACCAATACAGAGCAACTGATTTTGTTGTTCCTGGGCCTGGAAAAG,BRYRYB,Idh1,NM_010497.2:495,Mm,NM_010497.2,ENDOGENOUS
Record37=0,GGGGACCGTCATCCAATATGGCAACGTGATCCAGCTCCTGCATTTGAAAAGCAATAAATACCTGACTGTGAATAAGAGGCTCCCAGCCTTGCTAGAGAAG,BYBYGR,Itpr1,NM_010585.2:660,Mm,NM_010585.2,ENDOGENOUS
Record38=0,TTCACCACAGATGCCATCACTCTGGCCATGAACCGAGATGGCTCTAGTGGGGGTGTCATCTACCTGGTCACCATCACAGCTGCTGGTGTGGACCATCGAG,BRBGRB,Psmb9,NM_013585.2:540,Mm,NM_013585.2,ENDOGENOUS
Record39=0,TGTTATGGAACTGAAAGTCTTTGACCATGACCTGGTGACCAAAGATGACCCAGTGTTGTCAGTGCTGTTTGACGTGGGGACCCTGCAAATTGGGACTCAG,BRGBGR,Pla2g4b,XM_925095.2:310,Mm,XM_925095.2,ENDOGENOUS
Record40=0,GACTATGTGTCAAAGAAACCCAAACAGGAAGAGGAGGAATGGACTGATGACGACCTGGTAGATTCTCTCTAACCATAATAAATGACCGCAGCAGTACTTA,GRYBYB,Ccnh,NM_023243.2:960,Mm,NM_023243.2,ENDOGENOUS
Record41=0,GATTGTATCTGGCCTTACCTCCTTTTTGCCTATCCAGATGCACTGGTACCGTGCCACCCACAAGAAAGCTATCGATTGTTACACCGAGGAGACTTGCTGT,YBRGYG,Adrb2,NM_007420.2:680,Mm,NM_007420.2,ENDOGENOUS
Record42=0,CTCAAGGACAACCGTACCTTGGGTGACTCCGGCGCTGGCGAGTTAGTTTTGTCTACTCGCAACATGTCTGAGACCCGGTACGTGTCAGAACTGATCCTGG,YGYGRG,Pdgfrb,NM_008809.1:1185,Mm,NM_008809.1,ENDOGENOUS
Record43=0,GTTAATACAAATAGGGACATCACCATGTGGCTGAGCAAGCGGCTTCCTCAGTTCCTCCAGGTCCCATCAAACCACGAACACATTGAGGTGACCAGAATAG,RGRYGY,Ryr2,NM_023868.1:3720,Mm,NM_023868.1,ENDOGENOUS
Record44=0,GGGATGTCTCTTTCCATTTGGCAGGCCTACTTGGTTCTCCAGAATGCCACTAAGATCCTGGGTGTTCCTTCTTCAAACTGGTGTGAGGTTTCCGCCCTGG,BGYRGB,Sh3tc2,NM_172628.2:2150,Mm,NM_172628.2,ENDOGENOUS
Record45=0,TAGGTTAGCTTCACTGTTGATATCCTTGGGTACCTGCCTTCCAAATGGTGGGATTGTAGGCCTGTACCACTAAACCTGGTCTCATGCCAAGATTTTAACT,BRGBRY,Txnl1,NM_016792.2:1635,Mm,NM_016792.2,ENDOGENOUS
Record46=0,GTTGATTCAAGGGGACATTAGGCAGCACTCTCTAGAACAGAACCTAGCTGTCAACGTGTGGGGGATGAATTGGTCATAGCCCGCACTGAGGTCTTTCATT,GYRBYB,Il1b,NM_008361.3:1120,Mm,NM_008361.3,ENDOGENOUS
Record47=0,GGGCCCTTTGCTATGGTGTCCTTTCAATTGCTCTCATCCCTGAGTTCAGAGCTCCTAAGAGAGTTGTGAAGAAACTCATGGGTCTTGGGAAGAGAAACCA,YGYRYB,Il10,NM_010548.1:985,Mm,NM_010548.1,ENDOGENOUS
Record48=0,GGAGTTGTACGGCAGTGGCTGAACCAAGGAGACGGAATACAGGGCTTTCGATTCAGCGCTCACTGCTCTTGTGACAGCAAAGATAACAAACTCCACGTGG,YRYGBY,Tgfb1,NM_011577.1:1470,Mm,NM_011577.1,ENDOGENOUS
Record49=0,CTCCTTGCCAAGCTGACAAGGACACGGTGTGTGGCTGTAAGGAGAACCAGTTCCAACGCTACCTGAGTGAGACACACTTCCAGTGCGTGGACTGCAGCCC,RGBYRY,Tnfrsf1a,NM_011609.2:615,Mm,NM_011609.2,ENDOGENOUS
Record50=0,GCAGGCGGTCACTGGCAGGAGATGTGTCCGCAATCATAGTTTCTGATGGTGAAGGTTGGACGGCAGTCTCTGCGACCTAGAAGTGGAAAAGATGTCGTTC,RGYBRG,Tlr2,NM_011905.2:255,Mm,NM_011905.2,ENDOGENOUS
Record51=0,CCTCTACAGAGTCTTTGAGTCCGGCAGACAATCCTTGCAATGTGGATGTTTTTGATGCTATTGCTGAGATCCAGGGCGCTCTGCATTTCTTCAAGGACGG,BGRGBG,Mmp9,NM_013599.2:1570,Mm,NM_013599.2,ENDOGENOUS
Record52=0,CCTCGTGCCCACGTCAAGGAGTATTTCTACACCAGCAGCAAGTGCTCCAATCTTGCAGTCGTGTTTGTCACTCGAAGGAACCGCCAAGTGTGTGCCAACC,GRGRBR,Ccl5,NM_013653.1:165,Mm,NM_013653.1,ENDOGENOUS
Record53=0,AACGGCAACTTGGACCTGAGGAGAACAAAACTCTGGGGCCTAAACCCAGTCTGTTTGCAATTAATAAATGCTACAGCTCACCTGGGGCTCTGCTATGGAC,GBGYRY,Tlr4,NM_021297.2:2510,Mm,NM_021297.2,ENDOGENOUS
Record54=0,GGTCAGCATACACAGAGACACGCAACATCCAGTGCAAGCTGGATTTCCCACCAGGTTCTCTAGCCACAACTCCTGAAACCAGACAGACTCGGAGTTCTTT,YBYRGB,Calm1,NM_009790.4:1575,Mm,NM_009790.4,ENDOGENOUS
Record55=0,GGAGGGGTTCTAATGGAATGGATGGGGATGTCCACACACGCATTCAGATGGCTGTACAACAGGTTGTAGGGCTGGTAGTATGAGGTGCTTGGGAAGTTTT,YBGRBR,Ccnd1,NM_007631.1:2000,Mm,NM_007631.1,ENDOGENOUS
Record56=0,CATCGGCCTCGATGGGAGCATAGGATGTCTAGTAAATGGTGCTGGCTTGGCTATGGCCACAATGGATATAATAAAACTACACGGAGGGACTCCAGCCAAC,RYGRYG,Sucla2,NM_011506.1:955,Mm,NM_011506.1,ENDOGENOUS
Record57=0,CCACTGATTACACGTCCAGTATAGATGTATGGTCTGCAGGCTGTGTGTTGGCTGAATTGTTGCTAGGACAACCAATATTTCCTGGGGACAGTGGTGTGGA,RBRBYR,Gsk3b,NM_019827.3:2215,Mm,NM_019827.3,ENDOGENOUS
Record58=0,GGCTTTGAATATGGCTCTTGCCAGCTCACAACATGAGAGTCAGCGATGTGTTTAAGAATTGCTGCGAGACAAACAAGACTCGGCGGGACAGTCAGGAGTG,RYRBRG,Atp6v0e,NM_025272.2:585,Mm,NM_025272.2,ENDOGENOUS
Record59=0,GCACATGAAGTTGTACATGGTGCCCTGGCCGTTGGTGTTACTGATCTTTTTTGTCGCTGCCACGGTTCTCTACATTACTGCCTTTATCGCCTGTGCAGCG,BRBRYG,Pllp,NM_026385.3:345,Mm,NM_026385.3,ENDOGENOUS
Record60=0,GCCTCTACGGTCTCATCGTGGCCCTAATCCTCTCCACAAAGTAGTCCTTTTCCACCATCAGTCACAGGATAGGATGTAAAGATCACCCCTCCTCATTCCA,BYGYRY,Atp6v0c,NM_009729.3:569,Mm,NM_009729.3,ENDOGENOUS
Record61=0,TTACTTTCAACAAGATGAGCTCTTTGTATGATTGCGGGCGGGGGATATGAAAATGCAATGATCTAACTCCTGTTGCTCTTCTAGCTGGTCACATGACGGC,BGYBYR,Neo1,NM_001042752.1:6448,Mm,NM_001042752.1,ENDOGENOUS
Record62=0,GACCTCTTTGGTCTCTCTCCCTTTCAAGTGAGCAACACCACAATGACCGTCTAAAGCATGCCTTATTTAGCCTCTCCTATAAGGGTGACCTAGCCAGGTA,GRBRGR,Nptn,NM_009145.2:1110,Mm,NM_009145.2,ENDOGENOUS
Record63=0,GGGACTTCAGCACCACAGTTATCCAAAATGTAAATAAAGCCCAAGTGAAGATCAGAGCAAAGAAAGACAATGTAGCAGGTGTTACCTTGCCAGTGTTTGA,GRGRGY,Atp6v1d,NM_023721.2:408,Mm,NM_023721.2,ENDOGENOUS
Record64=0,GAATGACAGCAACAACGCTCACTTTGTAAGGTGGCTGCTGTGAATTATCTGTGAGAATTCAGCATAGTTCCAGATGACGGAGTGCCTGTATCATGACCGC,YBYBYG,Atp6v1g2,NM_023179.3:994,Mm,NM_023179.3,ENDOGENOUS
Record65=0,AGTCAATGTGTCTGCTCTCAGCAGAGATATCAAATGGGAGTTTATACCCAGCAAAAACCTACGGGTTGGTAGTCATATCACTGGTGGAGACATTTATGGG,RYBRBG,Atp6v1a,NM_007508.5:434,Mm,NM_007508.5,ENDOGENOUS
Record66=0,GGATTAAAGGCATGCATCACCACAGCCTACAGCAATGTGTGTCTTATATACTATGAGATAGTGAGGGAGTATAGAAGTGAAAACCAGGTGTCTGTTCTTG,RBGBGR,Ppt1,NM_008917.3:1714,Mm,NM_008917.3,ENDOGENOUS
Record67=0,TTAGTCCTGGTTAATGCAGACAGACTGTCAACTTCAGCAGTCAGGAGAAGGGAGGGGGCTAACTCCTCATCTCAGAGACCAGTGAAGAATTTCAATAGAA,RBRBGY,Sla,NM_001029841.1:75,Mm,NM_001029841.1,ENDOGENOUS
Record68=0,ACGCTGGGAACAGAACTAATGAGGGGCCTCTCATTGTCACCGAAGAACTTCACTCTCTTAGCTTTGAAACCCAGTTGTGCCAGCCAGGCTTGGTGATTGA,GBYGYG,Stat1,NM_009283.3:1590,Mm,NM_009283.3,ENDOGENOUS
Record69=0,CAGCTCTGTCCCACCTTCTCACGGACGGCCTTCCGAAAACTTAGGCCATTTGAAGGGAGTTGACTGTCACTCCAAGAAATGGGGGAGCAAAAAGAGGGCT,YBGYBY,Egr2,NM_010118.2:1785,Mm,NM_010118.2,ENDOGENOUS
Record70=0,AGCTGGTGCATTACAGAGAGGAGAAACACGTCTTCCCTCGAAGGTTCCCGTCGACCTAGGGAGGACCTTACCTGTTCGTGAAACACACCAGGCTGTGGGC,RGRYRB,Fos,NM_010234.2:1330,Mm,NM_010234.2,ENDOGENOUS
Record71=0,GCACAGAAGACAGAGCCGATTTTGACCAAGCTATGTTCCCTGTGATGGAGACCTTCGAAATCAATGATCCAGTGCCCAAGAAGAGAAATGGGGGGACCTT,RBYGRG,Marco,NM_010766.2:350,Mm,NM_010766.2,ENDOGENOUS
Record72=0,CCATCAGTTTTTCAAGACAGATCATAAGCGAGGACCTGGGTTCACCCGAGGACTGGGCCATGGAGTGGACTTAAATCACATTTATGGTGAAACTCTGGAC,RGYGYR,Ptgs2,NM_011198.3:675,Mm,NM_011198.3,ENDOGENOUS
Record73=0,GCTGCCCAAACCCGGTTACCTGATTTTGATCCCTGGGACTTCATGGTAAAAGGGAGAGAACCAAATCCAGAGGGTTGTCATTTGACCTCCATGTGTGCTC,RYRGYG,Cd40,NM_011611.2:1425,Mm,NM_011611.2,ENDOGENOUS
Record74=0,AGGACGGTCCGCTGCAACTGCATCCATATCGATGACGGGCCAGTGAGAATGAGGGCCATAGGGAAGCTTGAAATCATCCCTGCGAGCCTATCCTGCCCAC,RBGBRY,Cxcl10,NM_021274.1:115,Mm,NM_021274.1,ENDOGENOUS
Record75=0,CCTCGCGGCATCGCTTCGCGGTCGTCTGGAACTTTGTTGCTTGGCGGCCTGCGCTGCGCGCGTGCGCGGACATGGCTTCAAACGACTATACCCAACAAGC,BGBYBR,Fus,NM_139149.2:15,Mm,NM_139149.2,ENDOGENOUS
Record76=0,TTAAGGCGTCAAAACATGTGACATCCTGGGAACGTCTGACTGTGAGCCCTCCAATAAGAACTCTGTGCCAGGAACCTGACCCTCTGCTGTCTTGGAACAT,BGRGRB,Cxcl11,NM_019494.1:345,Mm,NM_019494.1,ENDOGENOUS
Record77=0,TACGTCAATGACATCGTCCTGGCCATCCTGGAACTGCTAAAGTACCACCAGAGGGTGCTCTATATTGACATTGATATTCACCATGGCGATGGCGTGGAAG,GRBYGY,Hdac1,NM_008228.2:470,Mm,NM_008228.2,ENDOGENOUS
Record78=0,CCCTCAACGTGAACTTCACCAACAGGAACTATGACCTCGACTACGACTCCGTACAGCCCTATTTCATCTGCGACGAGGAAGAGAATTTCTATCACCAGCA,GRGYBG,Myc,NM_010849.4:630,Mm,NM_010849.4,ENDOGENOUS
Record79=0,CCCTCTCTGAGTAGTGGTTCCTGGCCCAAGTTGGGGAATAGGTTGATAGTTGTCAGGTCTCTGCTGGCCCAGCGAAATTCTATCCAGCCAGTTGTTGGAC,GYBGRG,Trp53,NM_011640.1:1835,Mm,NM_011640.1,ENDOGENOUS
Record80=0,CCTCTAGTTTTAGAGATCCCCTCTGAGACAGAGAGTCAAACTAACGTGGTAGTGAAAATTGAGGAAGCACCTCTAAGCTCTTCAGAAGAGGATCACCCTG,YRYGRB,Xbp1,NM_013842.2:825,Mm,NM_013842.2,ENDOGENOUS
Record81=0,GAAAAGTCCGTGTCCTCGCTTCCAAGCCCACCTCTCTATCCGCTGGGCAGCAGACAAGTCCTCACTTGCACCGTGTATGGCATCCCTCGGCCAACAATCA,BRGRYR,Flt1,NM_010228.3:1550,Mm,NM_010228.3,ENDOGENOUS
Record82=0,CCTCTTGGGCTCTGGAGAGTGATAACAATACAGCTCTCTTGCTCTCTAAGAAGCTGATCTATTTCCAGCTGCATCGGGCCCTCAAAATGATTGTGGATCC,BGBYGY,Trim28,NM_011588.3:1615,Mm,NM_011588.3,ENDOGENOUS
Record83=0,GTGGCGGGTATCTGCTGGCGGTTTGGCTAGGTTTCTGCGGTCGCGTCATTTTCTCCGCAGTGCCCAGCATCACTATTTCATGGTGTGTGAAGATAACCCA,YRGBGB,Tbp,NM_013684.3:70,Mm,NM_013684.3,ENDOGENOUS
Record84=0,TGAACATCCTCAAAGGATACAACTTCTCTCCGAAGAGCGTAGCGACCCCTGAACAGAAGGCACTGACGTATCACCGTATCGTGGAGGCCTTTCGGTTTGC,RYBRGB,Ggt1,NM_008116.2:1025,Mm,NM_008116.2,ENDOGENOUS
Record85=0,GGAGCAGGGAGAACGAGTCTTTTATCAGGGCCGGGAAATATGCACAAAGAGACTTGAGGCAGGTGCCATGACCCATATGCAAAGGGACGGACACAGGGCC,GBGBYR,Ccr5,NM_009917.5:1340,Mm,NM_009917.5,ENDOGENOUS
Record86=0,ACAGCTACTGATGCCTACCTAAAGGTCTTCTTTGGTGGCCAGGAGTTCAGGACCGGTGTCGTGTGGAACAATAACAATCCCCGGTGGACTGACAAGATGG,GYGBRG,Prf1,NM_011073.2:1350,Mm,NM_011073.2,ENDOGENOUS
Record87=0,TGCTGCCTGTGTTTCTTCTGAGCTTTTAGAGGGGCAGGTATCCTGCCTGGTGTTTATGATGCGCAGTGCCAGAGTGACAAGTGGCTGGCAGTATTGTCGT,YGRGYR,Brms1l,NM_001037756.2:1770,Mm,NM_001037756.2,ENDOGENOUS
Record88=0,TTATAACTGGATAGCATTGCAGTGAGGCAGCTTGGGGTGTTGGAGCGAATGCCAGCTGTTTGTACTGCTCTTTCAAGACAGCCTCCCCTTGTTGGATTGG,RBGRYB,Rapgef2,NM_001099624.2:5580,Mm,NM_001099624.2,ENDOGENOUS
Record89=0,TGGCTCAGCATTCGTGTGGTCAGGTGTCAGTCAATGAACAGAAGACACACCAGGTTGTTAAACAGCCTTACTGTGACCCTCCTCAGAAGCCCACAAGTTC,RGRBYG,Prkca,NM_011101.3:6965,Mm,NM_011101.3,ENDOGENOUS
Record90=0,CCTAAATAAGCGAGGATTCCCCACCATCCGGGACTACCACTTTGTGAATGCCACCGAGGAGTCAGATGCGCTGGCAAAGCTTCGGAAAACCATCATAAAT,BRGRBG,Lrrk2,NM_025730.3:4475,Mm,NM_025730.3,ENDOGENOUS
Record91=0,GGAGCTGACCAGTACCCCTTCACAGGAATCAGCAGGAGGAGATCTTCAGTCTCCTTTGACACCAGAAAGTATCAATGGGACAGACGATGAGAGAACACCC,BRYBYG,Homer1,NM_147176.2:1165,Mm,NM_147176.2,ENDOGENOUS
Record92=0,GGGGCTCACTGAAGACGAAGCTGTTCATAAGTATGGGAAAGACAATGTGAAAATCTACTCGACTGCCTTTACCCCGATGTATCACGCTGTGACCACGAGG,GYBRYR,Gsr,NM_010344.4:1507,Mm,NM_010344.4,ENDOGENOUS
Record93=0,AGGTGCTCTCTGAGTCCTGTGTCTCCTAACCCAACGGTGCCAAACCTTCATCTCCCTTCAAAAGCACAACACAATCCCAGGGATGCCTGGTCACTGTCCC,GBYGBR,Hdac7,NM_019572.2:3706,Mm,NM_019572.2,ENDOGENOUS
Record94=0,CATTTAACAGGGAACCCCCACTCAAGGTCCATCCCTCTGGAATGGGAAGACACATATGGAACCGCTCTGATCTCTGGAGTGAAGTATAAGAAAGGTGGCC,RYBYBR,Fasl,NM_010177.3:645,Mm,NM_010177.3,ENDOGENOUS
Record95=0,ATGAACTAACATAGACAGCTCAGGATTAACAGGGACTTGTGGTTTGTGGTCTGTGGGCTTATCCAAGCATGGTGATTTAGACTCTAAGGTCCGTCTGGAT,BRBRGB,Ccr2,NM_009915.2:2965,Mm,NM_009915.2,ENDOGENOUS
Record96=0,AATACCGTGGGTGTCAAAGCACTTAGTGGGTCTGACTCCAGCCCCAAACATCCCTGTTTCTGTAACATCCTGGTCTGGACTGTCTACCCTTAGCCCGCAC,GRBYRB,Cdkn1a,NM_007669.4:1670,Mm,NM_007669.4,ENDOGENOUS
Record97=0,CCCCCCTCCTCCACCCTACCAAGTAGTATTGTACTATTGTGGACTACTAAATCTCTCTCCTCTCCTCCCTCCCCTCTCTCCCTTTCCTCCCTTCTTCTCC,YRBRYB,Nos2,NM_010927.3:3715,Mm,NM_010927.3,ENDOGENOUS
Record98=0,AAGAGGTGTCCGTACAAAAGTCCACCAAAGACCTCAAGCTCCAGCTGAAGGAAACGCTCCCACTCACCCTCAAGATACCCCAGGTCTCGCTTCAGTTTGC,RYBYGY,Cd4,NM_013488.2:950,Mm,NM_013488.2,ENDOGENOUS
Record99=0,TTGGATATTGCTGTGGACGAAAGTATGAGTTCTCCCCACAGACTTTGTGCTGTTACGGAAAGCAGCTGTGTACAATTCCTCGTGATGCAGCCTACTACAG,RGYGRB,Crebbp,NM_001025432.1:3770,Mm,NM_001025432.1,ENDOGENOUS
Record100=0,ACAGCAACATCCTGACGGGAGAGGACCATCTTCACATCTACCAAAATAAAATGGAGGCATGGAAAGTGTGGCCTCCTGTTTGATCTATAGGATTTAGCTC,BGBYRB,Syt1,NM_009306.2:3320,Mm,NM_009306.2,ENDOGENOUS
Record101=0,CAGCCTTACCCCGATTCAGCCTCTTCAGATACTCTTGTGCTGTGCAGCAGTGGCTCTGTGTGTAAATGCTATGCACTGAGGATACACAAATATGACGTGT,GBYGRB,Pten,NM_008960.2:5160,Mm,NM_008960.2,ENDOGENOUS
Record102=0,CATTCAGCAGCCCCCGCGTCAGAGGCCCCGAGAGAGTTATCAAATGGGACACATGCGACGCTAATGCAGCTTTTGCCTTGGTTCTTCCTAGTGCCTACAG,YGBRGB,Adam10,NM_007399.3:2390,Mm,NM_007399.3,ENDOGENOUS
Record103=0,TTCATGGACGGTTTCTTCCATCAGGTAGAGGAGATTCGAAGCAGCATAGCCAGGATTGCTCAGCATGTAGAAGACGTGAAGAAGAACCACAGCATCATCC,YBRYGB,Stx2,NM_007941.2:225,Mm,NM_007941.2,ENDOGENOUS
Record104=0,GCTCGCTTCCTTCATTAGTTCAGTAGAGTCGGGATGCAGTTAGCCAGCCCTTACGCCTCTCATGGAGTGCAGCCTCGCCATTTGTTCACACCTTACGATG,YRGBRG,Ppm1l,NM_178726.3:2320,Mm,NM_178726.3,ENDOGENOUS
Record105=0,TGCTACAAACATCAAACACTTCAAATACTGCACTGCCATCAGCGGGGACCTTCACATCCTGCCAGTGGCCTTTAAGGGGGATTCTTTCACGCGCACTCCT,RBYRBR,Egfr,NM_207655.2:1335,Mm,NM_207655.2,ENDOGENOUS
Record106=0,TTGGTCGAGGAGTAACAATACAAATGGATTTGGGGAGTGACTCACGCAGTGAAGAATGCACACGAATGGATCACAAGATGGCGTTATCAAACCCTAGCCT,BGRYRY,Ctnnb1,NM_007614.2:2975,Mm,NM_007614.2,ENDOGENOUS
Record107=0,TGTGCAAGTTTTGCGATGTGAGACTGTCCACTTGCGACAACCAGAAGTCCTGCATGAGCAACTGCAGCATCACGGCCATCTGTGAGAAGCCGCATGAAGT,BRGYBY,Tgfbr2,NM_009371.2:475,Mm,NM_009371.2,ENDOGENOUS
Record108=0,AGAGAAGTGAACTGTAGGCGAGGCTTAAGAAGGGTAAAGCAGGGTTCAGGCAAGAGACAAGGTCAGCCTCCATCTTGGGAAGACCTGGCCTAGAAACTAT,BGYGYG,Acvrl1,NM_009612.2:2985,Mm,NM_009612.2,ENDOGENOUS
Record109=0,ACAAATGAGAGGTTTCAGATGCAGTGAGGAGCACTGAGTCCTTTGCAATGTTTTCAGCCATAGACCTTTGGGTCTGCCTGGACTGTATGTGGATGTGTGC,GRBGYB,Sox9,NM_011448.4:3540,Mm,NM_011448.4,ENDOGENOUS
Record110=0,ACCGCGAGTGTGAGATCCACGGAAACAGCTGAAAACGGATTCAGGTCCTTCAAGAGAAGCGACCCAGTCAATCCTTATCACGTAGGTTCCGGCTATGTCT,YBYGYB,Axin2,NM_015732.4:1120,Mm,NM_015732.4,ENDOGENOUS
Record111=0,CGCGACCAGAACGATGGACTTTTCGTTAACATTGACCAAGAACTGCATGGACCTAACATTCGATCTCATTCAGTATTAAAGGGGGGTGGGAGGGGTTACA,RBYRGY,Jun,NM_010591.2:2212,Mm,NM_010591.2,ENDOGENOUS
Record112=0,AGTTAACCAGCCTTCTCCTTCACCTGGTGACTTCAGATTTAAGAGGGTGGCTTCTTTTTGTGCCCAAAGAAAGGTGCTGACTGTACCCTCCCGGGTGCTG,RYRYBG,Mmp2,NM_008610.2:2376,Mm,NM_008610.2,ENDOGENOUS
Record113=0,CGTTCTTCCATTTGTGTACTCTGCTGCCGGGTCAGCACCTCGGCATGACGAAATGCGAAATCATGTGCGACAAGATGACCTCACGAATCCCAGTGGCTTT,RGRBGR,Cx3cl1,NM_009142.3:125,Mm,NM_009142.3,ENDOGENOUS
Record114=0,CGCAGGGTACTTTGGATCACATCCGAAAATACCTGAAAGCATTTCATCGTTGTCCATTCTTTATCAGGTTCCAGTTGCAGTCCAAAAGCGTGTGTGGGGG,BYRBGB,Cxcl16,NM_023158.6:679,Mm,NM_023158.6,ENDOGENOUS
Record115=0,AACTGGAGCTGGGTGGAGGCCCGGGAGCAGGTGACCTTCAGACCTTGGCACTGGAGGTGGCCCAGCAGAAGCGTGGCATTGTAGATCAGTGCTGCACCAG,GYGRBG,Ins2,NM_008387.3:266,Mm,NM_008387.3,ENDOGENOUS
Record116=0,TCCCTGACCATCTGTTTCCCTGAGTACACGGGGGCCAACAAGTACGACGAGGCAGCCAGCTACATCCAGAGCAAGTTTGAGGATCTAAATAAGCGCAAAG,YRGRYG,Gnai2,NM_008138.4:971,Mm,NM_008138.4,ENDOGENOUS
Record117=0,TGTGGCCTTATAATCCTATTACATAGCAGAAAATTAAAGGGTGCGTGCGGGTTATCTGTAAAGGCCTCTAACTTTGTGAACTGAGTAGCAAGTAGAAGCT,RGBGRG,Bnip3,NM_009760.4:1108,Mm,NM_009760.4,ENDOGENOUS
Record118=0,AATCATGCACACGACTTATCTGTGTGGTGTCAGTTACACTCAGGCTCTTGCTACGGAATGCAAAGAACAACTCACATACCAGTGTCAAACAGAATGCACA,GBRBRY,Bid,NM_007544.3:1307,Mm,NM_007544.3,ENDOGENOUS
Record119=0,TGGTTGTTCTCAGTGGCTTAGGGCAGATTTTTAAGCCGACCTTCCCAGGTGGCTGAGAGAAGACGACAGTTAATATTCCAGTATATAGAACCCAATCCAG,YGYBGR,Casp7,NM_007611.2:1468,Mm,NM_007611.2,ENDOGENOUS
Record120=0,GCAGGGAGAGTCATCATCTGCTTTTGTCTGAGAGAAGGAGAGCTTCTCCGTTTGTTCAACTTTGTAACAAGCTGGGTTACATGCTCCACGCAGCTAGAGA,RBRGBG,Irf8,NM_008320.3:2274,Mm,NM_008320.3,ENDOGENOUS
Record121=0,TTCCCTCCTCAGCTAATATTCTCAAGGGTATCCCGCTGTGAAGTAAGCTTTGATAGCAACACGTTTCTGTTTGTCCTCCCTCTTACCTCCACAGTGTGCT,BGRBYB,Prkacb,NM_011100.3:3754,Mm,NM_011100.3,ENDOGENOUS
Record122=0,GTACCTGTGTCCTGGGACAGTTTCAACAATGGCGACTGCTTCATTCTGGACCTGGGAAACAATATCTATCAGTGGTGTGGCTCTGGCAGCAACAAATTTG,GYBYBG,Gsn,NM_146120.3:624,Mm,NM_146120.3,ENDOGENOUS
Record123=0,TCCAGCTGCTGGAGAAGATCAAGAACTTCTTTAATGAAACAAAGAATCTCCTTGAAAAGGACTGGAACATTTTTACCAAGAACTGCAACAACAGCTTTGC,GYRGBG,Csf1,NM_001113530.1:833,Mm,NM_001113530.1,ENDOGENOUS
Record124=0,GTGAGCGACGCCCTTCTCGTGCCCGACAAGTGCAAGTTCCTACACCAGGAGCGGATGGATGTTTGTGAGACCCATCTTCACTGGCACACCGTCGCCAAAG,RYRYGB,App,NM_007471.2:511,Mm,NM_007471.2,ENDOGENOUS
Record125=0,GACAATAAATGGATTGTTGGATGAACTTTTAGAGAAGAGAGTGCTGAATCAGGAAGAAATGGATAAAATAAAACTTGCAAACATTACTGCTATGGACAAG,BRBYRY,Casp1,NM_009807.2:259,Mm,NM_009807.2,ENDOGENOUS
Record126=0,TTAATAAGGAGATTCAGAACGCCGTCCAGGGAGTGAAGCACATAAAAACTCTCATAGAAAAAACCAACGCAGAGCGCAAGTCCTTGCTCAACAGTTTAGA,BGBGBY,Clu,NM_013492.2:354,Mm,NM_013492.2,ENDOGENOUS
Record127=0,CTTCTTCGGAGTAAAAGATAAACTGTTGGTGAGGAATGTGGCTGAAGAGCACAGAGGGGACTATATATGCCGTATGTCCTATACGTTCCGGGGGAAGCAA,BGYGBR,Il1r1,NM_001123382.1:820,Mm,NM_001123382.1,ENDOGENOUS
Record128=0,TCCAGACCCTACCGTGGACCAGGTTGATGATACTTCCATTGTTGTTCGGTGGAGTAGACCCCAGGCACCTATCACAGGGTATAGAATTGTCTATTCACCT,YGBYGR,Fn1,NM_010233.1:2627,Mm,NM_010233.1,ENDOGENOUS
Record129=0,TCTTAGAATTATTTGTTCTGCGCTTAGCATACAGGTCCAACCCAGTGGAGGGTAAACTCATCTTTTGCAATGGGGTGGTCTTGCACAGGTTGCAATGCGT,YBRBYB,Nr4a2,NM_001139509.1:1626,Mm,NM_001139509.1,ENDOGENOUS
Record130=0,CAGTGCCCGGCTTCTATTACTTCAACTTCCAAGTGATCTCCAAGTGGGACCTTTGTCTGTTTATCAAGTCTTCCTCCGGGGGCCAGCCCAGGGATTCCCT,RBRGRY,C1qa,NM_007572.2:566,Mm,NM_007572.2,ENDOGENOUS
Record131=0,ATGGAAAAATAGGAATTGTAGAGTTGGCTCACGTCTTACCCACAGAAGAGAATTTCTTGCTGCTCTTTCGATGCCAGCAACTGAAGTCCTGCGAGGAATT,BGYGRY,Calb1,NM_009788.4:343,Mm,NM_009788.4,ENDOGENOUS
Record132=0,CTTTATGGAATACTGAGTGGGTTCATTCCTCTCTTGCCCTCTCCAATGGCCCCTCTATTTATCTGGCTAAGGAAACACCACGCATTGGCTAGTATTAAAC,YBGBGY,Bace1,NM_011792.4:3107,Mm,NM_011792.4,ENDOGENOUS
Record133=0,CCACCTTCGTTGTCTATATGGCTTCATCCCACAACAAGATAACGTGGGACGAGAAGCTGAATTCGTCGAAACTGTTTTCTGCCATGAGGGACACGAATAA,RGBRBY,Cd8a,NM_001081110.2:355,Mm,NM_001081110.2,ENDOGENOUS
Record134=0,GTTTCAATTCCAGCATATAATGGTGGGTCTCGTCCTGCCCGGCATCGTCATCCTCTCCTGTTACTGCATCATCATCTCTAAGCTGTCACACTCCAAGGGC,GYRYBY,Cxcr4,NM_009911.3:704,Mm,NM_009911.3,ENDOGENOUS
Record135=0,TGGCAATGTCTCCACGCCGGTATTGGGCACCAACTCCTTCGTCGTCAGGGACAAGAATAGCGGCAGTGGTCGCAACCCTCTGCAGTTGCCCTTCAATTTC,RBGYGY,Dll4,NM_019454.2:542,Mm,NM_019454.2,ENDOGENOUS
Record136=0,CAGTTTTGGGCCATCAACCGGAAACTCATGGAATATCCTCCAGAAGAAAATGGATTTCGTTATATCCCCTTTAGAATATATCAGACCACGACGGAGCGGC,RYBGYR,Atg5,NM_053069.5:774,Mm,NM_053069.5,ENDOGENOUS
Record137=0,CACTAAAGGGCACATTCAGATGTTCGAGAGAGCCAGGGATTATCTGCACAAGACTGGAAGATTTATTGTGATTGGCGGGATTGTCTCTCCGGTCCATGAC,BRGYRB,Nmnat2,NM_175460.3:67,Mm,NM_175460.3,ENDOGENOUS
Record138=0,CATAAATTATGACATTTTCCTGGGATGAATGGGGGAAGGGGAAAGGCATTTTTCTTACTTTTGTAATTATTGGGAGGGGTGGGAATGGTGGCCTGGGGAG,GYGYGY,Bax,NM_007527.3:735,Mm,NM_007527.3,ENDOGENOUS
Record139=0,TGACGTGTGAAGCGGTAACACATACTTCCCCTTTTACCTGTACATCACCCATGCTGTTCTCTCCACGACTTTCAAGAGTCGCAGAAACCCTTCCCCAAAA,YRBYBR,Apaf1,NM_009684.2:5264,Mm,NM_009684.2,ENDOGENOUS
Record140=0,TTTCATTCAGGCTTGCCAAGGAAGTAACTTCCAGAAAGGAGTGCCTGATGAGGCAGGCTTCGAGCAACAGAACCACACTTTAGAAGTGGATTCATCATCT,YRGRGR,Casp8,NM_009812.2:1463,Mm,NM_009812.2,ENDOGENOUS
Record141=0,ATAACTGTCCTGCTAAGATAGGATTTTGAACTGGGGCAGGCTGCTCTTTCCCTTTGGCGATGCAAACATGCTCCTAGCAGCTTTCAGGTTGTAGGGCAAT,BYRGBY,Casp9,NM_015733.4:1675,Mm,NM_015733.4,ENDOGENOUS
Record142=0,GCAGCCAGGGAGAATCGCTACGACTGTGTTGTCCTCTTTCTTTCTCGGGATTCAGATGTTACTCTGAAAAACAAGGAAGGAGAGACTCCCTTGCAGTGTG,YBGBRB,Ehmt1,NM_001012518.2:2845,Mm,NM_001012518.2,ENDOGENOUS
Record143=0,TCTCTCTCTCCCAGATCGGTGACAGTCACTAGCTTGTCCTGAGAAGATATTTAATTTTGCTAACACTCAGCTCTGCCCTCCCTTGTCCCCACCACACATT,RYGBGY,Vegfa,NM_001025250.3:3015,Mm,NM_001025250.3,ENDOGENOUS
Record144=0,CAAGGAGGTGACAGTGCTGGCCGAGGTGAACATTAACAACAGTGTATTCAGACAGTACTTTTTTGAGACCAAGTGCCGAGCCTCCAATCCTGTTGAGAGT,BGBRBY,Ngf,NM_001112698.1:630,Mm,NM_001112698.1,ENDOGENOUS
Record145=0,CTGGGGACAGGCTTGGTTGTTTCAATCTAACTGTCAAAGGTCATGCTAAATGTGTAGAAGTAGTGAAAACTTTTAACTTGCCATTGCTGATGCTCGGTGG,BGYRBR,Hdac2,NM_008229.2:1010,Mm,NM_008229.2,ENDOGENOUS
Record146=0,TGAGATTGATGTTAATGAGTGCATCTCCAACCCATGTCAGAATGATGCCACTTGCCTGGACCAGATTGGGGAGTTCCAATGCATATGTATGCCAGGTTAT,BYBYGB,Notch1,NM_008714.2:1425,Mm,NM_008714.2,ENDOGENOUS
Record147=0,CTGGAGCAGCCAAAATGCCTCTTACATTGCCTTTATCCACACACCCGCAGTTTTCAGGTACTCTTTACACAGCCATCCAAGAGAGAAACTACCAGGTCAA,BYRYBY,Pcsk2,NM_008792.3:2915,Mm,NM_008792.3,ENDOGENOUS
Record148=0,GGGCGGGTGGATGAAGAAATTGCACTAAGAATTATCAATGAGGGTGCTGCCATACTTCGGCGGGAGAAAACCATGATAGAAGTAGAAGCTCCAATTACAG,BGRGYG,Ppp3cb,NM_008914.1:290,Mm,NM_008914.1,ENDOGENOUS
Record149=0,CGTATGAGAACTTCATGCATCTGATCATTGCTCTGCCGGTTGCCATCCTGCTGATCGTTGGGGGGCTGGTTATCATGCTGTATGTCTTCCATAGAAAGAG,BYRGRB,Igf1r,NM_010513.2:3390,Mm,NM_010513.2,ENDOGENOUS
Record150=0,TGGCCGTCCCTTGTTGTGAACACGGACATCCTTTCTCGAGTTGCTCAGAGTGACCTGAAAGTGGCCCCGCCGACTTAAGGATCATTCTGGTTTCAGAACA,BRBGRY,Phf2,NM_011078.2:3590,Mm,NM_011078.2,ENDOGENOUS
Record151=0,GAAACCTGTGTCGTGGTTTATACTGGATATGGAAACAGAGAGGAGCAAAACTTATCTGACCTACTTTCCCCGACCTGTGAAGTAGCTAATAGTACAGAAC,BRGBGB,Smn1,NM_011420.2:390,Mm,NM_011420.2,ENDOGENOUS
Record152=0,GAAAACAGGCCTAAATACGCTGGATATAGCTTTGAGAAACTGTTCCCCGATGTGCTTTTCCCAGCTGACTCAGAGCATAACAAACTTAAAGCCAGTCAGG,GRGRYR,Mapk8,NM_016700.3:970,Mm,NM_016700.3,ENDOGENOUS
Record153=6,TGATCTACAGTTGCCAGAGACGGAAGCACACACCTTTAGGAGATCGTTTACATTAAGCTGGAGAGCCCTTCTCTGCTTGCTCTAAAATGCTGAGGTACTG,GRYRGY,Supt7l,NM_028150.1:180,Mm,NM_028150.1,HOUSEKEEPING
Record154=0,TTTGGAGACCGCTTCTACCTGTTCTTCTGCTCCGTGTGTAACCAAGGCCCAGAGTATATTGAGAGGCTGCCCTTGCGATGGGTGGATATAGTTCACCTGG,GBGYGY,Phf19,NM_028716.4:735,Mm,NM_028716.4,ENDOGENOUS
Record155=0,TTTCCCATGAACACTTGGAAGGAGCCCTGGACAGGTTTGCGCAGTTTTTCCTGTGCCCCTTGTTTGATGCAAGTTGTAAAGACAGAGAGGTGAACGCTGT,GYBGYR,Ide,NM_031156.2:500,Mm,NM_031156.2,ENDOGENOUS
Record156=0,ACGACGATTTAGATGTAGAGTCTGACTTCGACGATGCCAGTATCAACAGCTATTCTGTTTCGGATGGTTCCACCAGCCGCAGTAGTCGGAGCCGTAAGAA,GYGBYB,Chd4,NM_145979.2:1090,Mm,NM_145979.2,ENDOGENOUS
Record157=0,CGCCATCTCAGAGCTCCATGGGAATATGTATATTGAAGTCTGCACCTCCTGCATCCCTAACAGAGAGTATGTACGAGTGTTTGATGTGACTGAGCGTACT,YBGRYR,Sirt7,NM_153056.2:575,Mm,NM_153056.2,ENDOGENOUS
Record158=0,TGGGACCTTTCTGGAGAATCGAGTGAATGACTTTCTGAGGCGACAAAATCACCCTGAATCAGGAGAGGTCACTGTTCGGGTTGTTCATGCTTCTGACAAA,YBYRBG,Ep300,NM_177821.6:4305,Mm,NM_177821.6,ENDOGENOUS
Record159=0,CCTCAGATGAAATTGGGGGCACCTATATCTCATCCCCAGGAAACGAAGAGGAAGAATCAAAAACCTTCACTACTCTTGACCCTGCGTCCCTAGCTTGGCT,YBRGYB,Ddit3,NM_007837.3:255,Mm,NM_007837.3,ENDOGENOUS
Record160=0,GACACTACATCAATCTCATCACCAGACAGAGATATGGCAAGAGATCCAGCCCTGAGACACTGATTTCAGACCTCTTAATGAAGGAAAGCACAGAAAACGC,YGYGRB,Npy,NM_023456.2:230,Mm,NM_023456.2,ENDOGENOUS
Record161=0,GCATCCCATCAACCCACGAGTTGCCTTGCGTCACATGGAACGTTGCTATGCTAAGTATGAGAGCCAGACGTCTTTTGGGTCCATGTACCCCACACGCATC,YRYGYG,Cxxc1,NM_028868.3:1749,Mm,NM_028868.3,ENDOGENOUS
Record162=0,CGGGCATCCTGTTCGAGGATATTTTCGATGTGAAAGACATCGACCCAGAAGGCAAGAAATTTGACCGAGTATCCCGGCTGCACTGTGAGAGTGAATCTTT,YGRBGY,Polr2h,NM_145632.2:100,Mm,NM_145632.2,ENDOGENOUS
Record163=0,AGACCTTAGCCACATTGGAGATGCTGTTGTGATATCCTGTGCAAAGAATGGGGTGAAGTTTTCTGCAAGTGGAGAGCTTGGCAATGGGAACATTAAGTTG,RYBRYB,Pcna,NM_011045.2:590,Mm,NM_011045.2,ENDOGENOUS
Record164=0,CAAGGAGGATGCCTTTTCCGGGACAGATTGGATGTTGGAGAAAATGGATCTGAAAGAGTTTGACTTCGATGCTCTGTTTCGAATGGATGACCTGGAAACC,RBYGBY,Atf4,NM_009716.2:812,Mm,NM_009716.2,ENDOGENOUS
Record165=0,GCTGCAGGCTCAGCTGTTTTCTCCCCAGCAGCGAGGTTTGCATCTTCTTATTCCTTTCACGTTCTCTACCATAGAGGCAATGTCATGGTCCCTCTCAGGG,RGYBRY,Myd88,NM_010851.2:1595,Mm,NM_010851.2,ENDOGENOUS
Record166=0,GTGGGACTATTAGGATCAAGCAATCTGAACGTCTGTCCTTGAAGGACTGATAGAAAAGTACCTTCTAATCCTTACACGAGGACTCTCCTTTAACCGCCAT,RYRBGR,Hmgb1,NM_010439.3:1574,Mm,NM_010439.3,ENDOGENOUS
Record167=0,ACAGCCGTGGGGGCAGCAAGAAATACAAGGAGTTCAAATTTTAGGTCCTGCTCGCATAGCTGGCCTGCCTTTAGGCTCTTTGTATGTCTGGGCTTTCTCT,BGYRGY,Sf3b2,NM_030109.2:2654,Mm,NM_030109.2,ENDOGENOUS
Record168=0,ATGGGGGAGAATTCCCAGCTCTCCCAACTCTTCCCGCCTCCCACTTTCCCCAGGAACACTCCCGTAGCTCCTTCATCCATTGCCAGTGGAGGGTTTTTAT,BYGYGY,Dlx2,NM_010054.2:1891,Mm,NM_010054.2,ENDOGENOUS
Record169=0,CTGGAGCAGCCTGCAGACTTCATCCTCTCTCTTCCATCCCGGGGAAAGTCAGCCAGTCCTCCTCAGCTGCCTGTCTTAACCTGCATCATGAAGCCTGAGG,BYRYBG,Aif1,NM_019467.2:55,Mm,NM_019467.2,ENDOGENOUS
Record170=0,AGTCCCGTCTGTACTTTACCCTTTGGGGTTAGAAGTCAAGTTGGAAGCCTGAATGAATGGACCCAATGAGAACTAGTGTTAAGCCCATTTCCCTAGTCAG,BGRGYR,Bdnf,NM_007540.4:3260,Mm,NM_007540.4,ENDOGENOUS
Record171=0,TTCAGCAGACTGTACAAAGTACCTCTTAATACCACGGAAAGTACTGAGGAACAGTATGTTTCTGACATCTTGAACTACATCGATCATGGAGACCCACAGG,GRBRBR,Htt,NM_010414.1:2300,Mm,NM_010414.1,ENDOGENOUS
Record172=0,CACATGGGTCGAGGGTTTCTCTACTGGTCAGGATGCTTTTCTCATAAGGGTCGACTTTTTTCACCAGTCACATAAACACTATGTGGACTGGCAGTGGTTC,GRGRBY,Icam1,NM_010493.2:2195,Mm,NM_010493.2,ENDOGENOUS
Record173=0,CCATCTCCTGTCTGCAGCCCAGTCCACATGTAACACATCGCTGCCCCTTTATTTATCTCCATAGTCGCCATGTTCCTATCCCTCTAGCTACTCCAGCCCC,GBGYGB,Sox10,XM_128139.6:2646,Mm,XM_128139.6,ENDOGENOUS
Record174=0,TCCTTACCCAGAGGCCATCTTTGAGATCAGCTACTTCAAGAAACATCCGGAACCCTTCTTTGCCCTTGCCAAGGAGCTCTATCCCGGGCAGTTCAAGCCA,GBRYBR,Sirt2,NM_022432.4:435,Mm,NM_022432.4,ENDOGENOUS
Record175=0,TCCAGCATTCTGTTTACTCGTAGAACTCTGTAACTCTCCTGTGCCTGTGACAAGTTTGCATGGGTAGTACTGGGTGAGTGTGGTGGCGCTTGCTAACTTA,GYRYRG,Prkaa2,NM_178143.1:1890,Mm,NM_178143.1,ENDOGENOUS
Record176=0,ACACTACATCATGAGTGACAGTAAAAGCGATGGTCAGTTTTACAGTGTGCAGGTGGCGGACTCAACTTTCACTGTTCTAAAACGTTACCAGCAACTGAAA,GBYBRY,Mapk9,NM_207692.1:260,Mm,NM_207692.1,ENDOGENOUS
Record177=0,CCGGCATTCTGCACGCTTCAAAAGCGCACGTCTGCCGCGCTGTTCTCCTCTTCCTCATCTCCGGGCCTTTCGACCTCACGGTGTTGCCAAAATGTCGCTT,GYGBYG,Pgk1,NM_008828.2:36,Mm,NM_008828.2,ENDOGENOUS
Record178=0,CAGCAGTAACATGGTAACATTAAAATGGTTTTCGGGGACCTCCAAAGACGGCCAGGAGTCCTGGGGTAAGTTACTTGTCAATGGCATGGTTTTGATCCCT,YBGRBY,Tardbp,NM_001003899.2:3060,Mm,NM_001003899.2,ENDOGENOUS
Record179=0,TCTGGAGTCTCTGACAGACAAATCTAAGGAGTTGCCGTTATACTGTTCTGGGGGTTTGCGGTTTTTCTGGGACAACAAGTTTGACCATGCAATGGTAGCT,YBYRBR,Becn1,NM_019584.3:1145,Mm,NM_019584.3,ENDOGENOUS
Record180=0,AGCCTCAATCTGGGTCACAAAGCGACCCATACTAAGGAACTGCAGCATTTGCACAAGGGAATCTCTTGTTCCCCACAAGTCCTGGCAGTCTGGCTGACTT,YRGYRB,Tnfrsf12a,NM_001161746.1:517,Mm,NM_001161746.1,ENDOGENOUS
Record181=0,CTGATTATTCGCCTAATAATAGCAGCTTTGAGATGACATCACCCACCGAGCCATATGCTTACACATCATCTTCTGCTCCGAGTGCCATTAAGGGAGAAAT,YRBGYB,Cd34,NM_001111059.1:560,Mm,NM_001111059.1,ENDOGENOUS
Record182=0,CACCCTGGCTCGTGTGGATTTGGAGAGAAAGGTTGAATCGCTGGAGGAGGAGATCCAGTTCTTAAGGAAGATCTATGAGGAGGAAGTTCGAGAACTCCGG,YRYGYR,Gfap,NM_001131020.1:610,Mm,NM_001131020.1,ENDOGENOUS
Record183=0,TCACTCCACCTGTTACTAGATAATTTTGTGCCCTGGGCTGATGGTACTGTGATGTTGGGAAGTGTTGCTAGAGGCTGGCAGTGTGGTCTTTCCTGTGTTT,RYBRYG,Atf6,NM_001081304.1:4765,Mm,NM_001081304.1,ENDOGENOUS
Record184=0,GAGTACATTGTCTACGACATTGCTCAGGTGAATCTCAAATACCTGCTGAAACTCAAGTTCAATTTTAAGACATCCCTGTGGTAAAGTGCGAGGGGTGGGC,RGBYGR,Parp1,NM_007415.2:3020,Mm,NM_007415.2,ENDOGENOUS
Record185=0,TGGCTGAGGCCAATTGTGGTAGCGGTGTTTGTGGGCGTTCTGTCATTCAGTGTTGCGGTGGTGAACAAAGTAGACATCGGGTTGGATCAGTCTCTCTCAA,RBYGBG,Npc1,NM_008720.2:2645,Mm,NM_008720.2,ENDOGENOUS
Record186=0,CAATTCCCTCATCATCAAGCTGATCCAGGCGGATATCTTGAAAAACAAGCTTTCCAAACAGATGGTGGATGTTAAGGAAAATTACCAGAGCACCCTGCCC,RBGBYR,Ntf3,NM_008742.2:305,Mm,NM_008742.2,ENDOGENOUS
Record187=0,TTTCGGTCCCTCTGGAGAGTTTGCATATCTCTACAGCCAATGCTACGAGCTCACCACCAATGAGTACGTCTACCGGCTTTGCCCCTTCAAACTGGTCTCC,RBRBYB,Prkcsh,NM_008925.1:1295,Mm,NM_008925.1,ENDOGENOUS
Record188=0,CTGGGGAGGGCCTGGCTTTTTTTACCTTCCCGAACATCGACAGCCCCACCAAGTTCAAACAGCTCTATCGTGCTCGAATGAACACTCTGGAGATGACACC,RGYBRB,Hmox1,NM_010442.2:610,Mm,NM_010442.2,ENDOGENOUS
Record189=0,ATTGTCCTACTGACGTTGAAAGCAAACCTTTGTTCATTCCCAGGGCACTAGAATGATCTTTAGCCTTGCTTGGATTGAACTAGGAGATCTTGACTCTGAG,RYGBRG,Prnp,NM_011170.2:1460,Mm,NM_011170.2,ENDOGENOUS
Record190=0,GGACTCCATTTTAGGATTCGCCCATTCCTGTCTCTTCCTACCCAACCACTCAATTAATCTTTCCTTGCCTGAGACCAGTTGGAAGCACTGGAGTGCAGGG,RYRBRY,Slc2a1,NM_011400.3:2190,Mm,NM_011400.3,ENDOGENOUS
Record191=0,ATAGCTTTGCTCCTGCTTGAGGAGTGCTTATTATGAGAGGAAGGTAATGGTGCCTCTGGGTTTTCTATAGGCAGACATGCAAAAACAGCTAATCTTGTCT,BGBRBR,Sod2,NM_013671.3:1495,Mm,NM_013671.3,ENDOGENOUS
Record192=0,ACTGGATCAACCCAGACAAACTTTCTGAATTAGAAGATCTCCTGCCATCTAGACCAGAAGTTCCTAATGTTATTGGAGAGACAGAAGAAGTGGAGCTTCA,BYBYRY,Dnaja2,NM_019794.4:1045,Mm,NM_019794.4,ENDOGENOUS
Record193=0,CCTAAGCATACAAAGGGCCCCGTGTTTTCTACTGCCTGTCTCTGTGCAAACCTTGAGTCTTAGACCCACTCTTCCCTTACAGGAATCTGAGGCAGGTAAA,BYRYBR,Npc2,NM_023409.4:3095,Mm,NM_023409.4,ENDOGENOUS
Record194=6,TTAAGCGGCCTGAAAGGGAAAAATATCTTCCTAGTAGCTGCTACACTCAGACCTGAGACTATGTTTGGGCAGACAAATTGTTGGGTTCGGCCTGATATGA,BGRGBY,Lars,NM_134137.2:945,Mm,NM_134137.2,HOUSEKEEPING
Record195=0,GGAGGCGCTGCAGAAAGATCTGGATAACAAGCTCTTTGGACAGCATCTTGCAAAAAAAGTCATCCTAAACGCCGTGTCTGGTTTCCTAAGCAACCCGAAG,BRBGRG,Tor1a,NM_144884.1:220,Mm,NM_144884.1,ENDOGENOUS
Record196=0,GAAGATTTGAAGATGTCTCTGAAAGGGGTTCTCTGGACCAAAACCGAAGGCTGTTTATGGATGACCAGGAAGTTGCTGTGGTGTACTTCCGAGATGGCTA,GRBRGY,Gss,NM_008180.1:728,Mm,NM_008180.1,ENDOGENOUS
Record197=0,AGGGCACACTTACCGTGGAGGCTCCGTTGCCCAAAGCAGTCACGCAGTCAGCGGAGATCACCATTCCGGTTACTTTCGAGGCCCGCGCCCAAATTGGGGG,GRYRGR,Hspb1,NM_013560.2:630,Mm,NM_013560.2,ENDOGENOUS
Record198=0,CCCAAACACGAGATCTTCCTTCGGCTCTGAGGCACTTCCTCAGGGCCTGTGTTAGTGTCTGCCCTGCCCTTCCGTCTGTCCTACTTGCCCGCGTTCATCC,GBGYGR,Sncb,NM_033610.2:676,Mm,NM_033610.2,ENDOGENOUS
Record199=0,TTGCAGAAAAAATCCGAGAAATGCCCCAAAATGTTGCCAAGACAGAACCAGTCAGTATCCTACAACCTCAGACCACCGTTAATCCTGATCGCATCAAACA,GYBGBG,Nova1,NM_021361.1:370,Mm,NM_021361.1,ENDOGENOUS
Record200=0,AGGGAGACGATTGTGCTGAGTCAACCAAGTGCAATATCGGTGTCCAGTTGCTGCAGAGCACCCTAACCGGAAGTAACTTATTTTGTGCTAGTACCCGCAT,GBYBRB,Gata2,NM_008090.4:2960,Mm,NM_008090.4,ENDOGENOUS
Record201=0,ATAGAGTTGTTCGGAATAACCTCCGAGTTCGCCTAGGAGATGTCATCAGCATCCAGCCATGCCCTGATGTAAAGTATGGCAAACGTATCCACGTTCTACC,GYGBYR,Vcp,NM_009503.3:510,Mm,NM_009503.3,ENDOGENOUS
Record202=0,TAAGGATCAGTATGCAGTGGTTGGACACTCAGCACACATTGTTACACTGGCATCTGGCCGTGTGGTCATGTTGGTCATCTTCGGTCATTGCCCACTCTAT,GRYBYG,Atrn,NM_009730.2:1375,Mm,NM_009730.2,ENDOGENOUS
Record203=0,GGACTACATGGGCTGGATGGATTTTGGCCGGCGCAGTGCCGAGGACTACGAATACCCATCGTAGTGGGCCAGCGTCTTGGCCCTGCTTGGAGGAGGTGGA,YBYRGY,Cck,NM_031161.2:351,Mm,NM_031161.2,ENDOGENOUS
Record204=0,TAGCAGTGGCCTCCTCTGGATGTAAATCCTAAGCTCAAATGTGTTAATCTGTTACTGTGATTTCTGGTTGGGTCACCAGGAATGTTAATGATGCAGACAC,YBGRBG,Nmb,NM_026523.2:500,Mm,NM_026523.2,ENDOGENOUS
Record205=0,ATCATGAAGGGTATTAAAAAACGCAATGTTGTAGAACGCCGACAAGGAGCCCTGTGAGATACCTGGAGGCAATGCCTTCAGTTAAAGTTCAGTGAAGAAA,YRGYRG,H2-Ea-ps,NM_010381.2:735,Mm,NM_010381.2,ENDOGENOUS
Record206=0,CTACACACTGAATTTGGTCGCTACTCCTCTTTTCGTGAAGCCCGGGATTCCATTTTCCATCAAGGCACAGGTTAAAGATTCACTCGAGCAGGCGGTAGGA,YBRGYR,Hc,NM_010406.1:1065,Mm,NM_010406.1,ENDOGENOUS
Record207=0,TTTAATGTACCACATCCAGCAACTGGGCAAGTTTAAGGAGCCTCATGCAGCATTCTACGCTGCGGAAATCGCCATAGGCCTCTTCTTCCTTCACAACCAG,YGBGRB,Prkcg,NM_011102.3:1580,Mm,NM_011102.3,ENDOGENOUS
Record208=0,ATGCTGTGATTGTCTGTGATGTGGTCAGCTCCCTGCCTCCAACCATCATCTGGAAACACAAAGGCCGAGATGTCATTCTGAAAAAAGACGTCCGGTTCAT,YGRBGR,Ncam1,NM_001113204.1:740,Mm,NM_001113204.1,ENDOGENOUS
Record209=0,GAACAACGAGTACATCATGAGTTTAATCAGTGACAACGCAGCGAAGATTCTGCCCATCATGTTTCCGTCCTTATACCGCAACTCAAAGACCCACTGGAAC,RYBRYR,Ppp2r5c,NM_001135001.1:1400,Mm,NM_001135001.1,ENDOGENOUS
Record210=0,CCATGGGGTCATTCCCAAGAAGAACATTTGTAAATGGAAGCAGAGAGAGTACTGGGTATCTAGAAGAGCTTGAAAAAGAAAGATCATTACTCCTTGCTGA,RYGRYB,Apc,NM_007462.3:645,Mm,NM_007462.3,ENDOGENOUS
Record211=0,CGACTGGAATCTAATAACTACAATACTTACCGGTCACGGAAATACTCCAGTTGGTATGTGGCACTGAAACGAACTGGGCAGTATAAACTCGGATCCAAAA,RGRYGB,Fgf2,NM_008006.2:509,Mm,NM_008006.2,ENDOGENOUS
Record212=0,GTCTGTCATCTTCATCTTCAGAATCATGGTGCTGGTGGTGGCTGCTGAGAGCGTGTGGGGGGATGAGAAGTCCTCTTTCATCTGTAACACCCTCCAGCCG,RBYGBR,Gjb1,NM_008124.2:113,Mm,NM_008124.2,ENDOGENOUS
Record213=0,ATCTGGTACAACTTGCCGTCATGGTGGTACCTGTCTCAATACACCTGGATCCTTCCGCTGCCAGTGTCCTCTTGGTTATACAGGGCTGCTGTGTGAGAAC,RBRBYG,Notch3,NM_008716.2:550,Mm,NM_008716.2,ENDOGENOUS
Record214=0,CCTGAAGCCCGAGAATCTTCTCATCGACCAGCAGGGCTATATTCAGGTGACAGACTTCGGTTTTGCCAAGCGTGTGAAAGGCCGTACTTGGACCTTGTGT,RYRBRB,Prkaca,NM_008854.3:699,Mm,NM_008854.3,ENDOGENOUS
Record215=0,CTGAAGATCGATGACTTCATCCTGCACAAGATGTTGGGAAAAGGAAGTTTTGGCAAGGTCTTCCTGGCAGAGTTCAAGAGAACCAATCAGTTTTTCGCAA,BRBRYB,Prkcq,NM_008859.2:1210,Mm,NM_008859.2,ENDOGENOUS
Record216=0,GCCAAAATACCTTCTGAACTAAGTTGCGTTGTGCTGAGAACACCTAAGCACTAAACTCTCTTGAGAGACTTCTGTTGCTAAGAAGACCGCAGCTTCTGGA,BRYRYR,Rac1,NM_009007.2:1045,Mm,NM_009007.2,ENDOGENOUS
Record217=0,ACCGAGAATCAAAATTCTGCTCGGCAGACTTCTCCTTTCAGGATGATCGCTTTGTTCCTGGAGGACAGAGGAGGGGAATGGCCAGAGTCTTTTTCTAGTT,BYBYRB,S100b,NM_009115.3:1090,Mm,NM_009115.3,ENDOGENOUS
Record218=0,AGGCCAAGCAACCTGCTGAAAGTCTATTTTTCTACATGTCCCTTGTCCTGCGTTTCAGAAGGCAAACCTCCGCATTCCTCTCCTGCTATGCTCCTGCTTT,BYGYGR,Shh,NM_009170.3:2055,Mm,NM_009170.3,ENDOGENOUS
Record219=0,CATATTGCCTCTCCAGCAGTCCAATCCTTAGGCATTGCTTTCCAGCGGGGTGGGAGATCAGGTGTACTGGTTACATACTCTCTTTATAGACTCCCTTCTG,BGYBYG,Cd44,NM_009851.2:3075,Mm,NM_009851.2,ENDOGENOUS
Record220=0,CCCGAAAATTTGATGAGCCTCGTTCTCGGTTCTATGCCGCAGAGGTCACATCAGCCCTCATGTTTCTCCACCAGCACGGAGTGATCTACAGGGATTTGAA,GRBRGB,Prkce,NM_011104.2:1510,Mm,NM_011104.2,ENDOGENOUS
Record221=0,GGGATGACATGTGCTCATTTGACATGAGGAAGGTCAGGACCTCTTTCTGCACCGTGTCCTGTCCTCAGAGCTAAGGGTCAGTGTTGTCTGTTGGTCATTC,GBRYGB,Ppp2r5e,NM_012024.2:4010,Mm,NM_012024.2,ENDOGENOUS
Record222=0,CCTGAGGCAGTTATACTTTGGAGGTGGCATAGCCTTTCTCACCTGGACTGCAGGGTCTGGCTCTAAGTCACAGTGCTCCTTTCTCCACACTGTATCCAAG,GRBYBY,Rhoa,NM_016802.4:1885,Mm,NM_016802.4,ENDOGENOUS
Record223=0,TGCCATGACCGGAACGTAGTAACAATTTTCAGTGCTCCAAACTATTGCTATCGTTGTGGTAACCAAGCTGCAATCATGGAACTTGACGACACTCTTAAGT,GBYBRG,Ppp2ca,NM_019411.4:975,Mm,NM_019411.4,ENDOGENOUS
Record224=0,CAGAGTCCATTGCCGAGCCTGTGTGTAAGGCTTCAGGCCGAATGTCTGTTACCAATTCCAGTCTTCCAGGATTCATGGTGCCTCTATTGGCATCCGTCAT,GYRBYG,Prkcb,NM_008855.2:8332,Mm,NM_008855.2,ENDOGENOUS
Record225=0,AGGTAGCTTCTGCAGGTTCGAAGTTCCCGGTTTCCTCTCCGACCGAGGAGAAACCACTGCCGGCCGCCTGCCAGACTTTTCTGTTCCACGGGCAGCTCGT,GYGBGY,Tradd,NM_001033161.2:562,Mm,NM_001033161.2,ENDOGENOUS
Record226=0,GAATTGGGCGCTTGAACCTAAGAAAGATTGTGGACTTATCAAAAGTCACCGCTCAGTGTTCCGTCAAGCATGTATTTATGTGACGATCATACTAGGAGGG,GRYBYR,Gnaq,NM_008139.5:3080,Mm,NM_008139.5,ENDOGENOUS
Record227=0,GTAGCCTCTGCTTGCCCTTCTTGCCACGATTAACCCACTCTTGTCGAGTTCTCTGAAATTTTTAGCCATTTCTCAATGGGCTGTCCACTCCCACGGTGAG,YGYRYG,Mapkapk2,NM_008551.1:1991,Mm,NM_008551.1,ENDOGENOUS
Record228=0,CTTTGTGCTTGGGGCTATTTGTCTGTTCATCAAACACATGCCAGGCTGAACTACAGTGAAACCCTAGTGACCTGGGTGGTCGTTCTTACTGATGTTTGCA,YGBGRG,Map2k1,NM_008927.3:1695,Mm,NM_008927.3,ENDOGENOUS
Record229=0,GTGCCAACAGCATCTTCACTGGCTTTCTGCTTTTCCCTGACATGGATGCGTAATCACGGGGTCAAATTACACCTATCCAACACCATCTTCCTGCCTCCCT,YRBGYR,C1qb,NM_009777.2:865,Mm,NM_009777.2,ENDOGENOUS
Record230=0,GAAGGAAGTGACACTGGAGAGAATGATGGTTTCCAAATGTTGTGAAGAAGTGAGAGATTATATTGAAGAAAGGTCTGGAGAAGACCCTCTAGTGAAGGGG,YBYBYB,Gngt1,NM_010314.2:150,Mm,NM_010314.2,ENDOGENOUS
Record231=0,ACCTTAATTGCATCATTAACATGAAGGCCCGAAACTACCTGCAGTCTCTGCCCTCGAAAACCAAGGTGGCTTGGGCCAAGCTCTTTCCTAAATCTGACTC,YGRBRY,Mapk3,NM_011952.2:825,Mm,NM_011952.2,ENDOGENOUS
Record232=0,TCTATTGTCTCTGCTTGCCATTGTACATTCTGCTCAGACAGGGCATCTTGCTTCTTGTGGGACACACAGTTGTCTGTCAGTTTCAGGGCATTAGAAGCCA,YRGBYB,Keap1,NM_016679.4:4140,Mm,NM_016679.4,ENDOGENOUS
Record233=0,CCAGAAGGGCGCATTCCTCTTAAAAACATCTATCGATTGTTCTCAGCAGACCGGAAGCGCGTTGAAACTGCACTAGAGGCTTGTAGTCTTCCATCTTCGA,RYBRBY,Plcb1,NM_019677.1:495,Mm,NM_019677.1,ENDOGENOUS
Record234=0,CCTCAGATGATGGCAAGCTCACGGATTCTTCTAAGACAAGCAATACTATCCGGGTTTTCTTGCCGAATAAGCAAAGGACTGTGGTCAATGTGCGGAATGG,RGBYRB,Raf1,NM_029780.3:550,Mm,NM_029780.3,ENDOGENOUS
Record235=0,CACCTCACTGCCACCTTGGCCTTCCTTGCTTTACGTTTGACTGAGTGGCCTCAGATGCTTTCCCCTGGGGCTTTGAGGAATCCAGTGATGTTAGTGGTCA,RGRYGR,Il6ra,NM_010559.2:2825,Mm,NM_010559.2,ENDOGENOUS
Record236=0,ACTCCAGGGCCACATCATGGAGAACCCACAGTACTTCAGTGATACCTGTGTCCATCACATCAAGCGCCAGGACATCATTCTCAAGTGGGAGCTAGGGGAG,RBYGRY,Ntrk1,NM_001033124.1:1481,Mm,NM_001033124.1,ENDOGENOUS
Record237=0,ATATGCTAACTGGATGGTTTCACCCTCAGCGGCAAAATTAATGGACACATTTGATAGCTAACATTCCTTTGTGAACGGTAATGGACTCCCAAGGGGGAAG,RBGBGB,Ret,NM_001080780.1:5175,Mm,NM_001080780.1,ENDOGENOUS
Record238=0,ACCGGTGCTGTGTTACTCATGACTGTTGCTACAAGAGCCTGGAGAAAAGTGGATGTGGTACTAAGTTACTGAAATACAAGTACTCCCACCAAGGGGGCCA,BGBRGB,Pla2g2a,NM_001082531.1:220,Mm,NM_001082531.1,ENDOGENOUS
Record239=0,TTCTTATCCGCGAGAGCGAAACCACCAAAGGTGCCTACTCACTTTCCATCCGTGATTGGGATGATATGAAAGGGGACCACGTCAAACATTATAAAATCCG,BRYRBY,Fyn,NM_008054.2:1030,Mm,NM_008054.2,ENDOGENOUS
Record240=0,TGAAGACTAATGGAACTGGCCCTGTGCGAGTTTCTACTACAGGTAGCTTTGCCTCCGAGGGCTGGTTCATCGCCTTTGTCAGCGCTATCATTCTCTTGCT,BGBYBY,L1cam,NM_008478.3:3560,Mm,NM_008478.3,ENDOGENOUS
Record241=0,AGTTTGGGACTGAGATCAAGGCCAATGTTCGGAGGAAGCGCTATGCCATTCAGGGCCTCAAGTGGCAGCATAATGAGATCACTTTCTGCATTCAGAATTA,BYRYGB,Mmp14,NM_008608.3:554,Mm,NM_008608.3,ENDOGENOUS
Record242=0,TTTCAGTTCCCATTGCAGTGGTTTGGGGTGCCAGCCATTCTGAAAGGCTGGTTTGAGAGAGTGCTCGTAGCAGGATTTGCCTACACATATGCTGCCATGT,BGRGBR,Nqo1,NM_008706.5:430,Mm,NM_008706.5,ENDOGENOUS
Record243=0,ACTGTCCGTTGGCCTGGGGAAACATAAACTTGTTTGATTATACAGACACCCTAGTGTCCGGGAAAATGGCTTTGAATCTCTGGCCTGTACCGCATGGGTT,BRGBRG,Pik3ca,NM_008839.1:1255,Mm,NM_008839.1,ENDOGENOUS
Record244=0,TTGATCATGAAGAACTTGAATGTCACGTCTCTGGGCTTCCGGTCCCTGAAGGAAATTAGTGCTGGGCGTGTCTACATAAGTGCCAATCAGCAACTTTGTT,GBGYRB,Erbb3,NM_010153.1:1290,Mm,NM_010153.1,ENDOGENOUS
Record245=0,CCCACCTATGGGCGCTGTCAGTGAACGCAAAGGGTCTATGATTTCTGTAATGTCTTCTGAAGGGAATATTGATTCACCTGTCAGCAGATTTATGGACCGG,GBRYGR,Nf1,NM_010897.2:2705,Mm,NM_010897.2,ENDOGENOUS
Record246=0,GTGTGTGTCCATGTTTGCATGTATGTGTGTGCCAGTGTGTGGAGGCCAGAGGTTGGCTTTGGGTGTGTTTGATCACTCTCAGTTACTGAGGCAGGGCTCT,GYBGRY,Tnfrsf1b,NM_011610.3:3270,Mm,NM_011610.3,ENDOGENOUS
Record247=0,CTGGTTCACATAAGATCCCATATAATGTGCAGGATGGCTAAACTTGCTGAGAGCTGACTCTGTGGTCTCCTGTCCCAGATTCTAGCGATATTCATTACTA,GYGBGB,Tnfrsf10b,NM_020275.3:1625,Mm,NM_020275.3,ENDOGENOUS
Record248=0,GGGCCACTACAACAATTCAATCTCAATCCTTTGGACTTCATTCCTGCTGCCCAGGCCACTGGTGCCTCAGTAGGAATTTTCAAAATTAGTGTGAACAGAC,GRYBGY,Kras,NM_021284.5:2620,Mm,NM_021284.5,ENDOGENOUS
Record249=0,AACAGGGAGATCAATTGTAGGCTGACACACTCCTTTCTGAATGAGGGCGTCAAGTGCTTGTTGGCAGGGATGGAGTGACTTTCAGGGAAACATCTGGAAA,YBGRGY,Ngfr,NM_033217.3:1995,Mm,NM_033217.3,ENDOGENOUS
Record250=0,CGCATCAGAAGCCAACCTTTTTGAGGAAGCTCTGGAAAAATATGGGAAAGATTTCACCGACATTCAACAAGATTTTCTCCCATGGAAGTCGCTCACCAGC,YBYRGR,Mta1,NM_054081.2:955,Mm,NM_054081.2,ENDOGENOUS
Record251=0,GAATGAGTGTATCATTGCCAACCCTGCCTTCGTGGTCTACTCCTCCATCGTCTCGTTCTACGTGCCCTTCATCGTCACCCTGCTGGTCTATATCAAAATC,YGBRYB,Drd2,NM_010077.2:630,Mm,NM_010077.2,ENDOGENOUS
Record252=0,CTCCATCACCCTGTGTTCCAGCAAGATTCATTCACCAGACAGGTGTTATGGAAGCTGCTGAAGGTTGTGAAATTCGGAGAAACGGTTTCTTACCAGCAAT,YGYRYR,Mgmt,NM_008598.2:350,Mm,NM_008598.2,ENDOGENOUS
Record253=0,GTCATTAAAGGCTGACTTTCTTCCAGCCTGGTACTCATCCGGCTCTTTGCAGTTTGCCAAAAACCTTCATTCCCACGTCATTTCCCACTGGATCCCAGGG,YBRGBG,Pnkd,NM_019999.2:2025,Mm,NM_019999.2,ENDOGENOUS
Record254=0,TGCTGTTCTGCCAAAATGTTCAGCCTCTGCCAATCTGTTCCGCTGGTGACTGCCAGACTTCTCTCCGAGAGCTGTTTGACCGTGTGGTCATACTTTCTCA,YRBGBY,Prl,NM_011164.1:115,Mm,NM_011164.1,ENDOGENOUS
Record255=0,TGCAAATCACTCTTGGTTCATCTGAGCATCTTAAAGTTTCCCATAGGCCCTTTCATCACAGCATCATGTTGGCATGTGTGGCACACTTTCAAGGGAAAAA,YRYGBR,Slc8a1,NM_011406.2:6665,Mm,NM_011406.2,ENDOGENOUS
Record256=0,ATTTTCCCGGAATGCTGTCACATCTGGAGCTGACTCTTCAGGCATCCAAGCAAAATGGCACGGAGACCCAGGAGGTGTTCCTGGTCCTCGTTTCGAACAA,YGRBRB,Eng,NM_001146350.1:574,Mm,NM_001146350.1,ENDOGENOUS
Record257=0,CGCCCAGAGCCCGGAGCCCGGCCCTGAGCTCGCTTCGCCTCGCCTCGCGGCGGGCGCCCTCGTCGCCAGCGGCGCACCATGGACGGGCTGCCCGGTCGGG,RYGRYR,Inhbb,NM_008381.3:1084,Mm,NM_008381.3,ENDOGENOUS
Record258=0,CGGACCTGCGCATCCGTAAGACCCAGCACTCCACACTCTCACGGAAGTTCGTGGAGGTAATGACCGAATATAATGCAACTCAGTCCAAGTACCGGGACCG,RGBYRG,Stx1b,NM_024414.2:570,Mm,NM_024414.2,ENDOGENOUS
Record259=0,GAAGAATGTTCCGTGGGAGTTCAGCAGTAAATAACTGGAAAACAGAACACTTAGATGGTGCAGATAAATCTTGGGACCACATTCCTCTAAGCACGGTTTC,RGRYRY,Angpt2,NM_007426.3:2020,Mm,NM_007426.3,ENDOGENOUS
Record260=0,GCTGGAAGAGGAATAAATTCCGCCTCACTTATGTGGCAGAAGCTCCAGAGCTGACCCAAGGTCTTTCCAATGTTCACAAAAAGCGAGTCTCAGCCGCCCG,RBYGRB,Nos1,NM_008712.2:2985,Mm,NM_008712.2,ENDOGENOUS
Record261=0,GTTCCAGCCAGTGACACTACACTGCACCTACCAGATGAGCAATACCCTCACAGCCCCTATCGTGATCTGGAAGTATAAGTCGTTCTGTCGGGACCGTGTT,RGYGYG,Lsr,NM_001164184.1:445,Mm,NM_001164184.1,ENDOGENOUS
Record262=0,GGCTCCTTCATCAGGACCAGGTCCTTGGTCTCTCAAGATCACAGGTGTTATTTTGAAGAAGAGCAGAATTTGTTCATTGACGTGGACTGCAAGCACCCGG,RYRGYB,Arhgef10,NM_001037736.1:1105,Mm,NM_001037736.1,ENDOGENOUS
Record263=0,CAGCTTTTGGAAAGTTTCCAGGTTAAGCCCTGCCCTGAAGCCATCAGTGAGGTCTTCAACAACAAGTTCCACATCATTGGAGCAGTGGGTATCGGCATCG,BGBRGR,Cd9,NM_007657.3:620,Mm,NM_007657.3,ENDOGENOUS
Record264=0,TCAAACTGCCATTTCTTCCGGTTTCTGTGGACCTTGTGGCCAGGTGCTCTTCCCGAGCCACAGGTGTTCTGTGAGCTTGCTTGTGTGTGTGTGCGCGTGT,BRYRBG,Grn,NM_008175.3:2010,Mm,NM_008175.3,ENDOGENOUS
Record265=0,CAAGCCACATAGATGCCGATTGCTTCATCTGTGTCTTCCTGAGCCATGGGGAAGGCAACCACGTTTACGCATACGACGCCAAAATTGAAATTCAGACGTT,BGBYBG,Casp6,NM_009811.3:360,Mm,NM_009811.3,ENDOGENOUS
Record266=0,TTTTGAGAAGGTGCATATTTCAGAAGTGGTCGGCAACTGAGGAAAGAGCTTCCTTGGTTCCATTGTGAAGCCCGTGTCCTCTCTGCTTGCGCTGGCTCTC,BYGYRB,Cdk5r1,NM_009871.2:3280,Mm,NM_009871.2,ENDOGENOUS
Record267=0,ATACCAAACATGCGCTAAAATAAGTCTAGAGTTTCCTGAGGGTGTCCCAGGCAGCCCGCTTTACTGATTCATACTTAGATAAAGAGTCCCTGGTGAATCC,BYRYGR,Rasgrp1,NM_011246.2:2815,Mm,NM_011246.2,ENDOGENOUS
Record268=0,CCGAAGTCATCTCAGGAAAACAAGAAGGTGTGTATGCTTGGATCGGCATTAATTTTGTCCTCGGACGGTTTGAGCATATTGAGGAGGATGACGAGGCGGT,BGRGRY,Entpd4,NM_026174.2:845,Mm,NM_026174.2,ENDOGENOUS
Record269=0,ATGACACAGGAATGTACTTCTTCAGAGTGGTCAGAGAACCTTTTGTGAGATATTCTTACAAAAAAAGCCAGCTGTCACTGCATGTGACCTCTCTATCACG,BGYBGY,Cd33,NM_001111058.1:405,Mm,NM_001111058.1,ENDOGENOUS
Record270=0,CAAGTATCGATGCTACAAGTTCATCCATGGCTGGCTGATCATGTCCTCCCTGATGCTCCTCTTCTTGTTCACCTACATCTACCTCGGGGAAGTGCTCAAG,GRGRGB,Psen2,NM_001128605.1:560,Mm,NM_001128605.1,ENDOGENOUS
Record271=0,CTTCTTTGGGGGTCGATACCTACTCCTGCTCATGGGTCTGTTCTCCGTCTACACTGGCTTCATCTACAATGAGTGCTTCAGCCGAGCCACCACTATTTTC,GBGYRG,Tcirg1,NM_001136091.1:1345,Mm,NM_001136091.1,ENDOGENOUS
Record272=0,AGAATATGCAGTGGATTGTGCCACTCTCGACACGATGCCAAACGTTACCTTCCTCATCAACGAGGTTTCATATACCCTCAACCCAACTGACTACATCCTG,GBRYRY,Ctse,NM_007799.3:1290,Mm,NM_007799.3,ENDOGENOUS
Record273=0,CTTTTCCTTGAACCGGGCAGCCGATGACCACGCTCTGAGGACCATTGTTTTTGAGTTGCTGACTCGGCATAGCCTCATCAGCCGCTTTAAGATTCCCACA,GRBYBR,Pde1b,NM_008800.1:595,Mm,NM_008800.1,ENDOGENOUS
Record274=0,CTAGACGAGGAAAGTTGTTCCTGCAACTTCTCAGATCCGAAGCCAGATTGGTCCAGCGCTTTCAATTGTTTGGGGGCGGCAGATGTGGAATTGTACGGCG,GRGYBY,Cd14,NM_009841.3:235,Mm,NM_009841.3,ENDOGENOUS
Record275=0,AGTCCTAAAGACTATGGTGCCCAGACTCTTGTGGGTTCCAACCACTTCTTTCCATGAACTCTCTTGGACTTACTGCCACATTAGCTGGTGACACGGCTGA,GYBGRB,Slc6a4,NM_010484.2:2200,Mm,NM_010484.2,ENDOGENOUS
Record276=0,GTGTGTGACAGAGTCAGTCATGAACATTGTGAGCGGCTTCTTCAACTCGCCATTTTCCGACAACAGTACCAGCCTCCAGACCCACCAGCCAGTCTTTATC,GYGBGR,Itpr2,NM_010586.1:4365,Mm,NM_010586.1,ENDOGENOUS
Record277=0,CCTGCTCAGGCTTTCCCAGTGAGCGAGGCCGGCGCTTTATAACAGCAGCCTGGGCGGCTCCACCGGCTGTTTTTTCGGCTCCTCGGGTTTGTGTCTGCAG,GYRBGY,Uchl1,NM_011670.2:54,Mm,NM_011670.2,ENDOGENOUS
Record278=0,TATGTAGCCGACAGACAAGGCTTTGCTGCCACCTTAGAGCAGGTATATTTTGGAACTTCACACCCAAGATCCTATATCTCTGCCAATGTAACTGGCTTCA,GRYBGB,Ugcg,NM_011673.3:610,Mm,NM_011673.3,ENDOGENOUS
Record279=0,CATGTACTTCCTGATTGAGGCCACCATCGCCCTATCGGTGTCCTTCATCATCAACCTCTTCGTCATGGCTGTTTTTGGTCAGGCCTTCTACCAGCAAACC,YGYRBY,Slc11a1,NM_013612.2:945,Mm,NM_013612.2,ENDOGENOUS
Record280=0,AGGAGACTTTATTTGGGGGAAGTGACTGCACCGGCAATTTCTGTTTGTTCAAGTCCACCACCAAGGACCTTCTGTTCAGGGATGACACCAAATGTTTCGT,YBRGBR,Trf,NM_133977.2:1940,Mm,NM_133977.2,ENDOGENOUS
Record281=0,GGAGGAACAGTATGAAAAAGGGAAGGTGTTTACATTGTAAGGATTTATCTTGCATGTACTTGGAATAGAGCTTATCTTGTTATAGTATGGAGGCATTAGC,YRBGBG,Sf3b4,NM_153053.3:1565,Mm,NM_153053.3,ENDOGENOUS
Record282=0,AGTACCGAGCCTCTGCAGGGTTCAGACATGTTGTTATTGCCTGTGAGAATGGCTTGCCGGTCCACTTCGATGAGTCATTTTTCAGTCTATAGTCAGCAGG,YBYBYR,Ang,NM_007447.2:425,Mm,NM_007447.2,ENDOGENOUS
Record283=0,TGGAGCTAGACATCCTGGGAGCCCAAACCCGGAAAATGTTTACCCTGTTGGACGTGGTGAACCGTAAGGCCCGCTTTGTTCACGATGGCTCTGAAGACAC,RGBGYB,Cspg4,NM_139001.2:1530,Mm,NM_139001.2,ENDOGENOUS
Record284=0,AGGATCTGCCAACATGGCGGTGATCGGCGGTGTGGCTGTAGGTGTTGTTTTGCTTCTGGTACTGGCAGGAGTTGGCCTCTTCATCCATCGAAGGAGGAGG,BRGRYG,Epha2,NM_010139.2:1705,Mm,NM_010139.2,ENDOGENOUS
Record285=0,CCTCAATGAAAACCCTTTGAGAGCCTTGTACCTCATTGCTACCAATGGGACGCCAGAGCTTCAGAACCCAGAGAAGTTGTCAGCTATTTTCCGGGACTTC,BRBRBY,Pak1,NM_011035.2:1615,Mm,NM_011035.2,ENDOGENOUS
Record286=0,AGGGCATGATGGGATTGCTGCATCTCAGCAGTTGGATGTTCTTGCCTCTGAAGGTAGCTTGTTTGCTCTGGGGGCCAGGAATTGGATTCAGTTTACACTA,BYGYRG,Ppp3ca,NM_008913.4:1675,Mm,NM_008913.4,ENDOGENOUS
Record287=0,ACACCTGCAAAGTGGAATCAAACCGTATCTCCAAAGCCAGTAGCATCATGGTCAACATAACAGAGCTGTTTCCCAAGCCGAAGTTAGAGTTCTCCTCCAG,BYRYRY,Pecam1,NM_008816.2:1100,Mm,NM_008816.2,ENDOGENOUS
Record288=0,AGTTCAAGGACAGCAGTTGAATCCGTATTTGAGACTCAAAGTCAGACGTGACCATATTATAGATGATGCACTGGTCCGGCTAGAGATGATTGCTATGGAA,BGYBGB,Ube3a,NM_173010.3:2025,Mm,NM_173010.3,ENDOGENOUS
Record289=0,GTGTTAGCAGAAGAGTGGGTTCTGATCCCTATCTAGGAAAGTAGCCTCTAGTAACTTTACAGCAGCCATTTGAGTCAGTAAGTGAGGGTACAGAGGGATT,GRGRGR,Gabrb3,NM_008071.3:4200,Mm,NM_008071.3,ENDOGENOUS
Record290=0,CCTGTGAGATGCAGAAAGGGGACAGTCTCTGTACACTGATTTTACAAGTCAGGAAGTGGGACCACTCTAGCTGATCTGCTTGCTCTTAGTTGCTTTGTAG,GBGBYB,Cycs,NM_007808.4:2510,Mm,NM_007808.4,ENDOGENOUS
Record291=0,CAAAGATGTTCAGAATGACTCTATTCCAACACCGGCAGAAACTTCCACAACAAAAGCCTCTGTCACAATACCAGGCATCGTGTCAGTGACAAATCCTAAC,GYRBGB,Emcn,NM_001163522.1:230,Mm,NM_001163522.1,ENDOGENOUS
Record292=0,CAGAGGGGCGATGAGGTGTGGCTATCAGTCAATGACTACAATGGCATGGTGGGCATAGAGGGCTCCAACAGCGTCTTCTCTGGTTTCCTACTGTTTCCCG,YBGRGR,C1qc,NM_007574.2:708,Mm,NM_007574.2,ENDOGENOUS
Record293=0,ATTGCGTGTCTGCATTGCTATGAGATGGGTTGCCGAGCCACACCTGTCTTTGGGTCCCTGTTTGCAGGGGTCTTTGCTGTAAGTGCACACGTGCCTTTGT,YGBRYR,Csf2rb,NM_007780.4:4185,Mm,NM_007780.4,ENDOGENOUS
Record294=0,CGACGGACTCATTTCTTCAAGGGAAACAAGGTGTGGCGGTATGTGGATTTCAAGATGTCTCCTGGCTTTCCCATGAAATTCAACAGAGTAGAGCCCAACC,YBGYBG,Mmp19,NM_021412.2:1140,Mm,NM_021412.2,ENDOGENOUS
Record295=0,CAACTACCGAGTCCGAGTCTACCAGATTCCTGGGAAGCCAGAAATTGTGGATCCTGCCTCTGAACTCACAGCCAGTGTCCCTAATAAGGTGGGGACATGT,YBRGRY,Ager,NM_007425.2:361,Mm,NM_007425.2,ENDOGENOUS
Record296=0,CAGAGGGGCAAAAATCGGGGGTGCGTTTTAACTGCCATACACTTAAATGTCACTGACTTGGGTTTGGGCTATGAAACCAAGGAGGAACTGATCTTTCGAT,YGRGYB,Gdnf,NM_010275.2:460,Mm,NM_010275.2,ENDOGENOUS
Record297=0,GATCACCCAGGTTCTCTTCCCATTGCTGTACACCGTCCTGTTCTTTGCTGGGCTCATCACGAACAGCTTGGCAATGAGGATTTTCTTTCAGATCCGCAGT,YBYBGY,P2ry12,NM_027571.3:439,Mm,NM_027571.3,ENDOGENOUS
Record298=0,ATGGGGGTGCACAATCCCATTAGAGAATGCCCAGTAGATTTAGTCTGTGGGAGTCACATTTCTTATTTGGACTAGTGAAGACAGAAGCAAACCAGCTCAC,RYBRGY,Cntf,NM_170786.2:110,Mm,NM_170786.2,ENDOGENOUS
Record299=0,GAGCCACAGTGTCATATACAGATACTTCCGCAGGTCCTTAGAGTTCAAAGGGTTTTAATCCAGGACATAAGCAGAAATCGCTCTCTTTAGTGAAGGGAGC,RYGRBG,Abat,NM_001170978.1:3560,Mm,NM_001170978.1,ENDOGENOUS
Record300=0,GGGAAAGCTCTTCGTATAAGGCTTTGTGAAAGAGCCATTACAGTAGGGTGAGAGAGGGGGATGTTTTTAGTCATTAACGGTAGGGTTAGTGAGAAAGGGG,RBGBRB,Grin2b,NM_008171.3:6340,Mm,NM_008171.3,ENDOGENOUS
Record301=0,GAAATGCCAGGCATGCTGATGGAGTTTTCACCAGCGATTACAGCAGACTTCTGGGTCAGATTTCTGCCAAAAAATACCTTGAGTCACTCATTGGCAAACG,RBRBGR,Vip,NM_011702.2:395,Mm,NM_011702.2,ENDOGENOUS
Record302=0,CCGCTCGGCCCCTTTGGATGGCTCCGTTCTCTGCCTGGGGCAGAGGGAAGCCAACCTTGGCTGTTACACATCTCACACCAAGACAGTATTGGGCCCCTTG,BRYRGY,Akt2,NM_001110208.1:2504,Mm,NM_001110208.1,ENDOGENOUS
Record303=0,GCCGAGAAGGCTGCAGATGAGAGTGAGAGAGGCATGAAAGTCATTGAAAGCCGAGCCCAAAAAGATGAAGAAAAGATGGAGATTCAGGAGATCCAGCTGA,BRBRBG,Tpm1,NM_024427.4:426,Mm,NM_024427.4,ENDOGENOUS
Record304=0,CATGGAGCCTATCCTGAAGGCTTTAATTTTGAAACTGAAAGATCCAGACCCTGACCCAAACCCGGGCGTGATCAATAACGTGTTGGCCACTATAGGAGAA,BGRYBG,Mtor,NM_020009.2:2432,Mm,NM_020009.2,ENDOGENOUS
Record305=0,ATGAAGAGAGGCGCTCAGGTCACTTTTTACCTCATCCTCAGCACCTCTGGGATCACTATTGAGACCACAGAGCTGGAGGTGAAATTGCTGTTAGCCACGA,GYBRYB,Itga7,NM_008398.2:2435,Mm,NM_008398.2,ENDOGENOUS
Record306=0,CCCGCTGAGCTCTCCCGTGTTCCCTCGAGCAGGCTTCGGTACCAAGGGCTCCTCGAGTTCAATGACATCCCGCGTGTACCAGGTGTCGCGCACGTCGGGC,GBRYRG,Des,NM_010043.1:157,Mm,NM_010043.1,ENDOGENOUS
Record307=0,GATGTCATGGTCGGTTGTAATTTTGCCTTTACAAGGTAACTGGGGTGGGAGGGGAGGGAGTGTGCCTCCTTGACATTTTGTTCAAGATATAGATTCAGTG,GRBYGB,Pik3r1,NM_001024955.1:5664,Mm,NM_001024955.1,ENDOGENOUS
Record308=0,AGAGAAGGGGAGGATGGGGCCTTGGGTAGCGTTAGCATGTGTGGAGGAGAGTTTGGGAACAGGAGAAAAACGACAAGTGTATTTATGAGTTGTAATCACA,GYGBRB,Ltbr,NM_010736.3:1962,Mm,NM_010736.3,ENDOGENOUS
Record309=0,TGCAGTCTGAGTAGGCCTTGTTGCGGTTCCTCCATCTGCCTGGTCTATTGGTGTTCTGAGACCAATTCCACTGATGTTCTGACAGATCCTCCACCCTGTG,YGBRBY,Arc,NM_018790.2:2715,Mm,NM_018790.2,ENDOGENOUS
Record310=0,CAGGCCTTTTGTCTGCTTATCCCAGTAGAGAGCAATATTAGCTGCTGAAATGCTAATGTCCTCGCAAGATTCTGTGCTCATAACATCTGTATGTCTGGCA,YBRYBY,Gabra4,NM_010251.2:3340,Mm,NM_010251.2,ENDOGENOUS
Record311=0,CTCTGGACTCTAATTCGTAGCTACTTCTCACCTCGGGGCTGCGCTGTCTCCCCGCTAGCCTTCCCGTTGTCCTCCACCGCTCAGGACGGGGGTGCCACGA,YGRGYG,Adcy5,NM_001012765.4:219,Mm,NM_001012765.4,ENDOGENOUS
Record312=0,CAGGCAGGAGACTGTAGACTGCTTGAAGAAATTTAATGCTAGACGGAAACTGAAGGGCGCCATCTTGACAACTATGCTGGCTACGAGAAATTTTTCAGCA,YRBGRY,Camk2d,NM_001025439.1:1315,Mm,NM_001025439.1,ENDOGENOUS
Record313=0,ACATCTTTCACCTGGAAGCATTGACTTCCACCGAGCATAGTAGGTAGTGTGTCTGGACCAGAGAAAAAGGGATGGGGCATTTTGCAGTTTATCCAGAGAG,YRYGRG,Lif,NM_008501.2:3435,Mm,NM_008501.2,ENDOGENOUS
Record314=0,AAAACTATCAGGTTTGTGAGATCCAGAACGAAGCACGATGTTGACATGCGAATTGGAATCCATTCAGGTTCTGTGCTATGTGGTGTGTTGGGCCTGAGGA,RBYRYG,Adcy8,NM_009623.2:2655,Mm,NM_009623.2,ENDOGENOUS
Record315=0,GACTGTATCAACTCAATGGTTGAGGGCTCTGAACTCAAAAAGGTTCGTTCTAACTCCAGAATTTACCATCGGTATTTTCTGCTGGACGCCGACATGCAAA,RYGRBR,Plcl2,NM_013880.3:475,Mm,NM_013880.3,ENDOGENOUS
Record316=0,TAATGTCAACGTCCATGTCACCAACAATTCTGCCAAGACCGTCAAGAAGATCAGAGTGTCTGTGAGACAGTACGCCGACATTTGCCTCTTCAGCACCGCG,RGBGYR,Arrb2,NM_145429.4:725,Mm,NM_145429.4,ENDOGENOUS
Record317=0,TGCTGATCGCCTTTTCCGTTGTCGATTCAACACCTCCAAGTCCCTCCGGCGCCAGAGTTCAGGAAACAAACTGGTGCTTATTCGAGGTCGATTCCATGCT,RBGBRG,Npas4,NM_153553.4:580,Mm,NM_153553.4,ENDOGENOUS
Record318=0,AAGCAGATGGGAGTCATCCAGTTGTTTTTATTTGGAGCTGCAGTGGAAGAGAATTCATTCTTGAGGGGTGGCTAGGACGAAATGTGTAAGCTCTTTGAAT,RBRBRY,Crh,NM_205769.1:1045,Mm,NM_205769.1,ENDOGENOUS
Record319=0,ATAGATGCCATTGCACCAAATGCAGTCCGTCAAGAAATGATCAAGAGAGAGCACTTGACTGATGAGGACAAACTGAACAATGCTAAATACGCCATTTCAG,RGRBYB,Pls1,NM_001033210.3:1815,Mm,NM_001033210.3,ENDOGENOUS
Record320=0,TGGAGCCATTGCTTCCATCGCCTTTGACCAGGTAACCGGTGTGGTGGATGGGAACGTTTTACGGGTGCTGTGCCGTGTCCGGGCCATTGGTGCCGATCCC,BRYRGB,Mutyh,NM_001159581.1:709,Mm,NM_001159581.1,ENDOGENOUS
Record321=0,CGCCTTTTATCTTGGGCAAGGAGTTCAAGGAAGGACACAGCTACTACTACATCTCCAAACCTATCTACCATCAGGAATCCCAGTGCTTGAAGCTGAAGGT,BRBRBR,Efna1,NM_010107.4:437,Mm,NM_010107.4,ENDOGENOUS
Record322=0,GCAGAGAATTGTGAAACCTCTAGAAAAAGTGAGCCAGGTCTCCCTCGAATCTCTCGAAAAAGAGAATGTGCAGTCACCAAGGTATCTGGAAGAAGATGAC,BGRYBR,Nes,NM_016701.3:2716,Mm,NM_016701.3,ENDOGENOUS
Record323=0,GAAGTGGAAACAGTTCTTAGTCTCAAACGTCTCCAAAGACACGGTCTTCTTTTGCCATTTCACGTGTTCGGGAAAGCAGCACTCGGAGAGTCTCAACATC,BYRYRG,Icam2,NM_010494.1:375,Mm,NM_010494.1,ENDOGENOUS
Record324=0,CCCTGCTCAGAACAGACTACAGGCACTTTTAAGAACTTGACCGACCTTTTCTTCTATGCGCAGTTGGCCACGACGTGGGTGGAACGCTCAGATTTCATCG,BYBGBY,Cldn5,NM_013805.4:975,Mm,NM_013805.4,ENDOGENOUS
Record325=0,TTATAATGTCCTTCACCGTATCCGTGGCGATTGGGCTTGCAATCGGAGGATTTCTCTGGGCGCTGTTCGTTTTTCTGTCTCGAAGAAGAAGAGCCAGTGC,BGYBRY,Myct1,NM_026793.2:180,Mm,NM_026793.2,ENDOGENOUS
Record326=0,CTGTCTGTGTCGCCTCTCCGCCGCACAGAATCGATGTGTGTGATATTCAGAGACTGGAGGAGCTGCTGACATTATCCTGTGTTTAGATGCTTTAATGTTC,GBYGBG,Ptprr,NM_011217.2:2624,Mm,NM_011217.2,ENDOGENOUS
Record327=0,GGTAATTTTGTCCATCAATGAAGTCACCTCAAAGCGAGCCCACATGTTGATTGACATGCACTTTCGAAGTCTGCGCACCAAGTTGTCTCTTATACTGAGA,GBRBYB,Fmr1,NM_008031.2:765,Mm,NM_008031.2,ENDOGENOUS
Record328=0,AGTGATTTCCAGTCTTGTGTTGGCGTTCAGGGTGGCCCTGTCTCTGCACTGTGTACAATAATAGATTCACACTGCTGACGTGTCTTGCAGCGTAGGTGGG,GYRBRY,Lamp1,NM_010684.2:2080,Mm,NM_010684.2,ENDOGENOUS
Record329=0,GGACCTTGATGAGATGAACATCGAGATAATCCGAAATACGCTTTACAAGGCCTACTTGGAGTCCTTCTACAAGTTCTGTACTCTGTTGGGTGGGACCACA,GRYBRB,Atp6v0d1,NM_013477.3:640,Mm,NM_013477.3,ENDOGENOUS
Record330=0,GACACTGGCTCCCATCTGGGGCACACTGTATTCAGCCATGGGGTATGGCTCCTACATAGTCTGGAAAGAGCTGGGAGGTTTCACAGAGGACGCTATGGTT,YGBRBG,Tspo,NM_009775.4:241,Mm,NM_009775.4,ENDOGENOUS
Record331=0,GCTGCCCAAACAGTTTTCGCCAACAATGTCACCCACCTTGTCTTCCATCACTCAGGGCGTTCCCTTGGATACCAGTAAATTGCCTACTGACCAGCGATTG,YBGYGY,Crtc2,NM_028881.2:1477,Mm,NM_028881.2,ENDOGENOUS
Record332=0,CACTACTGCAGGGCTTGGTGGCTCCTGTGACAAGTGCATTTACTTTGTATTTCTTTGCTTTTCTGGCTCGGGGCATGCTGGTCAGGTGACATGGGGCTGG,YBRYBG,Dot1l,NM_199322.1:5490,Mm,NM_199322.1,ENDOGENOUS
Record333=0,GCTGGCGTAGCTCTCCATCAAATGCTTTCACATTGCACCAGATTCCTGCAGTTGGGCATAACCCACTCTGCAAGGCATGTGTCTATTCAGGGTTTCCCGG,YBYBGR,Lrrc4,NM_138682.2:2790,Mm,NM_138682.2,ENDOGENOUS
Record334=0,CTGCTTCACAAGTCAGGAAGTCAAGATCTCACCTGCATGGTTCACCCGAGCAGGGTAGACTGGACTCAGACATTTAATGGCACCTGCCTCAATTTCAGTG,YRGBGR,Lrrc25,NM_153074.3:246,Mm,NM_153074.3,ENDOGENOUS
Record335=0,GGGAACTGCTTCCAGTGCTGGAACTTTGCCTGTTACCTTCCGTTGCTTGGAAGATAATCTAGGGATTGACAAGCGTGTGACCAGATTCGTCCTCCCAGTC,RBYRYR,Slc1a2,NM_001077514.3:1675,Mm,NM_001077514.3,ENDOGENOUS
Record336=0,CCCTCTCGCTATGTGTCTAACCATGCATTCAACCAGAGCTCAGATCTCAAGCCGCACGTTTTTGAGTTGGGCGTCATCGCGCTGGATGTAGCAGAGCGTG,RYBRGR,Islr2,NM_001161538.1:1782,Mm,NM_001161538.1,ENDOGENOUS
Record337=0,ACAAACAGTCGTTCCAGTATAAGACATGGACATTCGTGGTCTCTCCACCCTTTGAGTACTTCATCATGGCTATGATAGCCCTCAACACAGTGGTGCTGAT,RYBYBG,Cacna1b,NM_001042528.1:4345,Mm,NM_001042528.1,ENDOGENOUS
Record338=0,AGCATCAAAAGTGCCAAGCTGGAGAACTCGACTTTTTTTCACAAGAAGGAGAGAAGAATGCGTTTCTACATCCGCCGCATGGTCAAAACTCAGGCCTTCT,RGBGBY,Cacna1a,NM_007578.3:1655,Mm,NM_007578.3,ENDOGENOUS
Record339=0,ATCCTTCACTGAACTGCCCTGTGAAGAATTGTGACTACTTTCTGCTGTGGTGTGGTAGGGAACACACCTACTATGAGAGGAAGTTCTCTCTCTCTTTTTT,RGYGBR,Kcnb1,NM_008420.3:3555,Mm,NM_008420.3,ENDOGENOUS
Record340=0,TGATCTTTGGGGATATTGTTGTGAATCATGGGGACACTTATCTCACAGTGACTCGCCATACGCCAGCCATCTTGGGTCAACCTCCTATGTATCTTTCCTA,RYRGBG,Kcna1,NM_010595.3:5725,Mm,NM_010595.3,ENDOGENOUS
Record341=0,CCCACCAACGCTTCCCTTGAGGAACATAGCATAGAGAAGAATATAACTATGGATTACAATGGCACACTTGTAAATGAAACCGTGTTCGAGTTTGACTGGA,BGBYGR,Scn1a,NM_018733.2:1030,Mm,NM_018733.2,ENDOGENOUS
Record342=0,AATGCTAGCCAGCCTTCCAGGAAATCGATGTGACCCTGAGTCTGACTTTGGCCCAGGCGAGGAATTTACCTGTGGTAGCAGTTTTGCCATCGTCTACTTC,BGRYGY,Cacna1f,NM_019582.2:4215,Mm,NM_019582.2,ENDOGENOUS
Record343=0,ACAACTTTTGGAGCCTTCTTGCACAAAGGGGCTTTCTGCAGGAACTACTTCAATTTGCTGGACATGCTGGTTGTTGGGGTGTCGCTGGTGTCCTTTGGGA,BYGBYR,Cacna1d,NM_028981.2:2935,Mm,NM_028981.2,ENDOGENOUS
Record344=0,TAACCCGCTACATCATCGGGATTGGCAAGCATTTTGTGAGCGTACAAAAGCAAAAGACGCTCCACATATTTGCCTCAGAACCTGTAGAGGAATTTGTGAA,BYRBYB,Itgal,NM_008400.2:950,Mm,NM_008400.2,ENDOGENOUS
Record345=0,GCACACCTCTAGTGGACTTCTTGATGCAGTTGGAGGATTACACACCTACGATCCCAGATGCAGTGACTGGTTACTACCTGAACCGCGCTGGCTTTGAAGC,GRBYRY,Taf10,NM_020024.3:357,Mm,NM_020024.3,ENDOGENOUS
Record346=0,CAGGTTCATCTCACTGTGCAAGTCCCACCGAAAATATACGACATCTCAAATGACATGACCATCAATGAAGGAACCAATGTCACCCTTACTTGTTTGGCCA,GRGYGB,Negr1,NM_001039094.2:770,Mm,NM_001039094.2,ENDOGENOUS
Record347=0,GGGCTCAAGATGAACGCAGCCATCAAGATGCTAAAAGAGTATGCGTCTGAAAATGACCATCGAGACTTTGCAGGTGAACTAGAAGTTCTGTGCAAACTAG,GBGBGY,Tie1,NM_011587.2:2715,Mm,NM_011587.2,ENDOGENOUS
Record348=0,ACAGATGGCCCTGTCAGTGTGTGAGGACCTCATCTCTAGCCAGGTCTACGCTATCCTAGTTAGTCACCCGCCTACTCCCAACGACCACTTCACTCCCACC,YRYRYG,Grin1,NM_008169.2:492,Mm,NM_008169.2,ENDOGENOUS
Record349=0,CACACAAATTTCGCAGATCTCTGGGCTCTCATTGTGAAGGGTATCAACACCTCACCATTACCTACCTAGGATCTTGATCTCAGAGACCTAAAAGAGAGAG,YBGYGB,Htr1a,NM_008308.4:3170,Mm,NM_008308.4,ENDOGENOUS
Record350=0,GGATGGAAATGCTGTTCTCAACCTGCTCTTCTCCTTGAGGGGTACAAAACCCTCCTCACTGTCTCGGGCTTTGAAAGTGTTTGAGACATTTGAAGCCAAA,YRBGRG,Th,NM_009377.1:235,Mm,NM_009377.1,ENDOGENOUS
Record351=0,GCCTCAAGAAAGTATCTTCCGATTTTCCTTCGTGCCTGTGGTAGACGGGGACTTCCTCAGTGACACACCGGAGGCTCTCATCAATACTGGAGATTTTCAA,YGYBYB,Ache,NM_009599.3:1073,Mm,NM_009599.3,ENDOGENOUS
Record352=0,AGGAAACCATCTATCTTTAAATTTGAGGGCCAGGGATCAACGGAATCCACTTGTACGTGATGCCAATTTATCCTGAGCAACACTTCTAGCCCACAAAGCT,RBGRYG,Chrnb2,NM_009602.4:4470,Mm,NM_009602.4,ENDOGENOUS
Record353=0,TTGGGTCTCTGAATACTGGCTGAATGACATGTATCTAAACAACCGCCTGGCCCTGCCAGTCAACTCTAGCCCTGCTGTGATCTTTGCTCGGCAGCACTTC,RGYGRY,Chat,NM_009891.2:584,Mm,NM_009891.2,ENDOGENOUS
Record354=0,TATTGGACTATGACACCGATGTCTCTCTAGAAAAGATCCAACCCGTTACCCACAGCGGACAGCATTCAACCTGAATATTGGGTTCTCATCTCTGAAGCTA,RGBGBG,Drd1,NM_010076.3:1785,Mm,NM_010076.3,ENDOGENOUS
Record355=0,AAGAATTTTGGACCGACTGCTGGACGGTTATGACAATCGTCTGAGACCAGGTTTGGGAGAGCGTGTAACTGAAGTGAAGACCGACATTTTCGTCACCAGT,BRGRBR,Gabra1,NM_010250.4:905,Mm,NM_010250.4,ENDOGENOUS
Record356=0,TGGCTACTCTAAGGGTTCCTGCTGGGCTGGCTTTGCTACGCTTTCCTCAAGCTGCTTTCTTATTACCAGGATGCCTCACAGCTACAAAGTCCAATCTCAC,BGBYRY,Tmem119,NM_146162.2:1550,Mm,NM_146162.2,ENDOGENOUS
Record357=0,GATACTTGTTGCTATTCGATCCCACGCTGCTTAGCTTTTCTGTGGGCAGAAATGTCTAATGTGACAATCAGCACATCCCCATTGTGAGGTTTCACGGCAT,BRBYBY,Lox,NM_010728.2:2300,Mm,NM_010728.2,ENDOGENOUS
Record358=0,CTCAAACCGACCGACATAATATTTTAGAGGTTGAAGAGGACAAATGCCAGAATTCCGAATCTGATAGAAACATGGAGGGTACAAGTTGTTTCCAACTCCC,BYGBGY,Il13ra1,NM_133990.4:845,Mm,NM_133990.4,ENDOGENOUS
Record359=0,CAGAGCCTTCAGATGTCCAGCTCTGACCCTGGTACTTAATAAATGTAGTGACACAGAGCACAGAACACTGCTAAATCTACTTTGCTCAATCGTTGCATCC,BRYBYR,Klk6,NM_001164696.1:1053,Mm,NM_001164696.1,ENDOGENOUS
Record360=0,CCCGAATCCTCGTGCTCCATCTGAACCGATTTTCCACCTCCCGAGGCTCCATCAAGAAAAGTTCAGTAGGTGTAGACTTCCCACTGCAGAGACTAAGCCT,GYGRYG,Usp21,NM_013919.4:1590,Mm,NM_013919.4,ENDOGENOUS
Record361=0,AGAGGAGTGGTGGGTTTGAGTTTGGAGGTTTTACTCAAGTGACAGCTTCAGCATTTCTTGGTAGCACCTACAGCATTCTGATTACATGCAGGTTCCTGGA,GYBRBY,Myrf,NM_001033481.1:4465,Mm,NM_001033481.1,ENDOGENOUS
Record362=0,GACCTCAAAATGCAGAGGATCTAATTTGCTGAGGAAAACGGTCAAAGAAGGAAAAGGAGGAAAGGGAAACGAGGGGATATTTTGTGGATGCTCTACTTTT,GYRBRG,Gria2,NM_001039195.1:300,Mm,NM_001039195.1,ENDOGENOUS
Record363=0,ATACCGAAAGAATGCCAAACTCTCCTGGGGAAACATTTCAAGTATGTCACTCTCTGTCCTGTTCTTCCCATAGGGACTGTTATGGCCACATTCTATACTG,YGRGBG,Taf4b,NM_001100449.1:4090,Mm,NM_001100449.1,ENDOGENOUS
Record364=0,AATACGAATGGGATTAGCAATGCATGCCATTTCAGTGGCCTTATCTGGGTTTCAGGGGTCCTGGTCATCAGGTTCTCGCTGGTAAATCTTAAAGACCACC,YGYBYG,Ncl,NM_010880.3:4835,Mm,NM_010880.3,ENDOGENOUS
Record365=0,TTAAAAGTGTCCATTTTCCCGGGCAAGCAGTTGGCACAAGGCGAGGTAGCCCTCTCTTGATTGGTGTGCGGAGTGAACATAAGCTTTCTACAGATCACAT,RBRGYB,Gfpt1,NM_013528.3:718,Mm,NM_013528.3,ENDOGENOUS
Record366=0,GATGTTTGCTGGTCTTCGTGGTGCAATGGCATTTGCCTTGGCCATTCGAGATACTGCCACTTATGCACGACAAATGATGTTCAGCACCACACTTCTGATC,RYRGRY,Slc9a6,NM_172780.3:1479,Mm,NM_172780.3,ENDOGENOUS
Record367=0,AGTCAAACTTCATTGCAGAAAGACATTAGTACTGAAGAGCAGCTAAGGCGCCTACAAGAGGAGAAGCTTTGCAAAATCTGTATGGATAGAAATATTGCTA,RGRBGY,Xiap,NM_009688.2:1654,Mm,NM_009688.2,ENDOGENOUS
Record368=0,CTGAGCTATGAGACGGTGACGCAGATGGAAGTGCACTACGCTCGCCCCATCATCATCCTTGGGCCTACCAAAGACCGTGCCAACGATGATCTTCTCTCCG,BRBRGR,Dlg4,NM_001109752.1:1866,Mm,NM_001109752.1,ENDOGENOUS
Record369=0,ATAATTGGGAATTGGCAGACCAACCGCAAAATCTGGAGGAAATTTTGACGCATTGCCAAACAACTCTAAAATATGCAATTAAAACAGGGCATCCCCGATA,BRGRGY,Gad2,NM_008078.2:769,Mm,NM_008078.2,ENDOGENOUS
Record370=0,TTGCTGGGAAGATCATAGAAGTTGAAGACTGGGAAATATTCCGCAAGCTGGGCCTTTACATGGCCACTGTCCTGAGCGGGCTTGCAATCCACTCCCTCAT,BYGBGB,Slc1a1,NM_009199.2:869,Mm,NM_009199.2,ENDOGENOUS
Record371=0,CATCCGTCGAAGTGTGAAACGATCCGGAGACATCTCTGAGCATTAAGATGGAAGACGGAGTTGTCATTGGGATTAGGCCCAAGAAACCAGTTAGGTCTCA,GYRGYB,Tfam,NM_009360.4:790,Mm,NM_009360.4,ENDOGENOUS
Record372=0,TTTTGACATACGTGGTTTGGAAGATAAGCGGCTTCCCTGTAGGCCGTGTGATCGGAAGTGGCTGTAACCTAGACTCAGCACGTTTTCGTTACCTGATTGG,GRYGYG,Ldhc,NM_013580.4:470,Mm,NM_013580.4,ENDOGENOUS
Record373=0,TAGGGTGTTTGTCCACTCAGCTTGGAGCCTGGGTGTTCGAGACTTGGTTAAATGTTGCAGAATGTGGTAAAGAGGGGCCAGAAGTTGGGTTCTAGACTTC,YRYRBY,Camk2b,NM_001174053.1:2825,Mm,NM_001174053.1,ENDOGENOUS
Record374=0,GGGATGATGTAGTGTGTGAGTCCCGCTACTCAGAAATCGAGCCGTCTACGGAAGGCGAGGTCATCTATCGTGTGCTGGACCCTGCTATTCCTATCCCAGA,YGRGBR,Lamb2,NM_008483.3:712,Mm,NM_008483.3,ENDOGENOUS
Record375=0,TTCTCAATGACGACATTTACTGTCCACCTGAAACTGCGGTCCTGTTGGCTTCTTATGCCGTCCAGTCTAAGTATGGTGACTTCAATAAGGAAGTGCACAA,RYGYBR,Msn,NM_010833.2:515,Mm,NM_010833.2,ENDOGENOUS
Record376=0,GCCGCCGTCCCCGGGAAGACCTTCGTTAGCATTACGCCAGCTGAGGTTGGTGTCCTGGTAGGCAAAGACCGGTCAAGTTTTTTCGTCAATGGGCTGACAC,RYRYBY,Pfn1,NM_011072.4:266,Mm,NM_011072.4,ENDOGENOUS
Record377=0,GTGGCTGCATAGAAAACGTGATCTACAACCGGATCAACATTGCAGAAATGGCAGTGATGCGCCATTCGCGGATCACCTTTGAGGGTAATGTGGCTTTCCG,RBRGYG,Cntnap1,NM_016782.2:1105,Mm,NM_016782.2,ENDOGENOUS
Record378=0,GGCCTTCTTTGAGTTCGGTGGGGTCATGTGTGTGGAGAGCGTCAACAGGGAGATGTCACCCCTGGTGGACAACATCGCCCTGTGGATGACTGAGTACCTG,BRBYBR,Bcl2,NM_009741.3:1844,Mm,NM_009741.3,ENDOGENOUS
Record379=0,ACCATGATATGTTTACTAAAGGACAAGTCACCACAGGACAGTACAGGATGCTTGCCAAAAGAGGTGGATATGTCTGGGTTGAAACTCAAGCAACTGTCAT,YRGRYB,Hif1a,NM_010431.2:1294,Mm,NM_010431.2,ENDOGENOUS
Record380=0,TCCCTGGAGATTCTGAGATTGACCAACTCTTCCGGATCTTTCGGACTCTGGGGACCCCAGATGAGGTGGTTTGGCCAGGAGTTACTTCTATGCCTGATTA,YBGYRB,Cdk2,NM_016756.4:831,Mm,NM_016756.4,ENDOGENOUS
Record381=0,TTCCTCAAAGTGAAAGTCATGACATTTGGATAAAGACACTGACGTGTGCCTTTCTGGACAGTGGAGGCATAAACAGTGAAATTCTCCAGTTATTAAAGCC,YBRYGR,Atm,NM_007499.2:5543,Mm,NM_007499.2,ENDOGENOUS
Record382=0,GGAAGGCACCTATGGAACTGTGTTCAAGGCTAAAAACCGGGAAACTCATGAGATTGTGGCTCTGAAGCGTGTCAGGCTGGATGATGACGATGAGGGTGTG,YGRGRY,Cdk5,NM_007668.3:77,Mm,NM_007668.3,ENDOGENOUS
Record383=0,AGAGACACCCTGAAGTACGGGGTTCGCACAGGTCACCCTCGATTTTTCAACCAGCTCTCTACTGGTTTGGATATCATTGGTTTAGCTGGTGAATGGCTGA,YGYBGY,Gad1,NM_008077.4:746,Mm,NM_008077.4,ENDOGENOUS
Record384=0,CTGCAGGCCACCAACTACAATGGCCACACGTGTCTGCACCTAGCCTCTATCCACGGCTACCTGGCCATCGTGGAGCACTTGGTGACTTTGGGTGCTGATG,RYBYGR,Nfkbia,NM_010907.2:646,Mm,NM_010907.2,ENDOGENOUS
Record385=0,GGGCATCTGAAGCCTTTTGAGACCCTGCTGTCCCAGAACCAGGGAGGCAAAGCTTTCATCGTGGGTGACCAGATCTCCTTTGCCGATTACAACTTGCTGG,RYGYGY,Gstp1,NM_013541.1:421,Mm,NM_013541.1,ENDOGENOUS
Record386=0,GTCTCAACAAAGCAGAAACTGCTGCTAAGCATGGTGAGGCCCAGGTAAAGATCTGGAGACGATCTTATGATGTCCCACCGCCTCCCATGGAGCCTGATCA,BRGRGR,Pgam1,NM_023418.2:466,Mm,NM_023418.2,ENDOGENOUS
Record387=0,TGGTTTCTGCTTTTTCAACTCAGTAGCTGTAGCTGCTCGCCATGCCCAGATCATTGCTGGACGTGCCCTGCGGATCCTAATCGTGGATTGGGATGTTCAT,BRBYGY,Hdac6,NM_010413.3:2195,Mm,NM_010413.3,ENDOGENOUS
Record388=6,CTGTATTCTATGGTAACGGAAGGGCTGTCCAGTTGCTGATGTGGTTGTGGTGACCATGCAGGTCTGCCCCTGAATTTGTTATCAGAGAAGCAGTCTGTGG,BGYGYR,Asb7,NM_080443.2:4074,Mm,NM_080443.2,HOUSEKEEPING
Record389=0,GAGAAGATGATCCTCAGAGACCTGTGTCGGTTTATGTTCGTCTACCTCGTGTTCTTGTTTGGATTTTCCACAGCCGTAGTGACACTGATCGAGGATGGGA,BYBGRG,Trpv1,NM_001001445.1:1710,Mm,NM_001001445.1,ENDOGENOUS
Record390=0,GCTTTCACCATCATCTTCACCCTGGAGATGGTCCTCAAGCTCATAGCTTTCAAGCCCAGGGGCTATTTTGGAGATCCTTGGAATGTGTTTGACTTCCTAA,GYBRGY,Cacna1s,NM_014193.2:3465,Mm,NM_014193.2,ENDOGENOUS
Record391=0,AGGGAATTCATCATCCAGTTTGGGTGACATAGTGCCCAGTTCCAGAAAATCGACACCGCCGTCATCTGCTATAGACATAGATGCTACTGGCTTAGATGCA,GRGYRG,Cacnb2,NM_023116.3:735,Mm,NM_023116.3,ENDOGENOUS
Record392=0,AAATCTCCCAACAAACAGCTCGATCTGTGTTTACGCAGGGGCCTTTCTTGCCCTGCCTGCATACTACTACATACACTTCATGGAAATCAGTGTGGATTCC,GRYGBY,Cacnb4,NM_146123.2:6510,Mm,NM_146123.2,ENDOGENOUS
Record393=0,CAAATTCGAGCACGTACAGCAGCAGGCTACGGCGTCTTCAGTCGAAGATTTGAGTTTGAAACCACACCAGTGTCAGTTGCAGCATCTAATGATCAAAGCC,GBGBRB,Epha5,NM_007937.3:2005,Mm,NM_007937.3,ENDOGENOUS
Record394=0,ACAGAATGCCAGCAAAACGTGGGAACTGAGTCTCTATGAGCTGCACCGGACCCCGCAGGAAGCCATCATGGATGGTACAGAGATTGCGGTTTCGCCTCGG,GBRBGR,Ring1,NM_009066.3:243,Mm,NM_009066.3,ENDOGENOUS
Record395=0,TCTGTGAATGTTCCTTTTCAGAGCACAGGAGCAAGCTTTACAGACGCTTAAAATAGCACTTGTGGAATGGAATAATCCCAAAAGTCCCGATATGGAACGG,YRYRBR,Olig2,NM_016967.2:1740,Mm,NM_016967.2,ENDOGENOUS
Record396=0,TTCGAGGCCTTAGGAAAAAAAAAGAGGATCGCTGTGTCCCTTTAACAGGGAGAAGAGCTGACGTACAGCTTGAGTCCCTTCCGGTGCGTGCAATAGCCAC,YGBYBR,Bad,NM_007522.3:1146,Mm,NM_007522.3,ENDOGENOUS
Record397=0,GAGTGAGTTGTGCATGCTGTCCCTGCTCTTTGGGCATAAAGTGCATGTGGGACTCACATTCCTCCAGGAACACTACCTTCGCTGTTACTGTTTAGGTCTA,YBYGYG,Atp6v1e1,NM_007510.2:1025,Mm,NM_007510.2,ENDOGENOUS
Record398=0,TGTGAGTACTATTGCATGAACATGTCCCTACATCGCATCCATTCAGAAGTTTCGTTGTTCAGCTGTAAAGCTAAGAAGAGAAGTGAGAGAAAAAGAGGCC,RBGRBR,Gng2,NM_010315.4:1352,Mm,NM_010315.4,ENDOGENOUS
Record399=0,GTTCACAGCCATGAACGAACAACAGTGCTTCTACAATGAGTCTATCGCCTTCTTTTATAACCGGAGTGGGAAATATCTAGCCACAGAATGGAACACAGTG,RYBYRY,Lpar1,NM_010336.2:230,Mm,NM_010336.2,ENDOGENOUS
Record400=0,TCCTCCGGCCTTCGAGTCGTTCTTGCTCTTCGAGGGCGAGAAGAAAATCACCATTAACAAGGACACTAAGGTTCCCAACGCCTGCTTGTTCACCATCAAC,BYGBRB,Polr2j,NM_011293.2:70,Mm,NM_011293.2,ENDOGENOUS
Record401=0,GGTGCAGCGGGGGCTTTACTAGTGTATGATATTACAAGGAGAGACACGTTCAACCACTTGACAACCTGGTTAGAAGATGCCCGTCAGCATTCCAATTCCA,BYRBGR,Rab2a,NM_021518.3:450,Mm,NM_021518.3,ENDOGENOUS
Record402=0,GGATTCCTGACTTCAGATCAAGAGACGGTATCTATGCTCGCCTTGCGGTGGACTTCCCAGACCTCCCAGACCCTCAAGCCATGTTTGATATTGAGTATTT,BRYBRY,Sirt1,NM_019812.2:843,Mm,NM_019812.2,ENDOGENOUS
Record403=0,ATCCTCACAGGTCAGGGGTGCAGTAGGGGGCTTTAAGAAATGTCTTCAAAATAAATAATCAGAACAGGAAACGCCAGCGAGAATGGGAAGGAAAGGAAGT,GYBRGB,Mpz,NM_008623.4:1785,Mm,NM_008623.4,ENDOGENOUS
Record404=0,GGGCCATGGACACTTTGGGCGTGGAGTATGGTGACAAGGAGAGGAAGACGGACTCCAAGATGGTGTGTGACGTGGTGAGTCGTATGGAAGACACTGAACC,GYRGBY,Gnao1,NM_010308.3:754,Mm,NM_010308.3,ENDOGENOUS
Record405=0,TGTGGACAGGATCGTGCCCTGCTTGCTTAACTTGCTGTCTTTATTTCTGCAAACAGATTAGCATAATTCCAGGGTGGCCAAAATGAAGTCACACGGAGTT,GBGBRG,Shank2,NM_001081370.2:4930,Mm,NM_001081370.2,ENDOGENOUS
Record406=0,CACAGGCTGTGAGCCCATTACTATCCGTTACCTCGAGTGGAGTGACATAGAATCCATCATAGCCATCGCCTTTTCTTGCCTGGGCATCCTCGTGACGCTA,YRYRGY,Grm1,NM_001114333.2:2125,Mm,NM_001114333.2,ENDOGENOUS
Record407=0,AGTGAAGAAAGTCTATCGCTGCAGTTGCTCGGCGATCCTTCAAAGTCTCTGAAATAGAAGGGAAAACGTTGGCTTCCAAATCTGAAGCCTAACTACCCAT,YGRYBG,Cnr1,NM_007726.3:2205,Mm,NM_007726.3,ENDOGENOUS
Record408=0,TCCTGTCTGTCATCTTCAGCGTCCTGGCTCTGTTCCTGTTCTTCTGCCAGCTCTTCACTCTCACCAAAGGCGGCCGGTTTTACATCACTGGATTCTTCCA,RGYRYR,Pmp22,NM_008885.2:395,Mm,NM_008885.2,ENDOGENOUS
Record409=0,CTTAAGCGGGCCTTTCATTGATCGCATGAGCTACGACGTGCCGCTGCTTATTGGCCTGGGCGTCATGTTCGCCTCCACAGTCATGTTTGCCTTTGCAGAA,RBYBYG,Slc18a3,NM_021712.2:845,Mm,NM_021712.2,ENDOGENOUS
Record410=0,AGTCTTCATGCCGATCCTGGCCACCTTTTGTGTGCACTCTCTGTGTGCTATGTGAGGCGATCCGGAAGTCCTTTCTGCTTGCTCTGAATGTGTGTCCACA,BGBGYR,Rab3c,NM_023852.5:4930,Mm,NM_023852.5,ENDOGENOUS
Record411=0,GTCTCAGCTGTGTGAGAACGAAATGGACCTTATTTGGACTCTACGGCAAGACTGCCGAGAAAATTTCCCTCAGTCACTGCCAAAACTACTCTTGTCAATC,BRYBRB,Pik3cb,NM_029094.3:1970,Mm,NM_029094.3,ENDOGENOUS
Record412=0,TATTCGTTGGACCCATCACCATTTTAGAGAGCACAACTACAACAGTTGGCACATGTCATCCTACAGAAGTTAGGAAGCCAAAGCTACTGGATCATGCAAA,GBGRYB,Slc17a6,NM_080853.3:2825,Mm,NM_080853.3,ENDOGENOUS
Record413=0,CGCCGTCTAAAAGTGTTCCTCTGTTGCACCCGGACAAAGGATTCCCAGTCAGATGCCTACTCAGAAATCGCCTACCTCTTTGCTGAATTTTTCCGTGACC,GRBGBY,Dagla,NM_198114.2:685,Mm,NM_198114.2,ENDOGENOUS
Record414=0,TGCTGAAGCGCCATTCAAGTTTGACATGGAGTTGGACGACTTACCTAAGGAGAAGCTCAAAGAACTCATTTTTGAAGAGACTGCTAGATTCCAGCCAGGA,GRYGBR,Mapk1,NM_011949.3:1210,Mm,NM_011949.3,ENDOGENOUS
Record415=0,AAAGGCCAAATCATGGATGCAGTGATTCGGGAGTACAGGCCCTCGCTGGTGCTGGAGCTAGGAGCTTATTGTGGCTACTCAGCCGTGCGAATGGCCCGCC,YBRYRG,Comt,NM_007744.3:625,Mm,NM_007744.3,ENDOGENOUS
Record416=0,ATTTGCATTGTCCAACCTCAAGGCTGGAGCCAAGGATATTTTGGTGGCTACAGATGTGGCTGGCCGTGGTATTGATATCCAAGATGTGTCTATGGTTGTC,YGYBRY,Ddx23,NM_001080981.1:2175,Mm,NM_001080981.1,ENDOGENOUS
Record417=0,TTCCTGTTGGTTTTCCTGACATAACAAGGAGAGATCCAGAAGTCGTTGGCCAGGGCTCCTTTTGCCACTTTTGGCAGTTGTTTGTGTGCTGATCTGGACC,RBGYBY,Camk2g,NM_001039138.1:2525,Mm,NM_001039138.1,ENDOGENOUS
Record418=0,CTGGAAACACGGCAACAAGTCCTTAAACACGGAAGAGCGCATTTCCCTTTCTCAGTTCTTCATTGAGGAGTTCAGCGCATCCAGTGGACTGGCTTTCTAC,BYGRYB,Gabrr3,NM_001081190.1:635,Mm,NM_001081190.1,ENDOGENOUS
Record419=0,GGATCCCAGCTTGTTCCTACTGTTTGCAATGGCCGTGAGGTGGTAGACTCAACAACATCGTCGCTTTGAAGATCCCACACTCCTGCCCTGACATGGCTGC,BRGYGB,Grm2,NM_001160353.1:2770,Mm,NM_001160353.1,ENDOGENOUS
Record420=0,GGAGTGAAAAATGTTCGTTTTCCAGATGGCCAGATTTGGAAACCAGACATTCTCCTCTATAACAGTGCAGATGAACGCTTTGATGCCACATTCCACACCA,GRGBYR,Chrna7,NM_007390.3:335,Mm,NM_007390.3,ENDOGENOUS
Record421=0,GCAAACAGATTTCTGGTCTAACTTAATGCAGAGAAAAGATGGGACCTTGCAATCAGTGCCCTAGAGTGAACCATATGTTGACATTCAATATCCACGTAGG,YRGRBG,Gabrb2,NM_008070.3:4335,Mm,NM_008070.3,ENDOGENOUS
Record422=0,ACATCACCTGGGATAACCGAGACTACTCCTTCAATGAGGATGGCTTTCTGGTAAACCCGTCACTGGTAGTCATCTCCCTCACCAGAGACAGGACGTGGGA,YBGBYR,Grin2d,NM_008172.2:1201,Mm,NM_008172.2,ENDOGENOUS
Record423=0,GCTCCGGGACGCTACGATATCTTCCAATATCAGATAAACAACAAAAGTACAGAATACAAAATCATCGGCCACTGGACCAATCAACTTCACCTAAAAGTGG,YRYBYG,Grm8,NM_008174.2:1770,Mm,NM_008174.2,ENDOGENOUS
Record424=0,TCTGGTCTCTCTCTGTTATCAGTCCACTACAAACACGCTCACTGTGGTGGTCTTAAAAGCGCGGCACCTACCGAAATCTGATGTGTCTGGACTTTCAGAT,RBGRGR,Syt4,NM_009308.3:1120,Mm,NM_009308.3,ENDOGENOUS
Record425=0,GCTATAAGAAATGGAGTCAACAGAAACTCAGCTATCATTGGAGGGGTCATCGCTGTGGTGATTTTCACCATCCTCTGCACCCTGGTCTTCCTCATCCGGT,RYGYRB,Cntnap2,NM_001004357.2:3985,Mm,NM_001004357.2,ENDOGENOUS
Record426=0,ATCTTTCAAGATGCCCTCAATTCTCAGTCAACACGTGACTTGGGACACATACCCGGGGAGTGTTCATGAGTGCATGGCGTTGAGATGTTTTGCACTATTT,BYRBRG,Unc13a,NM_001029873.2:7755,Mm,NM_001029873.2,ENDOGENOUS
Record427=0,ACTTTTGTGAGCTTCAAGTCTCGGGCGCGAATCCCATGAGCTCCAATAAAAGTATCAGTGTGTATAGAGACAAGCTGGTCAAGTGTGGCGGCATAAGCCT,GYGRGR,Thy1,NM_009382.3:425,Mm,NM_009382.3,ENDOGENOUS
Record428=0,GAAGAAGCTGTGCGTTGGAACTGGACGTCTGATATCCCTTTGGAGTGTGTCAAACATTTCATAAGAATCAGGGCTCTGGTAGATGACACCAAGTCCCTTC,GRYGRB,Osmr,NM_011019.3:395,Mm,NM_011019.3,ENDOGENOUS
Record429=0,GGGCTTTCCCGGTTTCATTTCAACTTGGTCCCGACCCGGAGCTGCGGCGGGTAGCCTGGGCTGCGCTAGCTTACATATGACCATGAGTCTTCAAATGATT,YRBRGB,Katna1,NM_011835.2:55,Mm,NM_011835.2,ENDOGENOUS
Record430=0,GTATCAGTGGGCGACTGGCTGCAGGCCATCAAAATGGACCGGTATAAGGACAACTTCACGGCCGCCGGGTACACGACACTAGAAGCCGTGGTTCACATGA,YGBYRY,Epha4,NM_007936.3:2796,Mm,NM_007936.3,ENDOGENOUS
Record431=0,CCATAGTGACAAGCCTATACCTCTTCCCGCTCTTTAGTGTGCAGTGGGCTGCTGCCTCGGTGTTCTCCCGCCTCAGTTTTATTAGATCAAAGCTGCCCTT,RGYRBR,Efnb3,NM_007911.5:2880,Mm,NM_007911.5,ENDOGENOUS
Record432=0,TGCAATCATACGAGCCATGGGACGGTTGAAGATTGATTTTGGGGAATCTGCCAGAGCAGATGATGCCCGACAGTTATTTGTTTTAGCTGGGAGTGCTGAA,BRYGYG,Gnai3,NM_010306.2:354,Mm,NM_010306.2,ENDOGENOUS
Record433=0,ACACTATCCAGTCCATCATTGCCATCATTAGAGCCATGGGGAGGTTGAAAATCGACTTCGGAGACTCTGCTCGGGCGGATGATGCTCGCCAACTTTTCGT,GBYRBR,Gnai1,NM_010305.1:470,Mm,NM_010305.1,ENDOGENOUS
Record434=0,CTACCAGAGGCATTTTATAGATTCTGAGCTGGAATGCAATGACGTGGTCCTGTTTTGGCGAATACAGCGCATGCTCGCTATCACTGCCAATACATTAAGG,GYGYBR,Opa1,NM_001199177.1:2845,Mm,NM_001199177.1,ENDOGENOUS
Record435=0,GGTTAATCATGTGAAAGATACTCTTCAGAGTGAACTGGTAGGGCAGCTGTATAAGTCATCCTTATTAGATGACCTTCTGACTGAATCCGAGGACATGGCC,GRGBGB,Dnm1l,NM_001025947.1:2075,Mm,NM_001025947.1,ENDOGENOUS
Record436=0,GAGGCACCGGCCCGCATAATTTACCTCAACCAATCTCATCTCAACAAATTCTGCGACAACCGGATCAGTACGGCCAAGTACAGCGTGTTGACATTTCTAC,YGRYGR,Atp8a2,NM_015803.2:185,Mm,NM_015803.2,ENDOGENOUS
Record437=0,GGCATTTCTGGTGTCAAACAAGAGCCAACATTGAAGAGTGACCCATTTGAAGATCTCTCACTTAGTGTGCTTGCTGTATCAAAGGCTCAGCCTTCTGTTC,YBYGRY,Synj1,NM_001045515.1:4090,Mm,NM_001045515.1,ENDOGENOUS
Record438=0,TTCCTGAACGAACAACAAAGCCATATCCTGCTGATATTGTGGTGCAGTTCAAGGACATATACACCATGATGGGCCAAAATGTGACTTTAGAGTGTTTCGC,RBYBGR,Cntn1,NM_001159647.1:1070,Mm,NM_001159647.1,ENDOGENOUS
Record439=0,ACGGGCAGAAAGGTCTTCCTCACACTCAGCTTTTTTACTTACAGGGGGAAAGGCAGTGCTTTTATAGAACGAGTACAATTAAATGTGTAGTGTCGGGCTC,GBGRBG,Prpf31,NM_001159714.1:1765,Mm,NM_001159714.1,ENDOGENOUS
Record440=0,TCGCTGGATGGTGAGTGAGACAGAAGCCATTGCGGAATTGAGTTGTTCCAAGGATTTCCCAAGCCTTATTCATTACGCAGGTTGCTATGGGCAGGAAAAG,GYBYGR,Sncaip,NM_001199151.1:1385,Mm,NM_001199151.1,ENDOGENOUS
Record441=0,TGTGCTTGAACTATACTGCGAAAGCCAGTGTGACTCACATTTGAAACACAGTTTGAAGTTGTCCTGGAGTAAAGATGGAGAAGCTTTTGAGATGAATGGC,GYRGRG,Chl1,NM_007697.2:2010,Mm,NM_007697.2,ENDOGENOUS
Record442=0,GAAGCTACTCTTTGTCTCATGTCTATACACCAAACGATGTCCGGATGGTGCTGGAGTACGCCCGGCTCCGAGGGATTCGAGTCATACCAGAATTTGATAC,RYRYRG,Hexb,NM_010422.2:805,Mm,NM_010422.2,ENDOGENOUS
Record443=0,ATCCAGAGTGCAATCGTGAACATCACCGTGAAAATTCCAGTGTTGAACCCGCTCCTCTCCATCAGTGTTCCTGGGGTCTTGCCCTTCATCGGAGATGTGG,BGRBGR,Fcrls,NM_030707.3:925,Mm,NM_030707.3,ENDOGENOUS
Record444=0,CAAGTTCTGGACAACTCCATTGCACTCCATCTCAATGCGTGGAGCTTACTGGATACCGTCTAGTTTTTGGAATCGTAACCACATGAGTAGGGGCTGCCAC,GRBGRG,Stab1,NM_138672.2:5890,Mm,NM_138672.2,ENDOGENOUS
Record445=0,CGGTTCAAGAGGGGCAAAGCCTGGTGTTACTAAGGAGAAAAGAATTAAATATGCAAAAGAAGTCTTACAGAAAGAAATGCTCCCTCACGTTGGTGTCAGT,GBYBYB,Polr2b,NM_153798.2:1090,Mm,NM_153798.2,ENDOGENOUS
Record446=0,CAAAGGAGTCTGGACTCAGGCTTTCTGGAAGGCAGTCTCAGCAGAATTTCTGGCCACGCTTATCTTTGTTTTGCTCGGTGTGGGATCCACCATAAACTGG,RGRGBG,Aqp4,NM_009700.2:130,Mm,NM_009700.2,ENDOGENOUS
Record447=0,AAAACTTCGTGCAGAAGTAGAGAATCTCCATCGGACTTTTGATCCTCACTTCCTGAGGGTGCCCTGCTGGAAGATAACACTGTTTGTTATTGTGCCTGTT,BGYRYG,Mog,NM_010814.2:750,Mm,NM_010814.2,ENDOGENOUS
Record448=0,CACCTGATTCCGATGCTCCAGAAACAGCGGCTGGAATTTGCCTTTTATGTCATCGAACAGACCGGCACACAACCATTCAATCGTGCGATGCTCTTTAATG,GBYRGR,B4galt6,NM_019737.2:1465,Mm,NM_019737.2,ENDOGENOUS
Record449=0,TGCCAGGCATGGCTTCCTCCCAAGGCACAGAGACACGGGCATCCTTGACTCCATCGGGCGCTTCTTTAGCGGTGACAGGGGTGCGCCCAAGCGGGGCTCT,YRYBRY,Mbp,NM_010777.3:761,Mm,NM_010777.3,ENDOGENOUS
Record450=0,CTGAAAATCCTCAACACTCCAAACTGTGCCCTTCAGATTGTTGCACGGCTGAAGAACAACAACAGACAAGTGTGCATTGACCCGAAATTAAAGTGGATCC,BRYGBR,Cxcl12,NM_021704.3:259,Mm,NM_021704.3,ENDOGENOUS
Record451=0,TGAGGAGTAGGGTGGGCTTCTCTGATGTGATAGTGTTAGTTGAGACTTAGGTGTGTGATCCCGGCACAACTGTGTTGCTCAGATGTATTTACAGCAAGCC,YRGYGY,Ran,NM_009391.3:1755,Mm,NM_009391.3,ENDOGENOUS
Record452=0,TCCCTCTACGACTCATTCTTCTGATTCTCCAGCCTTCCCTTCACCACCCACCGTCTCCTGTTCCGACTATGGCTGCACACCTTACGTTTATGCTTCCACC,BYGRGB,Epha6,NM_007938.2:3730,Mm,NM_007938.2,ENDOGENOUS
Record453=0,CTGTGTCACCTCTCCTGACTTGTAACTACACACATACGAAATGTACTGGGGAAGAAAACGTGCTCTGCCCTTTTTGGCAGTGTTCTGAAATGAGCTAAGA,BRGBYR,Flt4,NM_008029.3:5690,Mm,NM_008029.3,ENDOGENOUS
Record454=0,GAGCAGATGGCAATCGACTGGCTGACGGGAAACTTCTACTTTGTCGACGACATTGACGACAGGATCTTTGTCTGTAACCGAAACGGGGACACCTGTGTCA,GRBRBY,Lrp1,NM_008512.2:1310,Mm,NM_008512.2,ENDOGENOUS
Record455=0,CAACCCGGAAAACATTGCTTTGAAAGCTGCTGATAAAGCATGGGCAGGTTATTAGTTTGGTTTAGAAGACTGTGCGTCTCTTGGCTCTGCTCCGGGGTAC,YRBRGR,Sp1,NM_013672.2:6580,Mm,NM_013672.2,ENDOGENOUS
Record456=0,CCCTTTGAGAACTATCGGACCAGCTTACAGAGTCAGGATGATCAGTCTTGCAATCTGGTCATTTGTAGAACTGGCCAAAAGGGAAAGCCATCACAGGTTT,GBGYBY,Mmp16,NM_019724.3:3075,Mm,NM_019724.3,ENDOGENOUS
Record457=0,GCAGTGAATCTCAAATCCAGCAACCGAAACCCAGTGGTACATGAATTTGAAAGTGTGGAATTGTCTTGCATCATTACGGACTCACAGACAAGTGACCCTA,BYGRGR,Jam3,NM_023277.4:145,Mm,NM_023277.4,ENDOGENOUS
Record458=0,GGAGACTCTGGGACTTACCGCTGTTCTGTCAATGTGCAGAATGATGAAGGCAAAAGTATAGGCCACAGCATCAAAAGCATAGAGCTCAAAGTGCTGGTTC,YGRBYB,Esam,NM_027102.3:495,Mm,NM_027102.3,ENDOGENOUS
Record459=0,GGGCTCCTTGTCTCCCAGCACCCGCTTTTGGGGAAACAACTTTTCCTCTTCGAGCTGAACCACTCTGTCCATATTACACAGAAGCCATATTTGTACCAGG,RYRBGB,Cadm3,NM_053199.3:3295,Mm,NM_053199.3,ENDOGENOUS
Record460=0,CCAATCAAACGGAGTCCAGATAAAAATGCCAGATTGTCAGAGTGACAGCAGCAGGTCTTGGCCTCCTGTGCGTTTTCTAGAGCTCACCTCCTTAGGTTCA,RBYGYB,Efna5,NM_207654.2:1130,Mm,NM_207654.2,ENDOGENOUS
Record461=0,GACTGCCGTGGACCACTGTGTGTCTGCCTCGTGCCTCAATGGGGGTACCTGTGTGAACAAGCCTGGCACTTTCTTCTGCCTCTGTGCCACTGGCTTCCAG,GRGYRB,Notch4,NM_010929.2:2436,Mm,NM_010929.2,ENDOGENOUS
Record462=0,GCCAAACAGCCCTGCATCTAGCAGCCATCCTTGGGGAGGCATCTACAGTAGAGAAGTTGTATGCAGCCGGTGCAGGAGTGTTGGTGGCTGAGAGAGGGGG,GBRBRG,Nfkbib,NM_010908.4:382,Mm,NM_010908.4,ENDOGENOUS
Record463=0,CCCACAGCAGTGCTGACGTTCCTAAGTCCTGGGCTTTCCTAGCTGATGTTGTCCTACCTACTCAGTCCCATTTTGTCCACCGAATAGACCTGTCACTCAA,GBYRBG,Il4ra,NM_001008700.3:2908,Mm,NM_001008700.3,ENDOGENOUS
Record464=0,CCTGAGGTCCTTTGGTGGTGACCAGGAAAGGAATGTTCAAATTGAGATGGCCCACGGCACAACCACACTCGCCTTCAAGTTCCAGCATGGCGTCATCGTG,GRGRBG,Psmb8,NM_010724.2:362,Mm,NM_010724.2,ENDOGENOUS
Record465=0,CAACATTGAGTGTATATCTGATTTCACAGAGGCACCTGTCCTCAACATCCAGTTCAGGTATGGTGGGACCTTCCAGAATGTGTCTGTTAAGCTTCCCATC,RGBYBG,Ap2a2,NM_007459.3:2540,Mm,NM_007459.3,ENDOGENOUS
Record466=0,GTAGCTAGTATCCAATAACCCAGGGGTTTCCTCATGTGATGCAAATACTACGTGTCCAACCAATCAGTGCTGTCAACGGGCTGCCATAGCTCCTTCGATG,GRYBRY,Psen1,NM_008943.2:2770,Mm,NM_008943.2,ENDOGENOUS
Record467=0,GAGCAAAAGTCAGAAACCTTGGTGAACGCTCAGCAGACTCCGTTGGGTACCCCAAAAGAGAATCGCACGTCCACACCGGTGCGGAGTCCAGGGGGATCCA,RBGBGY,Palm,NM_023128.4:548,Mm,NM_023128.4,ENDOGENOUS
Record468=0,GTTGCCATGGGAACTGCTAGTGCTGCAATCATTCATGTTGTGCCTTGCAGATGACTACACACTGCATGGCCCAGTTTTTGTTCAAGAACCAAGTCATGTC,RBYRGR,Cntn4,NM_001109751.1:590,Mm,NM_001109751.1,ENDOGENOUS
Record469=0,CCACTCTGATGAATTCCTTACAAATTCTAAGTCGGAGGAAGACAAGCAGCTAGCCAATTCTTTAGAGAGCGTAGGGCCAATAGATTACATTCTCCCAAGC,GYBGBR,Inpp5f,NM_178641.5:2806,Mm,NM_178641.5,ENDOGENOUS
Record470=0,CTGATTGACAAGAGTGAAGCCTGTTTCTGTGACCACTACCCATGGACTCACTGGTCCAGCTGTTCTAAGTCCTGCAATTCTGGAACCCAGAGCAGACAGA,GBRBGB,C6,NM_016704.2:170,Mm,NM_016704.2,ENDOGENOUS
Record471=0,TTCAGCAGTTTGGAGTGGACTTTGAGAAGCGAATTGAAGGCTCGGGAGATCAAGTAGACACACTAGAGTTGTCTGGTGGAGCCCGCATCAATCGTATCTT,BYRYRB,Dnm2,NM_001039520.1:1148,Mm,NM_001039520.1,ENDOGENOUS
Record472=0,AGTGGGGAAGAAAAGGAATCCTGGATCAAAGCTCTCAACGAAGGGATCAACCGAGGCAAGAACAAGGCTTTTGATGAGGTAAAAGTAGACAAGACCTGTG,RGYBYB,Plekho2,NM_153119.2:406,Mm,NM_153119.2,ENDOGENOUS
Record473=0,GTGGATGCCGGCTTTAAAAAGATCGAGGTAGCTAATCCAGATGGTGACTTCCGACTGACAATCGTCAATTCCTCTGTGCTTGATCGACCCAGGGCTTTAG,BRGBRB,Sorl1,NM_011436.3:2720,Mm,NM_011436.3,ENDOGENOUS
Record474=0,AGACTGTGGCCTGCGGCCTTTGTTCGAGAAGAAGTCGTTGAAAGACACAACCGAAAAGGAGCTTCTTGACTCTTACATAGACGGGCGCATCGTGGAGGGC,RGBGRB,F2,NM_010168.2:1010,Mm,NM_010168.2,ENDOGENOUS
Record475=0,ACTGAAGATCCTGGAGATTCTGCAGTTCATCCTGAACGTACGCTTAGACTACCGCATCTCCTACCTGTTGTCGGTCTTCAAGAAGGAGTTTGTGGAGGTG,BYBYRG,Itpr3,NM_080553.3:3185,Mm,NM_080553.3,ENDOGENOUS
Record476=0,CTGAAACTGGTTCACCCTCTTTTCTGGATCTAGGTCTGGCACTTCCTGGCAGGTGCGCCACCAGTCTTGGGTGGGGGCTTGAGTTCATCGTCATTTTCTT,GYGRBY,Plcb2,NM_177568.2:4335,Mm,NM_177568.2,ENDOGENOUS
Record477=0,AACGAATTTTGGCCTTATGTATGGGAAACCATGAACTGTACATGCGAAGGAGAAAGCCTGATACTATTGAAGTACAGCAGATGAAGGCTCAGGCCCGGGA,GRGYGY,Rdx,NM_001104617.1:1384,Mm,NM_001104617.1,ENDOGENOUS
Record478=0,ATACCTGGTTCCTGACAGTCTTCCTCCCCTCCAGTTCCCGGAAAGAGGGATTGTGTCACTTCGTTCGGTTGACCAAGGCTAGCCACCCTCTCTGAAGAAT,YGYRGR,Nos3,NM_008713.4:3613,Mm,NM_008713.4,ENDOGENOUS
Record479=0,GTTGGACACCCTCTGGTGTTAGTTACTGCCTGTAACTGCCAGTAACGTCCCTTTTTGGGCTTCACAGCCTATAGGAACTTGCCTGTGTGTGTACCTACCC,BGRYGB,Mta2,NM_011842.3:2579,Mm,NM_011842.3,ENDOGENOUS
Record480=0,TTAGAACAAGAGCTGTTACACTGAGCAAGATACCTTTGAGCAACAGCAATGAAAACAGTGGAAGCTGGGAGGGTTTAAAGTGGCATTATCAGTCTTTGAC,YRBGRB,Gabrg2,NM_177408.5:1613,Mm,NM_177408.5,ENDOGENOUS
Record481=0,TGCCCAGCATGACCCTGCCCTACAGCCTCTGCTCATATCTTATGATAAAGCTGCGTCCAAGAGCATTGTCAACAACGGCCACTCCTTTAACGTTGAGTTT,BYBRYG,Car2,NM_009801.4:437,Mm,NM_009801.4,ENDOGENOUS
Record482=0,GGCTAGTGTTCGAAGGCAACAAGAGCTTTACTCTAGATGCCCGCCTTGTGGAGTTCCTCTGGGTGCCAGACACTTACATTGTAGAGTCCAAGAAGTCCTT,BYRYGY,Gabrp,NM_146017.3:484,Mm,NM_146017.3,ENDOGENOUS
Record483=0,TTTGCCATCTGCTAAGGAAGAGAGATTTCCAGCCATCCACAAACCTATTGCTGTTGGCTCTCAGCCAGTGCTCACTGTTGGAACAACCCACATTTCCAAG,YBGYRY,Erlec1,NM_025745.3:940,Mm,NM_025745.3,ENDOGENOUS
Record484=0,CTCAGTCAGCCACACCAAAGTGCAACATCCCACCAGCACCAAGACATGCTTTTGAGATATTTAGAAGGTTCTACTTAGCCAAACACAGTGGTCGACAGCT,YRYBGR,Cul3,NM_016716.4:1662,Mm,NM_016716.4,ENDOGENOUS
Record485=0,TGGCAGCCCCTGTTTTTCTGCTGTTTACAACATCACCAGTGCCACGTCATGAGCGTCAGAGAAAATGCCTAGAGATATTTCAAGCTCATGTCATTATGAC,GRBYGR,Cul2,NM_029402.3:2528,Mm,NM_029402.3,ENDOGENOUS
Record486=0,TGATTAGTGGAGTTGTACAATCTTATGTGGAATTGGGGCTGAATGAAGATGATGCATTTGCAAAGGGCCCTACGTTAACAGTGTATAAAGAATCCTTTGA,GBGRGB,Cul1,NM_012042.3:919,Mm,NM_012042.3,ENDOGENOUS
Record487=0,TGCCAAGGGCCTAAATGTGAAACACTACAAGATCCGCAAGCTGGACAGCGGCGGTTTCTACATCACCTCCCGCACCCAGTTCAACAGCCTGCAGCAGCTC,RBRGRG,Src,NM_001025395.2:968,Mm,NM_001025395.2,ENDOGENOUS
Record488=0,ACCTCACACTCACACCAGTGCATTACACTAACCTTGTTCACTGGATTGTCTGGGGTGACTTGGGCTCATATCCACAATATTTGGTATACGGTAGTAGGTT,YRYGBG,Rad23b,NM_009011.4:1585,Mm,NM_009011.4,ENDOGENOUS
Record489=0,TCAGGAGCTATTGGACCCTGTGTGTCTCTTAATTCAAAAGGACCTTGCGTGTCTGAAAATGAGATTGGAACAGGAGGCACTTGTCAGTGGAAAATCTGTG,BGRYBY,Sec23a,NM_009147.2:1445,Mm,NM_009147.2,ENDOGENOUS
Record490=0,AGATAGGCCCAGTGTCTTGGCATTCTTGTAGAATCTTCAGGTGGGAATGTGTGATGCCTTTTCAGGCAATAGGAAAGTGCATGAGGAGAGTTTTGAATGT,RBRGBY,Sqstm1,NM_011018.2:1430,Mm,NM_011018.2,ENDOGENOUS
Record491=0,CGCAGATCCTGCTGGAGGGTGGTTCTCTTTAGCACTGTCCACTTTGAATGCCGAGTGTCATAAGAAATTGCATGCTATCTTCACTCACAATCCTGCCCTT,GYRGYR,Wfs1,NM_011716.2:2975,Mm,NM_011716.2,ENDOGENOUS
Record492=0,CCACAAGCGGTCAAAATTCGAGCAGATATTGAAGTAGCTTGCTATGGTTATGAAGGCATTGATGCTGTAAAAGAAGCCCTGAGGGCAGGTTTGAATTGTT,RYBRBR,Eif2s1,NM_026114.3:665,Mm,NM_026114.3,ENDOGENOUS
Record493=0,TAGAATGGTGTCTGTCTGTCTTAGTGACACACGGATCACAACTAACAACTTAAAATCAGAGTTTGCCCGATCCAATTCAGCATGGCTGTAGCTGACTAAA,GRBRYR,Cab39,NM_133781.4:2830,Mm,NM_133781.4,ENDOGENOUS
Record494=0,GCCATGAAGATCCTCAAGAAGGAGGTCATCGTCGCCAAGGATGAGGTTGCCCACACGCTTACTGAGAACCGTGTCCTGCAGAACTCTAGGCATCCCTTCC,GYRBRB,Akt1,NM_001165894.1:898,Mm,NM_001165894.1,ENDOGENOUS
Record495=0,AAGTTCTGCTCAGCCGGCAGATGGGAATGGTTTTTGCCTTGGATTATGACCCTGTGGAAAGCAAGATATATTTTGCACAGACAGCCCTGAAGTGGATAGA,YRYGYB,Egf,NM_010113.3:1886,Mm,NM_010113.3,ENDOGENOUS
Record496=0,GAGGCGTGGGAAAGAGTGCCCTGACCATCCAGCTGATCCAGAACCACTTTGTGGACGAGTATGATCCCACTATAGAGGACTCCTACCGGAAACAGGTGGT,RYBYGB,Hras,NM_001130443.1:240,Mm,NM_001130443.1,ENDOGENOUS
Record497=0,AAGCTCTTTCCAGATTCCCTCTTCCCAGCGGATTCTGAGCACAATAAACTTAAAGCCAGCCAAGCCAGGGATTTGTTGTCTAAGATGTTAGTGATTGACC,RGRBRG,Mapk10,NM_001081567.1:1496,Mm,NM_001081567.1,ENDOGENOUS
Record498=0,AGTTCACACGGCAAAGAATCACGCGGGTCAACCTCAGGGACCTCATATTTTGTTTAGAAAACGAGCGTGAGACAAGCCATTCACTGTTGCTCTACAAAGC,YGRGRG,Taf4,NM_001081092.1:3016,Mm,NM_001081092.1,ENDOGENOUS
Record499=0,TCAAGGGTCAGCCAGGGGATATCTTTCACCAGACCTGGGCCAATTACTTTGTCAAGTTTCTGGATGCTTATGCTAAGTATGGCCTAAGATTCTGGGCAGT,GYBYBY,Gba,NM_001077411.1:820,Mm,NM_001077411.1,ENDOGENOUS
Record500=0,GTCATTTGCACACTACACACAATGGATTTCTGGTGTGCTGTTGGCTGGGTCACCTGTTGCTTATACAATGTGAGTGTACTGAGGTAAGGGGAATATGGGA,GBRBYR,P2rx4,NM_011026.2:1655,Mm,NM_011026.2,ENDOGENOUS
Record501=0,AGACACCTACTGCCAAATGAATAAACTCAGGAGGGTCAGTCTGTTCCTGACTCTCCACAAGTCTGGCTCTTTGCTCAAGAACTGAGGGTGAGCGTGGGTC,RGBGBR,Nol3,NM_030152.4:916,Mm,NM_030152.4,ENDOGENOUS
Record502=0,CTTACCCTGCTGAGTGACATCGCATCGGCTCTTAGATACCTTCACGAAAACAGAATCATCCATCGAGACCTGAAGCCAGAAAACATCGTTCTGCAGCAAG,YGBRBR,Ikbkb,NM_010546.2:498,Mm,NM_010546.2,ENDOGENOUS
Record503=0,TGTGGATCGATGCCGCCACCCAGGTGTGCTTCTCCCTTGGCGTTGGGTTTGGGGTGCTGATTGCCTTCTCCAGTTACAATAAGTTCACCAATAACTGCTA,GYGYBG,Slc6a3,NM_010020.3:1082,Mm,NM_010020.3,ENDOGENOUS
Record504=0,CACGTCCTCCTTCCCAGGCCCGTTCTAGCGCACTCGCTCTTTCACTTGACCCTCGATGACCGTCTGCGGGGATAAGTGCAGGTCTCTCACTATGATTTTA,YBYGBY,Tbr1,NM_009322.3:2354,Mm,NM_009322.3,ENDOGENOUS
Record505=0,CCTTCTTTTACCATTGGAAAAGCTATATGGCTCCTCTGGGGCCTGGTCTTCAACAATTCTGTGCCCGTCCAGAATCCTAAAGGCACAACCAGCAAGATAA,BRYRGR,Grin2a,NM_008170.2:1788,Mm,NM_008170.2,ENDOGENOUS
Record506=0,ATCTGGACACTGAACATCCCATGACCTTCCAAGAGAATGCAAAAGGCTTTGGACAGAGTGTGGTCCAGCTTGGCGGAACCAGTGTGGTTGTTGCAGCCCC,GRGYBR,Itgam,NM_008401.2:155,Mm,NM_008401.2,ENDOGENOUS
Record507=0,AGCCCGAGTACAGTCTACCTGGACTACATGGCGGTGGAATACAATGTGTCCTTCCCACAGGCAGCACAGTGGACATTCATGGCGCAGAATTCATCTCTTC,RYGYGR,Cd68,NM_009853.1:636,Mm,NM_009853.1,ENDOGENOUS
Record508=0,TGTGTGCTCTCTCTGCCTTACGCCTCAGTCTGTGGTTGGAAGACTTTGTACTGGTGAATGGCAATATGCAGGTGGGGCAGTGTCAAAAGCAGTTTGATTT,GYGRYR,Ubqln1,NM_152234.2:3460,Mm,NM_152234.2,ENDOGENOUS
Record509=0,TTTTACCTCAGTGCCTCAGTTCTGGAAGCCCTGGCCACCATCTCAATGTTTGATGGCTTTACTTACAAGCATTACCATGAAAACATCGCCGCAGTGGTGT,YRBGBR,Mal,NM_001171187.1:685,Mm,NM_001171187.1,ENDOGENOUS
Record510=0,AAAGCAGGATTGGTGATGTCTGCTATCACTGTCATCATTCTGGTCCTCTACTTTGTGATTGAGACCTTTGTCGTGGATGGCCGGGTATGGCTGGCAGAGT,RBYBGB,Atp2b3,NM_177236.3:1485,Mm,NM_177236.3,ENDOGENOUS
Record511=0,CCAGTCCATGGGCAACTGGCAGATCAGGCGTCAGAATGGTGACGATCCTTTGATGACCTATCGCTTCCCACCGAAGTTCACCCTAAAGGCTGGGCAGGTG,BRGRGB,Lmna,NM_001002011.2:1611,Mm,NM_001002011.2,ENDOGENOUS
Record512=0,TTCTGTCTGGACAGTTCACCAGATTCTCCAGAAGGCTTTCAAACGGCTAAAGTTTGATCTTTGTCCTGCTGAGCTTGCTGGGAAGGAGATAGCATAAAAG,YGYBRG,Creb1,NM_001037726.1:2734,Mm,NM_001037726.1,ENDOGENOUS
Record513=0,AAGCTGAAGAGGATTCTGGAGGAGCGACACAGCATTCACTTCATTATCAAGAGAATGTTCGATGAGCGCATTTTCACAGGGAACAAGTTTACCAAAGACC,GBYGRG,Gtf2ird1,NM_001081464.1:1430,Mm,NM_001081464.1,ENDOGENOUS
Record514=0,GAGCGAATGATCCGAGCTTTAGAACTGGACCCAAACCTGTATAGAATTGGACAGAGCAAGATATTTTTCCGAGCTGGAGTTTTGGCGCACTTAGAAGAAG,GRGBYG,Myh10,NM_175260.2:2540,Mm,NM_175260.2,ENDOGENOUS
Record515=0,CTGACAGTGTTCAGCATTGTCAGTGTAACGGCCTACATTGCCTTGGCCCTGCTCTCTGTGACTATCAGCTTTAGGATATATAAGGGTGTGATCCAAGCTA,BRGYRY,Rtn4,NM_194053.3:930,Mm,NM_194053.3,ENDOGENOUS
Record516=0,AGAAACTGTACCACACAACATGACAGAAAAGGAGTTCTGGACACGCTTTTTCCAGTCCCATTATTTTCACAGGGACCGACTAAATACAGGATCGAAGGAC,RYRGRB,Gtf2h1,NM_008186.4:830,Mm,NM_008186.4,ENDOGENOUS
Record517=0,CAGAAGATTCACGTCCGGAAGCTGAAGAGCTACAGGAGAATCACAAGCAGCCAGTGTCCCCGGGAAGCTGTGATCTTCAGGACCATACTGGATAAGGAGA,YGYBGB,Ccl12,NM_011331.2:173,Mm,NM_011331.2,ENDOGENOUS
Record518=0,TGGATCTCAAAGACAACCAACTAGTGGTGCCAGCCGATGGGTTGTACCTTGTCTACTCCCAGGTTCTCTTCAAGGGACAAGGCTGCCCCGACTACGTGCT,RBRYGY,Tnf,NM_013693.2:514,Mm,NM_013693.2,ENDOGENOUS
Record519=0,GGGCCTGTCCCTTGCTGCTGCCACCAACCCTTCCTGGCTGTTGGCTTGTGGTCCTACTGTGCACCACACATGCAGAGAGAATATATACTTGACAGGGCTC,BGBGRY,Itgax,NM_021334.2:327,Mm,NM_021334.2,ENDOGENOUS
Record520=0,CTGGAAGAAACTGAAGGAAGTATTTAGTATGGCTGGTGTGGTGGTCCGAGCAGACATTCTGGAAGATAAAGATGGGAAAAGTCGTGGAATAGGCATTGTG,BGRBYR,Hnrnpm,NM_001109913.1:606,Mm,NM_001109913.1,ENDOGENOUS
Record521=0,CATTTTAAGAATGAAATTGGAGGGGCAGTCTGATTGGCATAGACCACAGCGCACACAGTCTGCAGGTTTGGGCGCATGTTTTCATCACTGAATAGAGGAG,RYBGBG,Oxr1,NM_001130163.1:2976,Mm,NM_001130163.1,ENDOGENOUS
Record522=0,TCATTCACCATGTTAAGACCAATGGAATTCTGTTCTGTGGCCGGTTCTCCTCTCCCTGAGCAAAGGGTATTCCTGTCAGTCTTTGACCCTCTCTCCATGG,GRBGYG,Serpinb6a,NM_001164117.1:1418,Mm,NM_001164117.1,ENDOGENOUS
Record523=0,CAGACCCAGCCGTAGAGTGTGTACTGTGGGGATTTCCGGAGGTTCCATCTCGGAGACCTTTGTGCAGCGTGTATACCAGCCTTACCTCACCACTTGCGAC,RYGRGY,Egfl7,NM_001164564.1:168,Mm,NM_001164564.1,ENDOGENOUS
Record524=0,AAAGAGACTGCAGCAAGCACAACTTTATCCCATTGCCATTTTCATCAAGCCCAAGTCCATTGAAGCACTTATGGAAATGAACCGACGGCAGACATACGAA,BYRGBR,Dlg3,NM_001177778.1:2586,Mm,NM_001177778.1,ENDOGENOUS
Record525=0,TGCAAAAACGCAGGGACCATACGATGTGGTGGTTCTTCCAGGAGGAAATCTGGGTGCACAGAATTTATCTGAGTCGCCTATGGTGAAGGAGATCCTCAAG,GYBRGR,Park7,NM_020569.3:334,Mm,NM_020569.3,ENDOGENOUS
Record526=0,GTACCCATTTCCAATTTCAGGTCATGCCTTGAGAGTGAGATTAGCGCCACTCTGACACTTCCTAGGCAGGTTCGGAATTAGACAAGGGTAAGGATACTTG,GBRGRB,Xk,NM_023500.2:3718,Mm,NM_023500.2,ENDOGENOUS
Record527=0,CAAAAGGAAGGACTTCGGCATTATGTTCCTGCACCACCTTGCAACAATTTTCTTAATAACCTTTTCATATGTCAACAACATGGCCCGAGTAGGAACCCTG,GYBYRB,Cers6,NM_172856.3:678,Mm,NM_172856.3,ENDOGENOUS
Record528=0,CGCTCTGCCTCCTGCATCCTCCCAGATAACAAAACACATTAACACATTCTTACTGGATAATCCAATTTGCCAAAACATTTGGGCATTGTGCCCACCACCT,RYRBYG,Ptprn2,NM_011215.2:4158,Mm,NM_011215.2,ENDOGENOUS
Record529=0,TTGTTTTATGAAGCTTTCTGTGGGACCCTGGTGATGTGAAGTCTGGTGTGTTTAAGGGACAATTGGGTTCCCACTCTTAAGCCATTGGACAGTCATGGGT,RBGYBG,Slc18a2,NM_172523.3:3160,Mm,NM_172523.3,ENDOGENOUS
Record530=0,TTGGTGGAGTCTGGTTTAACCTCACAGGCCAGGACTATGTCATCAAGATTCTTCAGAGCGATGTTGGCCTCTGCCTGTTGGGCTTCCAAGCCTTGGATAT,RBYBYR,Napsa,NM_008437.1:1144,Mm,NM_008437.1,ENDOGENOUS
Record531=0,GCACTTAATTGCTAACGGATCCTACCTTGTGTGAAACAATCAGCAATGCTAGGTAACGTGATGTCATTCCTGTAATGCTAGTGACCAATGGTATCCTGTT,BGRBRB,Hcn1,NM_010408.3:5008,Mm,NM_010408.3,ENDOGENOUS
Record532=0,TAAACAGCGCCAAAAAAATCCACTTGGTTCCATGTCGTCTCCGAGACAAGTTTGTGCTACGCTTTGCTGTGTGCGCTCGCACTGTGGAGTCTGCCCACGT,RBGBYB,Ddc,NM_016672.4:1358,Mm,NM_016672.4,ENDOGENOUS
Record533=0,ATCCTGATTGGAGGGCTGGGATTGGCCATGCTGGTTGCCTTAATCGAGTTCTGCTACAAATCCCGTAGCGAGTCGAAGCGGATGAAGGGTTTCTGTTTGA,BRYBRG,Gria1,NM_001252403.1:2476,Mm,NM_001252403.1,ENDOGENOUS
Record534=0,GCTTTCCGCTTTGCTGTGCAGTTATACAACACCAACCAGAACACCACTGAGAAGCCCTTCCATTTGAACTACCACGTAGACCACTTGGATTCCTCCAATA,BYRBRY,Gria3,NM_016886.3:390,Mm,NM_016886.3,ENDOGENOUS
Record535=0,GATTTTAATACGCCCATGGTGACGAAACTAATGGATCGCTGGAAGAAACTAGATCAACGAGAATATCCAGGATCTGAAACACCTCCAAAGTACACTTCTG,YGYBYR,Gria4,NM_001113180.1:1274,Mm,NM_001113180.1,ENDOGENOUS
Record536=0,GCTCTCAACCTCTGCTACGCCATTCTCTTCGGACGCACTGTCTCCAGTAAGACACCCAAGTGTCCTACCGGACGCTTCCTCATGAATCTCTGGGCAATCT,BRGYGR,Grin3b,NM_130455.2:2030,Mm,NM_130455.2,ENDOGENOUS
Record537=0,AACCTGTTCTGACGTCGTGAGTGTCAAATGTGTCCCACTCCTCCCTAGAAGTTATGAACACTACACACAGTCAATAAAGCGAATGGACCTTGCTGAGTCT,BRYBGB,Rab3a,NM_009001.6:1272,Mm,NM_009001.6,ENDOGENOUS
Record538=0,TTGTGGCAAACCTCCTGCCTCAGCTTCCCAGATGCTGGGATTATGGGCATGCGCCACCACACCCAGCTTGGTGCTTACTCTTAACTTATTACCTCAGATG,BRGYBG,Col4a2,NM_009932.3:5600,Mm,NM_009932.3,ENDOGENOUS
Record539=0,TTCAACACCACATCCATCAATGTGGGCAGCAGCTACTTTCCTGAACATGGCTACTTCCGAGCTCCCAAACGTGGCGTCTACTTGTTTGCTGTGAGCATTA,BGRBGY,Mmrn2,NM_153127.3:2622,Mm,NM_153127.3,ENDOGENOUS
Record540=0,GAGTGATACAAAGGCAGTGTTTCAACAAGACACTCTCTTCTTTGGTTTGCTGTTCTCTCTTGGACTGGAATGTTTGGCAAGGCCCATGTAAACTGGTTAG,BGYRBY,Dcx,NM_010025.2:8575,Mm,NM_010025.2,ENDOGENOUS
Record541=0,ATCCCAAGGTTTCAACACACCATCTGTGGGGGGTTCTTTCTTCTGATAATTCTAGAGCCTGTTACCATAGAAAGGTATTTCTTCAATGGCTGGTTGTAGT,GRBGRY,Map2,NM_008632.2:5243,Mm,NM_008632.2,ENDOGENOUS
Record542=0,AGTCTGGAGGGAAGGTTGCTGATTATATTCCTCAGCTGGCCAAATTCAGTCCTGATTTGTGGGGTGTATCTGTCTGTACTGTAGATGGGCAAAGGCATTC,RBRYBR,Gls,NM_001113383.1:976,Mm,NM_001113383.1,ENDOGENOUS
Record543=0,ACTATGAAAGGCAGGGTGCCAGAGTGTGGGCTCACGTCTCAGGATTGAGTTTAGAGACATCAAGTCATGGACCCGAGCTGGATAGTTCAGAGCTGCCCTG,YRYRGB,Adora2a,NM_009630.2:2306,Mm,NM_009630.2,ENDOGENOUS
Record544=0,ACCATCCGCAACGCACAGAGCATCCACCAGCGTTCTCGGAAGCGCCTTAGCCAGGACACCTATCGCCGCAACAGCGTCCGATTCCTGCAGCAGCGCAGAC,YBYGRB,Ncf1,NM_001286037.1:970,Mm,NM_001286037.1,ENDOGENOUS
Record545=0,GTGGCTCCTGTGCTTTCTCTAGGACACACTGGCATTTGCTTGTTTCCACCTCTTTGGGTGGGAAAAGGATGGTAGATCCATTCCTTCTACTTCAGCAGTG,GYGYGB,Trem1,NM_021406.5:1704,Mm,NM_021406.5,ENDOGENOUS
Record546=0,TGCAGGGAGTGAGCCTCCGGTCCCTCTATAAGCGATCAACAGGCCACGTTACCTTCACCATTGACCCAGTCCGTGACCTTCTCATTTGGGCCGTTATCCA,BYGBRG,Trpm2,NM_138301.2:2106,Mm,NM_138301.2,ENDOGENOUS
Record547=0,CTTTCCTGGCCTGGTACATCAAATCAAGGCAGCCTTCTCAGCCGTGCCGTGTTGAGGTGGAAACCATGGAAACAGTACCAATGACTGTGAGGGCCAGCAG,BYGYBY,Il15ra,NM_008358.2:800,Mm,NM_008358.2,ENDOGENOUS
Record548=0,AAGGTGGTACACTAGCCCATGCTTTTTATCCTGGACCTGGTATTCAAGGAGATGCACATTTTGATGAGGCAGAAACGTGGACTAAAAGTTTTCAAGGCAC,YGRYBR,Mmp12,NM_008605.3:592,Mm,NM_008605.3,ENDOGENOUS
Record549=0,CCCGTTTGCCTGCCGGTTTTCAGGAACCCAAACTCATCTTGTGCAATGTATCCGGTCGTGGAACTGTATACTGTGCGTGTGGTGTGCTCGTGGTGAATAA,GBYRYR,Slc32a1,NM_009508.2:2616,Mm,NM_009508.2,ENDOGENOUS
Record550=0,CTGTATCTCTGATATTCTCACTCAAAGAGGAAGTTGGTGCCCTGGCCAAGGTCCTGCGCTTATTTGAGGAGAATGAGATCAACCTGACACACATTGAATC,RGBRGR,Pah,NM_008777.3:322,Mm,NM_008777.3,ENDOGENOUS
Record551=0,CTCAGGCATGTATTCTGGCAATCGGTGCTTCAGAGGATAAACTGATCCCAGCAGATAATGAGAAAGGCTTTGATGTGGCTAGTGTGATGTCCGTTACACT,BGBRYB,Dlat,NM_145614.4:2046,Mm,NM_145614.4,ENDOGENOUS
Record552=0,TCTTAGGACGGCTTGGGTATTTAAACCACGTCCGGGCTGCATCTCCACAGGATCTTGCTGGCGGCTATACTTCTTCTCTTGCTTGTCACAGAGCGCTACA,GBRGYG,Mnat1,NM_008612.2:914,Mm,NM_008612.2,ENDOGENOUS
Record553=0,TGATTTCCGGGTGAAAGGTGTGACCAGCATTTCAGCAGATACTCATAAGTATGGCTATGCTCCTAAAGGTTCATCAGTGGTGATGTACTCTAACGAGAAG,GYRGRY,Sgpl1,NM_009163.3:1200,Mm,NM_009163.3,ENDOGENOUS
Record554=0,GCAGCCAGTGCCTAATTACTGAGTCCTCTCCCACTGCACATGAACTTTCTGTATGGAACCTTTGGGTGAGCAAAACCTCACTCCTATTCTGCATTCTCCT,GRGBGR,Cdk7,NM_009874.3:2432,Mm,NM_009874.3,ENDOGENOUS
Record555=0,AAGTCCTGTTACCCTGGAAGGAACTGTTTAGTAAAGATGTTTGCAGAACCACCAACAGGTCTAACTTCCAAGGTGCTCCATGTCCATGTCTGTGCTGTCT,YRBRBG,Polr2l,NM_025593.1:348,Mm,NM_025593.1,ENDOGENOUS
Record556=0,CCAAGGAACATAGCTTACCTTAAGCTTGGAGTCTCTCCTATAAGCAAATGCAGTGGGCCTGTTCGGACTCATACGGAGGAGTCAAATATCCCTCCATACA,RGBYGY,Cdc27,NM_145436.2:3198,Mm,NM_145436.2,ENDOGENOUS
Record557=0,AGTAGCTCTGATCGAGCAATGATGAACGCATTCAAGGAAATCACGACCATGGCGGACAGAATCAACCTCCCTCGCAATATAGTTGATCGAACAAATAATT,GBGRBR,Gtf2b,NM_145546.1:346,Mm,NM_145546.1,ENDOGENOUS
Record558=0,GAAGGCCTGCACAGAGATAGGCATCTCTTGCCCTATCCTGCCTGGGATCTTCCCTATTCAGGGCTACACTTCCCTTCGGCAGCTTGTAAAACTGTCCAAG,BYBRGB,Mthfr,NR_027809.1:862,Mm,NR_027809.1,ENDOGENOUS
Record559=0,GGATACAGAATAATGTACAAGAAAAGGACTAAAAGATTGGTGGTTTTTGATGCTCGATGAAATGTGGGAGTTCAGAAGTATCTTCATTCATACATTTGCC,GBYBYG,Polr2k,NM_001039368.1:323,Mm,NM_001039368.1,ENDOGENOUS
Record560=0,TAGCTAGATGTTCCATGTCCATCCAGGTGACTTCTACTCTGAGTGCAATATTTCAGTAGCCTGGTAGTGAGAAGAGTGTCGCTTCTGTTTCAGCAGACCT,GBGRYG,Slc12a5,NM_020333.2:5618,Mm,NM_020333.2,ENDOGENOUS
Record561=0,TCCCATCCTGCTACCATCAAATATTCACTTGGAATCAAAGGTGCCAAGCCCAAATCAAGACCCTAATGATTTCTCCCAAGGAATCCAGGCATTCGGAGAG,BGYRYR,Frmpd4,NM_001033330.2:4690,Mm,NM_001033330.2,ENDOGENOUS
Record562=0,CCTGGTCCAGTTTGGAGTGATGATTGAGAGAATGACGGGAAAGCCTGCCCTGCAGTACAATGACTATGGCTGCTATTGCGGTGTCGGTGGCTCCCACTGG,YRYBRB,Pla2g2e,NM_012044.2:224,Mm,NM_012044.2,ENDOGENOUS
Record563=0,TCCTGTGTTGGTTGTGATAACCATTTCAGAAGTCTCTCCCAGCCTGTTGCTCACGGCGGCATGTCTGATATCTCCTTGGCAGTCTGTATGTTTGTGTCGA,YBGBGB,Cx3cr1,NM_009987.3:2696,Mm,NM_009987.3,ENDOGENOUS
Record564=0,GAATCAAGAGACCTCCTTCCCACCCACCTCCATTCTTCTCCTCCTGGCCTGCGTTCTCCTGAGCAAGTTTCTTGCAGCCAGCATCCTCTGGGCTGTGGCC,RBGYGB,Trem2,NM_031254.2:646,Mm,NM_031254.2,ENDOGENOUS
Record565=0,ACGTTACAGCTAAACGATGGTACACACTCACCTTAGGCATTAAGGGTTATTTCGCCTTTGGTATGTTGAACGGCACGATCCTATGGAAAAACGTCCGTGT,RGYBGY,Galc,NM_008079.3:1872,Mm,NM_008079.3,ENDOGENOUS
Record566=0,GTTATGGGTATAACATTGAGCCTTCAGACCAAGAACTAGCTGATCCTACTGTCGAGAAGGTCAGCATAGACAAGATCCGGTTTTTCCGAGTAGAACGGTC,BYBRBY,Ryr3,NM_177652.2:3196,Mm,NM_177652.2,ENDOGENOUS
Record567=0,AGAAACCTTTACATACGAATGGACTGTCCCCAAAGAAATGGGACCCACTTATGCAGATCCTGTGTGCCTATCTAAGATGTACTACTCTGGCGTTGACCCC,YRGRBR,Cp,NM_001042611.1:1750,Mm,NM_001042611.1,ENDOGENOUS
Record568=0,GGCCTGTTGGAGCTACTGCGCTTACCTGCTCCTGGGCACCAGTTATCCTTTCTTCCATGACCCGCCCTCTGTCTTCTATGACTGGAGGTCAGGCATGGCA,YRGYGB,Cers1,NM_138647.3:414,Mm,NM_138647.3,ENDOGENOUS
Record569=0,GGTAGGATCAGCTCTCAATTGGTGCTTATCACTAGTTATCAAAGAACAGCAGAGACAGCTGCGTTATCCAAGAAGCAAGTATTAGGACCAAAACCTGTTA,YGBGBY,Emp2,NM_007929.2:3196,Mm,NM_007929.2,ENDOGENOUS
Record570=0,TCAACGCTCGTCAACTACGTTGAGCCCGTCAAGTTCAAGTCCTTCGAGGCTGCTCGAAAAAGGAACAAGTGCTTCGAGATGTCATCCTTCGTGGAGACCA,YBRBGR,Plcb3,NM_008874.3:1880,Mm,NM_008874.3,ENDOGENOUS
Record571=0,TCTTCAAAGTAGATGAATTCGGCTTCTTCCTGACGTGGAAGAGTGAAGGCAAGGAAGGACAAGTGCTAGAATGTTCCCTCATCAACAGTATTCGCCAAGC,YBYRYG,Plcb4,NM_013829.2:242,Mm,NM_013829.2,ENDOGENOUS
Record572=0,GAGGAGAGGAACATTATCATGGCAGTGATGGACCGGCAGAAGGAAGAGGAGGAAAAAGAAGAGGCCATGCTCAAGTGTGTTGTCAGGGACATGGCGAAGC,YGYGBR,Rims1,NM_053270.1:90,Mm,NM_053270.1,ENDOGENOUS
Record573=0,TCCAGGTTCTGCCCACCAGCTTGCTTAATGATCTAGCTGTCTTCTCAGAGCTACTGTGGAGGGTGACTGCCCTCTCCTTGTGTTCTTGACGTGTGTGTTC,RYGBYR,Calb2,NM_007586.1:1250,Mm,NM_007586.1,ENDOGENOUS
Record574=0,GGATCAGGTACATCAGAAGATTTGTTCTGGAAACTTGATGCCCTTCAGACTTTCATCCGTGACCTACACTGGCCTGAGGAAGAGTTTGGAAAACACTTAG,BRYGRB,Cadps,NM_001042617.1:3524,Mm,NM_001042617.1,ENDOGENOUS
Record575=0,TATGGACGACAAGCACTGATTTGGTACAACCAGCTTCTGGGGGTTCATTTAATGATTTCACCCAGGCCCAGGACACTTCATTATTCACCATGCAGACAGA,YGYGYG,Amph,NM_175007.1:1212,Mm,NM_175007.1,ENDOGENOUS
Record576=0,TTTCCCATGGACACACAACGCTGCAAAATGCAACTTGAGAGCTTTGGATATACAACCGATGATTTAAGATTCATCTGGCAGTCAGGAGATCCTGTTCAGT,RBYBRY,Glrb,NM_010298.5:704,Mm,NM_010298.5,ENDOGENOUS
Record577=0,GCAAGGGCTGAGGGCTGGGGTCCTGTTTGGAATGTCAGATCGAGGAGAGATGGAGAACGCAGATCTCATCATGCTCTGGACTGATGGGGACAGGGCCTAC,RGRGRY,Dbh,NM_138942.3:254,Mm,NM_138942.3,ENDOGENOUS
Record578=0,GGATCATGGGATCACACCCTAAGAGTTTGGGCATAATCTTCTGACAGCGTTCAAGAATGTGTGTCCTCTCGTGTAGATATGACTTCTCCATGAGCCCAGG,YBGRYB,Gnb5,NM_138719.5:1230,Mm,NM_138719.5,ENDOGENOUS
Record579=0,CTGAGGTTGAAGAACAGGCCAGGTCGGCATCTACAAAAGCAACAATCTTTGTGCCTTGGTTTTGGTCTGAAAAGCAGCCGAACATGGATTTAGGGTCTGA,BRBGBY,Gprasp1,NM_001004359.2:3058,Mm,NM_001004359.2,ENDOGENOUS
Record580=0,GGAGCAGGCTCCAGGGACTCCCACCTTTCCCTTTGCCATCAAGATGATGTGGAATATCTCGGCAGGTTCCTCCAGCGAAGCCATCTTAAGCAAAATGAGC,YGBGYR,Pink1,NM_026880.2:688,Mm,NM_026880.2,ENDOGENOUS
Record581=0,GGGAGGTGATTGGAGTGAACACCATGAAGGTGACAGCTGGAATCTCCTTTGCCATCCCTTCTGATCGCCTTAGGGAGTTTCTGCATCGCGGGGAAAAGAA,YBRBGB,Htra2,NM_019752.3:1088,Mm,NM_019752.3,ENDOGENOUS
Record582=0,AAAGGAGGCTTGGCCACATCCACATCCTGTTGAGAGACATAGTCTCATTTCCCTCTCTACCTTCTAAGCTACCCTTCTTGCTAATCCTTCTTCAGCTCTG,RBRYGB,Cers2,NM_029789.1:1422,Mm,NM_029789.1,ENDOGENOUS
Record583=6,GGTGTTTCCAGCACCAGAATCCCAGCTTGGTGAGGTTTGAAGTTTCAGTGTGTCTTCTACAAAATGACAGCCACATCTACATTAGCTTGAGAAGCAGAGG,BGYBYB,Tada2b,NM_001170454.1:3224,Mm,NM_001170454.1,HOUSEKEEPING
Record584=0,CCTCAGGCCAAAAGTGTTTGACCCTTTGAGATATACTCAGTGATGCCTAGAAAGATGCAGGGATCTTGGGATCCTGTGGTCTTTACTCCTAATCAGAGCT,YBYRYB,Smyd1,NM_009762.2:1956,Mm,NM_009762.2,ENDOGENOUS
Record585=0,AGCCATCTCCCTCTGCAGTGCCCAAAACTGAAGACCAGCGTCCTCAGTTAGATCCTTACCAGATCCTGGGACCGACCAGTAGCCGCCTTGCTAATCCAGG,GYGRGB,Erg,NM_133659.2:992,Mm,NM_133659.2,ENDOGENOUS
Record586=0,TACAGAGTTAGTATTGCAAGTGAAGTTGAAAGTACCGCCAGCTCTCCCTCCAGCTCATCTCTTCAGAAGATGCCTTTGAACATAGTTAGCCAGCCTCTGA,BRGRYB,Atp7a,NM_001109757.2:1200,Mm,NM_001109757.2,ENDOGENOUS
Record587=0,GCTTTTCTGGAGCCCTACAGCCCTGCCGTGTGGGTGATGATGTTTGTAATGTGCCTCACGGTGGTTGCCATCACTGTCTTCATGTTCGAGTATTTCAGCC,YRGBRB,Grin2c,NM_010350.2:2408,Mm,NM_010350.2,ENDOGENOUS
Record588=0,CAACAGTTTATTATCAATAATCAGAGCCCATGAAGCCCAGGATGCGGGGTACCGAATGTATAGGAAGAACCAAGCAACTGGCTTTCCGTCACTTATTACG,BGBGRB,Ppp3cc,NM_008915.2:1020,Mm,NM_008915.2,ENDOGENOUS
Record589=0,GAAGGCGATAGGAGCCTTTGCTGCTGCAGACTCCTTCGACCACAAAAAGTTCTTCCAGATGGTGGGCCTGAAGAAAAAGAACCCGGATGAGGTGAAGAAG,RYRGRG,Pvalb,NM_013645.3:60,Mm,NM_013645.3,ENDOGENOUS
Record590=0,GGTGACTCGGACAGGGTTCTGCACAGCCAAAGGGGGCCTGGTGAGCTCCATCCTGCACCCAAGGCCCATCAGCTTCAAGTTCTACAAACACAGCATGAAG,YGRYRG,Atp13a2,NM_029097.2:1360,Mm,NM_029097.2,ENDOGENOUS
Record591=0,CAGTCGAAGATTGGCTCCTTGGATAATATCACCCACGTCCCTGGAGGAGGGAATAAGAAGATTGAAACCCACAAGCTGACCTTCAGGGAGAATGCCAAAG,YGYGBG,Mapt,NM_001038609.2:1202,Mm,NM_001038609.2,ENDOGENOUS
Record592=0,GAAAATTAAAAGAAACTGCTAGAAATCCCTTCCAACCAGTGGCTGACCCCTCTCACTAGCTCACAGCAAAGTCTCCTCTGTTGATCTATCACCTAGTCTC,RYGBYG,Igf1,NM_010512.4:6448,Mm,NM_010512.4,ENDOGENOUS
Record593=0,TGGGAGGAGACAGGGTATGACAGTGAGTGACAATGATGGCTTGGAGGGAAACAAGGTGCTTTCTTCCACTCCAGACTTGGGGCTTAAAGTACCATTTTCT,BYBGYG,Naglu,NM_013792.2:2334,Mm,NM_013792.2,ENDOGENOUS
Record594=0,CATTCTATATAACGCTGCTCTAGTAACTGCAGAACAAGAGGCCCAGGCCAGTGCCTGGTAAAGTATATTTCTGATCCCTGAGGTGCCTGCCAGATTGGTC,RYRGBY,Ctns,NM_031251.4:1854,Mm,NM_031251.4,ENDOGENOUS
Record595=0,GTTTTGTCCTACCCTTCCGGCAAGTTATGTATGCCCCGTACCCCACCACGCACATTGATGTGGATGTCAACACTGTCAAGCAGATGCCACCGTGTCATGA,GBRYBY,3110043O21Rik,NM_001081343.1:1020,Mm,NM_001081343.1,ENDOGENOUS
Record596=0,GACGGCGAGAGCGAGTGTGTCATTAACTACGTGGAAAAGGCAGTGAAGAAACTGACTCTCCAAATGCCCTACCAGCTCTTCATAGGCGGCGAGTTTGTGG,BYGRBY,Aldh1l1,NM_027406.1:1340,Mm,NM_027406.1,ENDOGENOUS
Record597=0,AGCCAACTCTTCCATTTGGCAAAATCCCTGTTTTGGAGGTGGAAGGACTTACAATCCACCAGAGCCTCGCAATAGCAAGATATTTGACCAAAAACACAGA,BRGYGY,Hpgds,NM_019455.4:194,Mm,NM_019455.4,ENDOGENOUS
Record598=0,CGGTAATATCTACGAAGAAAACTGGAAAGTCGGCTACAGAAGAAAGTACCAGTTCAAGCCAAAAAATGTAATGCCGCTGCTTGAGAAAAAGTCGATGCCT,GYGYRY,Ina,NM_146100.4:1492,Mm,NM_146100.4,ENDOGENOUS
Record599=0,CCGACTGATGTGGGCCAAAATCGGTCCTGTGGGTGCTGTGGTCGCCTTTGCCATCCTGATTGCCATTGTGTGCTACATCACCCAGACGAGAAGAAAAAAG,YGBRGY,Mag,NM_010758.2:1670,Mm,NM_010758.2,ENDOGENOUS
Record600=0,CACCAAGGGAGAGAAGTAAGAGAACAAGAGAAACACCCAGAATAGCCAAAGAAACTCAGGACGGTCCCAGTACTCAGGGGTCGGCGTAATAAATTTTATT,BYRBYR,Nefh,NM_010904.3:3384,Mm,NM_010904.3,ENDOGENOUS
Record601=0,ACGTGTACATCACATTCCTCTATGGTATGCCAGGAGGACAGCCTTGAAGAAGAGTGGATGGGTTTGCTGGGATATCTCTCCCGCATCTCCATTTGTAAAA,YBGYBR,Nlrp3,NM_145827.3:508,Mm,NM_145827.3,ENDOGENOUS
Record602=0,CGAGAATTCATGGAGCAATAAAGCGAAGAGCATTTGTCAACAGCAAAAGCCACAAAGACGTCCCTGCTCAGAGCTTCTCAAGTATCTGACCACAAACGAT,YRBYGR,Ppargc1a,NM_008904.2:690,Mm,NM_008904.2,ENDOGENOUS
Record603=0,GCCATGCGGGAGCAGTACATGCGTGCTGGCAACGGCTTCCTGCTGGTGTTTGCCATTAACGACAGGCAGAGTTTCAATGAGGTGGGCAAGCTCTTCACAC,RGBRYR,Rras,NM_009101.2:282,Mm,NM_009101.2,ENDOGENOUS
Record604=0,TCAGAGTAGCAGTCATCTGCCAAGTGTTAACGCCCTGGTGTTAAGGAGTTTCAAAATCAGAAGCTAGAGGCTGGTGCTTAGACCACTGTTGATTTGTTGA,YGRYGB,Cds1,NM_173370.3:2232,Mm,NM_173370.3,ENDOGENOUS
Record605=0,ACTGGCCGCCTCCATCAACCCTTTGAATGACCACTGGACTCTGCGAGATGGGGCTGCCCTTCTACTCAGTCACATATTCTGGACGCATGGAGACCTTGTA,YGYGYB,Taf6l,NM_001177798.1:1086,Mm,NM_001177798.1,ENDOGENOUS
Record606=0,CTGGACATAATAATGAAATGTGCTTTTGGCCAGGAGACCAACTGCCAGATAAACGGCACCTATGAGTCTTACGTGAAGGCAACATTTGAACTTGGTGAAA,GBYRYB,Cyp4x1,NM_001003947.1:564,Mm,NM_001003947.1,ENDOGENOUS
Record607=0,TTTATCTAAATGACGATGTCATGTTCGGTAAGGACGTCTGGCCGGACGATTTTTACAGCCACTCCAAAGGTCAAAAGGTTTATTTGACATGGCCTGTGCC,RYGRGB,Gnptab,NM_001004164.2:1214,Mm,NM_001004164.2,ENDOGENOUS
Record608=0,CCAGTTGGTCCTAGAGGAATTGAATACCTCCTGTGACACGTACATAAGACACCTGATGGCAGCAGACTGTTCACTGCTAATGGACATCTCCTTAGTTTTT,RBRBRG,Pla2g4d,NM_001024137.1:2798,Mm,NM_001024137.1,ENDOGENOUS
Record609=0,CAGACCTTTAACTTTACCCGAGGTCTCTGCATGTACAAAGACTACACAGCTAGAAAGGACTTCGTGGTCTCTGAAGATGCATGGCATTCACATAACTATG,YBRGRG,Pla2g4f,NM_001024145.2:2002,Mm,NM_001024145.2,ENDOGENOUS
Record610=0,GCATGATACCTGAGCAGAAGTGGAGCAAAATCCTGCAGTTTGGCTTTAGGGCCATGCTCTAAGAGTGTGTGACTCTCATGGTTTCAATAAGCAAACGGTA,BGYGBG,Usp30,NM_001033202.3:2576,Mm,NM_001033202.3,ENDOGENOUS
Record611=0,TCACCCACAGATCAAAGCCTTCTACTTTGCAGCAGAGAATTTGCAGGAAATGAATGTGTGGTTAAACAAACTTGGATTTGCTGTGACCCACCAGGAATCC,RBYRBG,Ipcef1,NM_001033391.2:180,Mm,NM_001033391.2,ENDOGENOUS
Record612=0,AGCCCTACGAGGAACAGTTCAAGAGTCTCTTTACCAAGTACCTGGAGAATTCCATCAACTTTGTTCGGAACACAGTGAAGGAAGTGATTGCCTCAACTAA,GRYRYG,Dnah1,NM_001033668.1:6114,Mm,NM_001033668.1,ENDOGENOUS
Record613=0,AGATGGGAAGGTTTATTACTACAATGCTCGGACTCGTGAATCTGCATGGACCAAGCCAGATGGAGTTAAGGTTATTCAGCAATCAGAACTGACGCCCATG,YRBYBG,Tcerg1,NM_001039474.1:468,Mm,NM_001039474.1,ENDOGENOUS
Record614=0,GGATCTATGGACGACCTTCATTGACATGCAATGGCGCTACAAGCTTCTGCTCTTCTCTGCAACCTTTGCAGGCACGTGGTTCCTCTTTGGTGTGGTGTGG,GYBGYG,Kcnj10,NM_001039484.1:400,Mm,NM_001039484.1,ENDOGENOUS
Record615=0,GGCCAACTCATTTGTAGGAACAGCACAGTATGTTTCTCCAGAGCTGCTCACAGAGAAGTCGGCGTGTAAAAGTTCAGACCTTTGGGCCCTTGGATGTATA,YBRGBY,Pdpk1,NM_001080773.2:856,Mm,NM_001080773.2,ENDOGENOUS
Record616=0,AATTCAGTTGCAAAGCGATACAGCACCAGCGGGAAGATCACGTTTGATGACTACATTGCCTGCTGTGTCAAACTGAGGGCTCTCACAGATAGCTTTCGCA,RBRYBY,Sri,NM_001080974.2:470,Mm,NM_001080974.2,ENDOGENOUS
Record617=0,CTGTGGAGCACGAAGTAAAGAAAGTAACATTAGGAGATACCTTAACCCGGAGGTCCATCAGCCAACAGAAGTCTGGAGTTTCCATTACAATTGATGACCC,BRYGRY,Acin1,NM_001085472.2:674,Mm,NM_001085472.2,ENDOGENOUS
Record618=0,TAATTTCGACGAGGGCAAGTTTCCCAACGCCAGTGACATGTTCCGCCGCCTGCGAGATGCCGGCTTCCGCGTCACACTTTGGGTGCATCCGTTTGTCAAC,BYGBRY,AI464131,NM_001085515.2:1232,Mm,NM_001085515.2,ENDOGENOUS
Record619=0,GGACCAGCTTTCTGCTGACATGTACAGTTTTGTGGCCAAAGAAATTGACTATGCAAACTACTTTCAAACGCTAATAGAAGTGCAAGCTGAGTACCACAGG,RYGYRY,Arhgap44,NM_001099288.1:904,Mm,NM_001099288.1,ENDOGENOUS
Record620=0,TATTACTCTCTCTATTATACACCAGTGTGTGCCTGCAGCAGCCTCCACAGCCACGGTGGGTTCGTTTTTGTTTTGTTGGGTGGGGAGCAGGGACGGGCGG,GYRBYR,Phf21a,NM_001109690.1:2324,Mm,NM_001109690.1,ENDOGENOUS
Record621=0,CAAGAAGTGCTGGTCCATTGTTGAGAACTTAGCTGTCTTTCCAGATACAGTGACTGGTTCGGAATTTTCCTCCTTAGTCGAGGTCCGTGGGACATGTGTC,RGYBGR,Epha7,NM_001122889.1:844,Mm,NM_001122889.1,ENDOGENOUS
Record622=0,CTCCGAATCGGCCCTCTGCATCCCATCCTCTCCCAAATATGACACTCTCATCATCAGAGATTACACGCAGAGTTCTTCATCGTTGTGAGCCACTGGAAAC,GBGYBR,Grm5,NM_001143834.1:4242,Mm,NM_001143834.1,ENDOGENOUS
Record623=0,CCTCGGTTGGATAGTCGGAGTGTCCTTTGGAAGAATGCAGTGGGTTTCTGGATCTTGGGTCTTTGCAACAATTTCTCATATGTGGTGATGCTGAGCGCTG,RYBGBR,Cln3,NM_001146311.1:378,Mm,NM_001146311.1,ENDOGENOUS
Record624=0,AAGGCCATGGTGCCTCTGCTGCACATTGCCCTTCTTGTGCTCTTCGTCATCATCATTTATGCTATTATCGGCCTGGAGCTCTTCATGGGAAAGATGCACA,BRBYGR,Cacna1c,NM_001159535.1:1000,Mm,NM_001159535.1,ENDOGENOUS
Record625=0,TAGAGATGTATTTGTCAAGATTCCTGTCGATCCATGCCCTGTGGGTGACAGTGTCCTCTGTGATGCAGCCCTACCTTTTCGTGTGGGGACATTATGATGT,GRBGYR,Ntng1,NM_001163351.1:1090,Mm,NM_001163351.1,ENDOGENOUS
Record626=0,CGCAGTGCCTCGCTTTGTCCAGCAGAAGCTGTACGTCTTCCTGCAGCACTGTTTTGGCCACTGGCCTCTGGATGCAACCTTCAGAGCTGTCTTGGAGATG,YRBRYR,Smpd4,NM_001164610.1:1136,Mm,NM_001164610.1,ENDOGENOUS
Record627=0,CTGGAGCGCGTCTTAGAAGCAGCTGATGGGTCGGGCATATTTGATGAAGATGAGGATGATTTACAGAGGGCTCTAGCCATAAGTCGCCAGGAAATCGACA,RBRBGB,Atxn3,NM_001167914.1:710,Mm,NM_001167914.1,ENDOGENOUS
Record628=0,AGAAGACATGTTCTGTATATGCTTGCGTATCTGCTGCCTTAGTGCCTCCTTCCTGCTTGCCTACTTCCTCTCCTTTCCATCCCTTCCACCTGTAACTCTT,YRYBYB,Pla2g4c,NM_001168504.1:2452,Mm,NM_001168504.1,ENDOGENOUS
Record629=0,ATGTTTGTGCATTTGTTAGTGGGAGAGTGCTAACTGGTGCCTCTGGAGAAACAAGCCAGCCCATGTTTAACTGCTCCATCAAAACTCACTTTAATCCTGC,RBYRYB,Lclat1,NM_001177967.1:2646,Mm,NM_001177967.1,ENDOGENOUS
Record630=0,CCCACAGAGGATGCAGTTCTTCGGACGCCTCGTCAACACCCTCAGTAGCGTCACCAACTTGTTCTCGAACCCATTCCGGGTGAAGGAGGTGTCCCTGACT,YBGRGB,Pla2g6,NM_001199023.1:768,Mm,NM_001199023.1,ENDOGENOUS
Record631=0,CTGGCTGTGTTCTGGCGAGACCAGAGGGGTCTGTGTGCTCTCAAATTTCTGAAGTTGGAGGACTTCTTGGACAACGAGAGGCATGAGGTGCAGCTGGACA,GRGBRB,Pkn1,NM_001199593.1:1380,Mm,NM_001199593.1,ENDOGENOUS
Record632=0,AAGCTTCAAACATCTTGGTAGGAGAACTGGAGTTCCTAGACAGAACTGTGGTTGCCTTTGTCAGGTTGTCTCCAGCTGTCTTGCTCCAAGGACTTGCTGA,YGRBRG,Slc4a10,NM_001242380.1:1118,Mm,NM_001242380.1,ENDOGENOUS
Record633=0,CAAGGTGTTTGACCCTTCTTGCGGACTCCCTTACTATTGGAATGTGGAGACAGACCTTGTGTCGTGGCTCTCACCACATGATCCTAACTTTGTCGTTACC,RGRYRG,Pqbp1,NM_001252528.1:212,Mm,NM_001252528.1,ENDOGENOUS
Record634=0,TTGAAAACTACTATGTGATCTATTCCTCAACCCTGTATCGCCAGCAGGAATCAGGCCGTGCATGGTTTCTAGGACTCAATAAAGAAGGTCAAATCATGAA,RGYGBG,Fgf12,NM_001276419.1:632,Mm,NM_001276419.1,ENDOGENOUS
Record635=0,TGAATGGTTCCAATGCCTTTAGTGCTTTTCTGGACGTTGCCCGTGGACGGAGGATGACGCAGCTGTTCTGTGGTGAGCCATTTGGAAAGATGTGTCTGTG,GBGBYG,Snap91,NM_001277986.1:3170,Mm,NM_001277986.1,ENDOGENOUS
Record636=0,GTGACTACTGAATTGCCAAAGTCAGGGGGTAGGCGGAGACTTCGTGTTTACAACCTGGTTTCTACTTATTTTAGGCAGACTGTGGAAGGCCTGTGATCTG,BRBYBG,Adra2a,NM_007417.4:3594,Mm,NM_007417.4,ENDOGENOUS
Record637=0,AGCCATCCCTCGCCCTCCATGTGCCCTGTATGGCTGTAAATATATAAATACGTCAGGTTAAAGGGAAAAGGTTTCCAGGGCTCTTTTCTCTCCTCTGCCC,RYBGYG,Ap1s1,NM_007457.2:848,Mm,NM_007457.2,ENDOGENOUS
Record638=0,GAGGATATGTTGCTGCCATCAAATCTGCCCAGTTAGGCTTTAAGACAGTCTGCATTGAGAAAAATGAGACACTAGGTGGAACATGCTTGAACGTTGGTTG,GYBYRG,Dld,NM_007861.4:252,Mm,NM_007861.4,ENDOGENOUS
Record639=0,AAAATGTCACGATGGGTTGTGCAGAAGGTCCCAGACTGAGTGAAAATATTACAGTCCCAGATACCAAAGTCAACTTCTATGCTTGGAAAAGAATGGAGGT,YGRYBY,Epo,NM_007942.2:216,Mm,NM_007942.2,ENDOGENOUS
Record640=0,TGGTGCTTGCTGGCTCACAGTTAAGAGTTCATACTCAAGGTACTAATAGCATCTCCGAGAGTTTAAAGCTGAGGAGGCGGGTTCGTGAAACTGATAAAAA,GBRGBY,Fas,NM_007987.2:84,Mm,NM_007987.2,ENDOGENOUS
Record641=0,AAAGCAGAGCGTCTGCGTGGTGCATTTGAGGAACTTGGGGACATTGGACAACCCAAGCTCTCTAGACGAGACAGCGTATGAAAGACTGGCGGAAGAGACC,GRYGRY,Fxn,NM_008044.2:218,Mm,NM_008044.2,ENDOGENOUS
Record642=0,CTACTCCTCGACCGCCATTGTCCGCCAGGTAGTGGAGAACATGACCAGGACACACTTCCCGCTGGACGTGCAATGGAATGACCTGGACTACATGGACGCC,RYGRBY,Gaa,NM_008064.3:1390,Mm,NM_008064.3,ENDOGENOUS
Record643=0,TGAGGGGTTTCTTCATCAGTGGACTGTGTTCTTTAGACTAGGTAGCTCTGGGAAGTACCTAAATAAAATGCGTTTGCATTGAGCCCACAGGCCCATAAAC,BRGBGY,Gabrr1,NM_008075.2:1834,Mm,NM_008075.2,ENDOGENOUS
Record644=0,GGTCACATCAGAGCTCAGCTCACTTCAGTTCTATGACCATGTGTTGGAAGTTGTATTCACCTGAAGGCTCTGGTGGTTTATGTCTGGGCACTCTTCCTCA,RGBRGY,Htr5a,NM_008314.2:1696,Mm,NM_008314.2,ENDOGENOUS
Record645=0,CTGTCTGTCTGTGTTAGTACACTACCCTTTAGGTGGCCTTTGGGCTTGAGCACTGGCCCAGGCTTAGGACTTATGTCTGCTTTTGCTGCTAATCTCTAAC,RYRBYR,Il10ra,NM_008348.2:2522,Mm,NM_008348.2,ENDOGENOUS
Record646=0,TGTCTGTCACACTGCTCTGCAGGAAGTAAGGGTTCCGTTGTTGTACGTGAATGTGCGTTTCTTAGCTATGTATTCAACTACCGTGGCTCTAGACAAGCAG,BYRGYR,Kif3a,NM_008443.3:2474,Mm,NM_008443.3,ENDOGENOUS
Record647=0,GACTCAGCGGCGACAGTCCCAAGCGCATCAACAGAGAGGTTTATTTCCTGCTGTCCTGAATCTTGCTTCGAATGCACTCATCACAACCAATGCTACATGT,BGYRGR,Lama2,NM_008481.2:208,Mm,NM_008481.2,ENDOGENOUS
Record648=0,TTCTCAGGTGAGACTTCATCGAAAGCACCCTGTATAAAACACACGAACTGCAGCACATTTGGCCTCCTGCTAATTCAGAAAGGAAATGCAACACATGACA,RBGYBR,Tnfrsf11b,NM_008764.3:684,Mm,NM_008764.3,ENDOGENOUS
Record649=0,ATGCTTTGGCTTCTTTGTGTGGCCTTCACCACGTTCCTGTGTCTGTACGGCATGGTTTGGTATGCAGAGCACTATGGTCACCGGGAAAAGACCTATTCAG,GYBRBR,Ptdss1,NM_008959.3:1830,Mm,NM_008959.3,ENDOGENOUS
Record650=0,GGCATGAATCTTGCTCGAGACTACAACTGTGCCTTCTTTGAGACATCTGCAGCCCTGCGATTCGGTATCGATGATGCTTTTCAAGGCTTAGTGAGAGAAA,BRBRYR,Rit2,NM_009065.2:626,Mm,NM_009065.2,ENDOGENOUS
Record651=0,CCGCCCGCTTACTCCACTCAGTACGTTGCCTACAGCCCTCAGCAGTTTCCCAATCAGCCTTTGGTCCAGCATGTGCCGCATTATCAGTCTCAGCATCCTC,BYRBRB,Atxn2,NM_009125.2:3036,Mm,NM_009125.2,ENDOGENOUS
Record652=0,ATTGCTCTGGGAGATTGCTACCTATGGCATGTCACCTTACCCGGGAATTGACCTGTCTCAGGTTTATGAGCTGCTGGAAAAAGACTACCGCATGGAGCGC,RYRYRB,Abl1,NM_009594.4:1378,Mm,NM_009594.4,ENDOGENOUS
Record653=0,TTCACCAGAGGGACAGGGACAAGTGTGTAGTTTGTATCTGGTAATGTAATAACACCAGCTGAGACTTGAGACGTGCTAATTCATCTAGTCCTTGTGGTAA,BRYBYB,Arsa,NM_009713.4:2802,Mm,NM_009713.4,ENDOGENOUS
Record654=0,GCATACCAAGGTAACACAGACCCACTTCCTCCTATGGATTCTTCTGCTCTGCATGCCTTTTGGGAAGTCACACACTGAAGAAGACTTCATAATTACAACC,RGYGYB,Bche,NM_009738.3:300,Mm,NM_009738.3,ENDOGENOUS
Record655=0,GTTTCTCCAGGCTGTTAGAGTGTCAGCACTTCAGCAGGTCAAGCACAAACCTCTGACAGCTTTTGGGGAAGGAGACAGTGTGGTGCTTTGAGCATTTTGT,GYBYGB,Camk4,NM_009793.3:3280,Mm,NM_009793.3,ENDOGENOUS
Record656=0,CGCTGCCCTCTGTCGTGACCTCGTCTCTGGGCTCTTCAATATCTCCTCCTGTCCCTTTTCCCAATGCTCCTTCAATGGGGTTTTCCAGCCTCCCGTGGCT,BGRBRG,Entpd2,NM_009849.2:1016,Mm,NM_009849.2,ENDOGENOUS
Record657=0,CTCCAGGGATCACAGGTTCAAAGGGAGATATGGGACTGCCCGGAGTTCCAGGATTTCAAGGTCAGAAAGGGCTTCCTGGTCTGCAGGGAGTGAAAGGAGA,BGYRBG,Col4a1,NM_009931.2:4116,Mm,NM_009931.2,ENDOGENOUS
Record658=6,CCATTCTTCCACGGGCAGGACAACTATGACCAGCTTGTTCGAATTGCCAAGGTTCTGGGGACAGATGAACTATATGGTTATCTGAAGAAGTACCACATAG,YBYBRG,Csnk2a2,NM_009974.3:1066,Mm,NM_009974.3,HOUSEKEEPING
Record659=0,CTTAAACACACCAGAAGAGGGAACAAGGACAGGAAAGTGACTTTTAAGGTGCACAGTAACTTTTGTACTTGGCTGAAATGCAGAAAGGGAAAACAGGATG,GRBYBG,Dlx1,NM_010053.1:2052,Mm,NM_010053.1,ENDOGENOUS
Record660=0,CCGGTGAAAACAGTCATGTGGTGATGATTGCTATTTCCGCAGCTGTGGCCATCATTGTCCTCACGGTGGTCACCTATGTTCTGGTCGGGAGGTTTTGTGG,GYBRYG,Epha3,NM_010140.3:1716,Mm,NM_010140.3,ENDOGENOUS
Record661=0,TTTGGAAGATTTCTCCTGCAAGATCGTGCCCTATATCGAGGTGGCTTCTCTGGGTGTCACTACCTTCACCTTATGTGCACTGTGCATAGATCGCTTCCGG,YGBGYG,Gpr37,NM_010338.2:1828,Mm,NM_010338.2,ENDOGENOUS
Record662=0,CTAATGGGTTTGGGAAGCGGAGACTCCTTCCTCTTTCTGTGACCATGCCGTGATTGTGTTTGCGGCCACTATTCCACGCATCCTTCTTCTCGTCCAAGCC,RYBYRG,Grik2,NM_010349.2:256,Mm,NM_010349.2,ENDOGENOUS
Record663=0,GCTCCTTTCGTCTTCATGGCCCTGTGGGTGGGTACATGTGATTGTGCACCATTTATTAGAAGAGGAACCCGAAGTTCAGAGATCTGAGATGACTTGGCCA,GYRYGY,Hap1,NM_010404.3:2552,Mm,NM_010404.3,ENDOGENOUS
Record664=0,AACTTGGGTGACCCTACCAAAAAGGACTCCACTAATTCCATGTTGATATCTACTGTTGCTGGGAAGGAAACAAGTAGCTATTGGGTCATGAGACTCATTT,GRGBGY,Insr,NM_010568.2:7814,Mm,NM_010568.2,ENDOGENOUS
Record665=0,GCAACTTCATTGTGAAGGACCCTCATGATAAGAACATTTCCAGTAACGTGGTGATGGTTCCTAGCTATTACAGTGAGACTTACCAATGGGAGCTGCTGTT,RYGBRY,Man2b1,NM_010764.2:1658,Mm,NM_010764.2,ENDOGENOUS
Record666=0,TGTGAATTTATGGCTTAGTTCCCAGGGTTAACTTGCTGATACCAGTCAGCCTCGTGCAGCATGTGTCTAGCCTAGACCTTAGTTGTCTTCTTGGTGTAAG,BYBYBY,Pde4d,NM_011056.3:4332,Mm,NM_011056.3,ENDOGENOUS
Record667=0,TGTGTCCATTGAAGATCGTGTGATCTCACTCTCAGGAGAGCATTCCATCATTGGCCGTACAATGGTGGTCCATGAGAAACAAGATGACTTGGGCAAAGGT,YRBRGY,Sod1,NM_011434.1:406,Mm,NM_011434.1,ENDOGENOUS
Record668=0,GAGATCCGTTTGCCAGAATTTACAAAGAACAATAGACCTCATGCCAGCTATGAACCTGAACTTCATCCTGCCGTGTGCTATCGGATAAAGTCTCTAAGAG,BYBGRY,Tbpl1,NM_011603.5:714,Mm,NM_011603.5,ENDOGENOUS
Record669=0,GTTGTCATGTTAGCAAGCGCAGCTCCAATTCACAGATCATTGCCTGCGTTTTCTTTTGACCCATGTGCAAGGAATGTACACACCCATTAGAATCATGCAC,YBRBYR,Akt3,NM_011785.3:2494,Mm,NM_011785.3,ENDOGENOUS
Record670=0,AGGAAGTCCCACCAGGGGTGTTTTGGAGGTCCCAGATTCACATCAGTCAGCCTCAATTCTTAAAGTTCAACATCTCCCTGGGCAAGGATGCCCTCTTCGG,BRYBGR,Tenm2,NM_011856.3:1452,Mm,NM_011856.3,ENDOGENOUS
Record671=0,GCCTGGTATCCACACAGAAACTTGGGTCTCTGAACAGTGAGCCAACACTGCCCTCCACAAGTTACCTGCCCTCTACACCCAGTGTGGTACCTGCCTCATC,RGYRGR,Nelfa,NM_011914.2:930,Mm,NM_011914.2,ENDOGENOUS
Record672=0,AAGATTCGGTCGACTCTAGCGGTTGCTGGCTTTGTCTTCTACCTGGGCGTCTTTGTAGTCTGCCATCAGCTCTCATCGTCCCTGAATGCCACCTACCGCT,YRGYBR,Cln8,NM_012000.3:762,Mm,NM_012000.3,ENDOGENOUS
Record673=0,CCTGCCTCTCCTTCCATCTCAGGGTCAACAGTGTCTAGCCCTACCTCATATCTGTCTTCTGCCTCCATCCAATGTCAACACTGAGGACCCAGCCTTGTCC,BGBGBR,Pla2g2f,NM_012045.4:1802,Mm,NM_012045.4,ENDOGENOUS
Record674=0,GCAGAGCCTGCTGTTCCAGATTGACTACCCTGAGATCGCAGAGGGTATCATGCCACGCCACCGTTTCATGTCTGCTTATGAGCAGAGGATCGAGCCTCCA,BGRBGB,Sf3a2,NM_013651.4:494,Mm,NM_013651.4,ENDOGENOUS
Record675=0,TTCCCAATGAATTGTGTTTCCAAGGAATTGATGGAGGGAACCCAAACTCCCAGCTAAGTCTTGAACAAGGACCTGGTGCCAGCTATTCTCAAGGAAGCCC,YBRYRB,Sp100,NM_013673.3:410,Mm,NM_013673.3,ENDOGENOUS
Record676=0,CGAGTGGCTGTCCCTGAAGACATATAAGTGGCAGGGCCTCTGGAACATTCCAACCTACAAGGGCAAGATGAAGAGGATTGCCTTTCAGTTCACGCCTTAC,YBYBGB,Ptdss2,NM_013782.4:844,Mm,NM_013782.4,ENDOGENOUS
Record677=0,GATGTCTTAATTCCAAACCGGATGAGTGGTGAGTGCCAGTCTCCAGACTGCCCTGGAACCAGAGCTGAATTTTTCTTTAAATGTGGAGCACACCCAACCT,BGYRYB,Park2,NM_016694.3:648,Mm,NM_016694.3,ENDOGENOUS
Record678=0,CTAGTCACCCTCATCATTGTCTCTCTGCTCCTGCAAGTGGTCATTAGCCTCCTTCTTGTGTTCATCGCCATCCTGAACCTGAATGAGGTAGAGAACCAGA,RBGRGB,Ninj2,NM_016718.2:244,Mm,NM_016718.2,ENDOGENOUS
Record679=0,AGCTGAGAAATAAACACGAGTTCACAATCTTGGTGACCCTGAAACAGATCCACTTAAATTCGGGAGTTATCCTCTCCATCCACCACTTGGATCACAGGTA,GRBGRB,Nell2,NM_016743.2:500,Mm,NM_016743.2,ENDOGENOUS
Record680=0,CCTTAAGTCTGAACACAGATCCTCTGTGCCTGTGAATTTACTTGCATGCTTGTACTTGACTTCTTAGAACGGGTAGCCGAAAAGACCACCCTTTTAAGCA,BRYGBG,Ube2k,NM_016786.3:1212,Mm,NM_016786.3,ENDOGENOUS
Record681=0,GTCACTGTGGACCGAGACCGCTTCATGGATGAATTCTTTGAACAGGTGGAAGAGATCCGGGGCTTTATTGACAAGATTGCCGAAAACGTGGAGGAGGTGA,RGYRBG,Stx1a,NM_016801.3:72,Mm,NM_016801.3,ENDOGENOUS
Record682=0,AATCATTGCTGTTTTCAGACTGGTCACATGCGTGTTGCTAGGCCTTAGAGAGCCACTAACCACCCTGTGTTGTCCTGGTTACAGTTTTCAGGGTACTAAG,BYGYBG,Sart1,NM_016882.3:2940,Mm,NM_016882.3,ENDOGENOUS
Record683=0,TCAGGCGTTTCATTAAACGGGTATATGTGTCCTTACCAAATGAGGAGACAAGACTCCTTCTGCTTAAAAACCTGTTGTGTAAACAAGGAAGTCCACTGAC,YRGBYG,Spast,NM_016962.2:1530,Mm,NM_016962.2,ENDOGENOUS
Record684=0,AGGAGTCTGGCTATGATACCATCTTGCGTGTCCTGGGATCTAATGTCAGAGAGTTTTTGCAGAACCTCGATGCCCTGCATGACCACCTCGCCACCATTTA,BGBGYG,Gucy1b3,NM_017469.4:372,Mm,NM_017469.4,ENDOGENOUS
Record685=0,GGATGTGATCCGGGTTAGCCATGTGCTAAATGACACGCATATGAAATTCTCACTTCCATCAAGCCGCAAAGAAATGAAAGACGTTTGCATCCAGTTTGAC,YGBYRG,Plxnc1,NM_018797.2:2120,Mm,NM_018797.2,ENDOGENOUS
Record686=0,TGGAATGAGACCTTTCTATTTGAAGGGTTTCCCTACGAGAAAGTGGTGCAGAGGGTCCTCTACCTCCAGGTCCTGGATTATGACCGTTTCAGCCGCAATG,YGRGBY,Syt7,NM_018801.3:990,Mm,NM_018801.3,ENDOGENOUS
Record687=0,CATGCGAGGCAGCTTAAGGAGCGAAAAGTGTGACTTTGGAGAATTCAGAAACCTCATCATCCCGCCAAGCTACTTAACTTCTATTAACCAGATGCGTAAA,RGRYBY,Dgke,NM_019505.3:854,Mm,NM_019505.3,ENDOGENOUS
Record688=0,ATGGGCAGTATCTCCAGACAGGAGGCAACATCAGTGTCTTTGTGGGTGACCAACCTTGCCCTATCCAGGAGCCTGTGTGTCCTGAAGCCATCATATGCCA,BYRBGY,Plxnb3,NM_019587.2:2862,Mm,NM_019587.2,ENDOGENOUS
Record689=0,GTAGTTCTCTTGCCAGTGTGCTGTGTTTGGAGGGAGATGTCGGCTCAGAGTCAGCTAGTCAGCTCTTAGCATTCTTCAGAGGTGAGTTCAAATCACACTC,RYRYGY,Zfp24,NM_021559.2:2326,Mm,NM_021559.2,ENDOGENOUS
Record690=0,CTACGAGCATGTGGACATTAATAAACGTGCGCTTCTGGAGACTGAGGTCAGCAAGAGTTGCCTGTCTCGGTCCAGCGAACAATGCTCATTCATTGAATAC,GBGRBY,Ap4s1,NM_021710.3:476,Mm,NM_021710.3,ENDOGENOUS
Record691=0,TGCATGAATAAATGTATATTGTGATTGTTCAGGGGGCACCAGGGGTCATGGAGTCACAGCCACATAAGGGAGTCCTTTTCAAACCACAGACTGTCAAGTC,YBGBRY,Cldn15,NM_021719.4:1184,Mm,NM_021719.4,ENDOGENOUS
Record692=0,GGAGATCCCTGCTGACTACCAGCGGATTTGCAAGATGCTTTACTATCTCTGGATGTTGCATTCAGTGACTCTGTTTCTAAACCTGCTTGCGTGCCTGGCC,RBGYRY,Scamp2,NM_022813.3:526,Mm,NM_022813.3,ENDOGENOUS
Record693=0,GTCGGCACAGTGGCCGCTGCCTCTGGGGACAGTGATGCTGTTTGTTGTGGCAGGGGACCTATGCCCATGCATTTGAAAACCAAACAAAATGAAGAAAGAG,BRBRGY,Map2k2,NM_023138.4:1440,Mm,NM_023138.4,ENDOGENOUS
Record694=0,CCAAGAAACCACACATACTATGATACTTTTGTGAATCAGACACTGGAGGCTGTGTTGAGTGCAAACGTGTCCCAAGCTATGGTTCTTTGGCTCCCAGATG,RYRGYR,Gdpd2,NM_023608.3:1438,Mm,NM_023608.3,ENDOGENOUS
Record695=6,TTGGCAGCATTTCGTTGGATTTGGTCTAGGGAATCCCAAAAAGAGATAGAAAAAGCCAGAAAAGCATATCATCAGAGAACAGCTGCTTTCCAACAGGATC,GRYBGR,Ccdc127,NM_024201.3:204,Mm,NM_024201.3,HOUSEKEEPING
Record696=0,AAAAGGCAGCTGTATGAAAATAAACCCAGAAGGCCCTACATTCTCAAGAGGGGTTCCTACTACTACTGAGAAGCTAATTCTTGACCTGTGATTGTGATTG,YRYRGR,Nts,NM_024435.2:536,Mm,NM_024435.2,ENDOGENOUS
Record697=0,GAAAAAGAAGAAAGAAAGCATCTTGGACCTCTCCAAGTACATCGATAAGACCATTCGGGTGAAGTTCCAGGGTGGCCGGGAAGCCAGCGGTATCCTGAAG,BRGYBR,Lsm7,NM_025349.2:37,Mm,NM_025349.2,ENDOGENOUS
Record698=0,CCTCAAGGTAGGAAGAAGACTGATGATCTGTTTCCCTTCTGTTCCTCTCCCTTTATCCTTTTGAGCAGCTTGACAGAACCTGGGGGAGCAGTGGACTCTG,GYGYGR,Cers4,NM_026058.4:1458,Mm,NM_026058.4,ENDOGENOUS
Record699=0,CTTTGAGGAGAGCTTCAAGGCATATGAGCGTGGCATCTCACTGTTCAAGTGGCCCAATGTTTCAGACATCTGGAGCACCTACCTGACCAAATTCATCTCG,BYGRYR,Xab2,NM_026156.2:1616,Mm,NM_026156.2,ENDOGENOUS
Record700=0,CGGCCCAGCAAGAGAACAATTCTTTCCGGGATTGGCTGGCTCAGGTTGGGCGGGGCCGGTTCTAAACGCTCCAAGGGTCAACTCTGTTTCTTGCCTAGCA,RGRBGB,Akt1s1,NM_026270.4:946,Mm,NM_026270.4,ENDOGENOUS
Record701=0,GCTCCGCAGACTCAGCGGGGACTTTCTCGGAGCGACTGTGGTGGTTACATGGTTAGAGACCATGGACTATGTAAACTGTTGTATTGCTTCTGTGTGAGTG,GBRYRB,Bcas2,NM_026602.3:757,Mm,NM_026602.3,ENDOGENOUS
Record702=6,TCCAAATCGTCTGCATCAGGTTTGGTTGGAGCCTGAAGGAATGGATTCCGACCTCATCTACCCGCAAGGGTTATCTGTTACACTGCCAGCTGAGTTACAG,BRYGYB,Mto1,NM_026658.2:1058,Mm,NM_026658.2,HOUSEKEEPING
Record703=0,AAGACCATGAGTGAACAGTTATTTCCTGACCCATGGCTACTTTGAATCCTTTGCCAAAGAGTGCCAATGATGCAAAAAACAATGGGAGCAGTTTGGCTCT,RGYRYB,Chmp2b,NM_026879.2:920,Mm,NM_026879.2,ENDOGENOUS
Record704=0,CAGATGCTGGAGTTTGCCTTCCGATATGTGACAACAATTCTAGATGATGCTAAAATTTATTCCAGCCATGCTAAGAAAGCTACTGTTGATGCAGATGACG,YRGRGB,Taf9,NM_027139.5:324,Mm,NM_027139.5,ENDOGENOUS
Record705=0,ACACTCAGATGTATGGCAATATTATCCGTGGCTGGGATCGGTATTTGACCAATCAAAAGAACTCCAATAGCAAAAACGACCGGAGGAACCGGAAGTTCAA,YGBYGB,Meaf6,NM_027310.3:178,Mm,NM_027310.3,ENDOGENOUS
Record706=0,TTGAGAAAATTGCTCAACGATTACGGACAAAGGCTCAATTGGAGAAGCTGCAAGCAGAGATTTCACAAGCTGCTAGAAAAACAGGCATTCATACTTCGAC,BGRGRG,Prpf3,NM_027541.4:1486,Mm,NM_027541.4,ENDOGENOUS
Record707=0,GGTAGACTTCTCACCAGACATGAGCTATGTGATTTCAGGAGATGGAAATGGGAAATTAAACATCTGGGACTGGAAGACCACAAAACTCTACAGTCGCTTT,GRYGBG,Cdc40,NM_027879.2:1606,Mm,NM_027879.2,ENDOGENOUS
Record708=0,CTGTGACACTGCATTTCATCACTTTTAACACAGTTGCCGTGGGGAAAGACCGGCCTGTGATGTTTGGTTTCAGTCACCTAAACCCAATGGAAGATGTCTC,YRYRBG,Ap3m2,NM_029505.3:1646,Mm,NM_029505.3,ENDOGENOUS
Record709=0,CGCTGTCCTGCTTTTCCACCCACCAGAGCAACTCTCTGAGGAACGCATTTGCAGATCACCCTCATAAAAGTGATGGAAGCAATTTCGCTAACTACTCTCC,RBYBRG,Stambpl1,NM_029682.4:1040,Mm,NM_029682.4,ENDOGENOUS
Record710=0,GGTGGTCGATACCACAGAGAACAGCAGCTCCATCATGAGCTTCTTCAAGACACTGGTTTCACCTAACAAGACTGAAACAAAGAAGGACCCAGAAGACACG,YBYGRG,Bcas1,NM_029815.2:932,Mm,NM_029815.2,ENDOGENOUS
Record711=0,GAGATTGCCCAGCTGCTCTCTGGATCCTACATTCATTACTTCCACTGCCTAAGAATAGTGGACCTTCTTAAAGGCACCGAGGCGTCCACCAAAAATATTT,BRGBYG,Cdk5rap3,NM_030248.1:248,Mm,NM_030248.1,ENDOGENOUS
Record712=0,ACTCCATGTGACAGACCTGTTCTTCTCAGTATGCCTGTACTTCAGGACGAAGTAGCTCTGAGCTTGGCTTGTTCCATCTGGCTATGTAAATGAGGAGGTA,RGBGYG,Syt13,NM_030725.4:2290,Mm,NM_030725.4,ENDOGENOUS
Record713=0,GGTCCATCGTCTTTACCTCCCGGCTGTTCCAGTTTCTGAGGCCACAGCAGCAGCAGCAGGCACAGGACAAGCTCTTTCATGTGGTTACTATTGACGAACT,YGBRYG,Kel,NM_032540.3:1020,Mm,NM_032540.3,ENDOGENOUS
Record714=0,ATTTCTGCTGATGGATTCAACTAAGCTGCCTATACCAAAGAAGGGAATCCTGTATTACATCGGTCGAGAGTGCACCAAAGTGTTCCCTGATCTCCTGAAT,BGBYRG,Magee1,NM_053201.3:2362,Mm,NM_053201.3,ENDOGENOUS
Record715=0,CCCACAGCTTCCTACATCGAACATGTCCATGGTCCGAGATGCCATTTCAAACAGTTCCAGTGACCTACTCCTTTTAAGTTGGACACCGAGGCCAAAGGCT,YBRYGY,Lpo,NM_080420.2:2518,Mm,NM_080420.2,ENDOGENOUS
Record716=0,ATCCTGAAAGCCAGAGCTGCTCCTAGTCATAGCTGATGCCTTACACATTACCCACAGTGGCCTGGTGGGCAGAGGTTTCAGTTTTCCCAGTTTACATTAG,RBGRBY,Ube2n,NM_080560.3:2376,Mm,NM_080560.3,ENDOGENOUS
Record717=0,ATGAGCTCTGGACCTCTTGTTGCTATGATATTAGCTAGACATAAGGCCATCTCCTACTGGAAAGAACTTATGGGACCAAGTAACAGTTTAGTAGCCAAGG,GBGBRY,Nme5,NM_080637.3:330,Mm,NM_080637.3,ENDOGENOUS
Record718=0,GCGGCCGCCTAAGCATGTCGGACTTCGACGAGTTCGAGCGGCAGCTCAACGAGAATAAACAAGAGCGGGACAAGGAGAATCGGCACAGGAAGCGTAGTCA,RYBYBY,U2af2,NM_133671.3:131,Mm,NM_133671.3,ENDOGENOUS
Record719=0,TTTAACTCTGTCTCCACCGTGTTGAAATATTGGGTCAGGGTCACAGGCCTCCTCCAGCTCTGAAGTGAATGATATCCATTTAGTCTCTGACACTTGTAGA,BYGBGR,Atp6v0e2,NM_133764.3:882,Mm,NM_133764.3,ENDOGENOUS
Record720=0,TCACCATGTGATCCAAGAGATTCTAGGACACCTTGATGCTCGTAGGAAGGATTCTCCACGGGTTCGAGCAGGTATCATTCAGGTTCTGTTAGAGGCGGTC,GYRGRB,Efr3a,NM_133766.3:1062,Mm,NM_133766.3,ENDOGENOUS
Record721=0,CTTGGGGGTAGTGACGTTCCAGGCCTTCATCGACTTTATGTCCCGAGAGACGGCAGATACTGATACTGCAGATCAGGTCATGGCTTCCTTCAAGATCCTG,YBRBRB,Actn1,NM_134156.2:2688,Mm,NM_134156.2,ENDOGENOUS
Record722=6,TTAGTATGTAGATGTCTGTCTATGGGATGCTCTCCCTTGGAACAGAACAGCCGTCCACTCGGAAGACCAGGGACGTTAAGCACATTTCCTAGTTGTGGTC,GRYGYB,Fam104a,NM_138598.5:1120,Mm,NM_138598.5,HOUSEKEEPING
Record723=0,GTGAGCTGCATCCTGAGAGCCTCCTAGAGGATACCTGGCTTTAGAGTTTTATAGCGCTGTTGAGGAATAGTACACTGAGATGTTTGTTGGTCAGTGCGTC,YRYRYB,Atxn7,NM_139227.4:3328,Mm,NM_139227.4,ENDOGENOUS
Record724=0,CATCGCTGGAGTGGGCTTGGCGGCCTTGGGCCTCGTTGGAGTCATGCTCTCCAGAAACAAGAAACAGAAGCAATGAGCTGAATGACTGCCCAGTTTTTGG,BGBYGB,Pla2g16,NM_139269.2:568,Mm,NM_139269.2,ENDOGENOUS
Record725=0,ACCCAGCAGCATCTTGCCAGTGACCGTTTATGACCAGCATGGCTTCCGTGTCCTCTTCCATTTTGCTCGGGACCCACTGCCAGGGCGCTCCGATGTGCTG,RGRGRG,Gga1,NM_145929.2:1896,Mm,NM_145929.2,ENDOGENOUS
Record726=6,GTCTACCACCACACTTTCTTTGAGATGCTGGGCTCCTGGTCTTTTGGGGACTATTTCAAGGAATTGGCATGTAAGATGGCCCTGGAACTTCTTACCCAGG,RYGYBG,Aars,NM_146217.4:716,Mm,NM_146217.4,HOUSEKEEPING
Record727=0,ATTATGATCCAAAAACCAGAGCGATGAGAGAGAATCCTTACGCCAATGCAGGGAAGAATCCAGATGAAGTGAGCTACGCTGGAGATAACTTTGTTCGATA,BYBGBG,Slu7,NM_148673.3:1034,Mm,NM_148673.3,ENDOGENOUS
Record728=0,TTCGTGAATACAAGTCCATTGCAGACTTTGTGAGTGGAGCTGAATCAAGGACATACAACCTCCCTTTCAAGTGGGCAGGAACTAACCATGTTGTCTACAA,BGBRYG,Olfm3,NM_153157.3:888,Mm,NM_153157.3,ENDOGENOUS
Record729=6,GCTTTTTGCTCGTAGACTTGTATATATTAACCCACCAGGCTGAGAAAGCTCTGCATCTTCTTGCCGTCCTAGAAAAAATGATTTCACAGGGTAGCGGTGG,RGRGBY,Cnot10,NM_153585.5:714,Mm,NM_153585.5,HOUSEKEEPING
Record730=0,TCGCTTAGATTCAGATTCTGCTGGAGTGTTCTGCATTCGAGGAAAACTGAGTACCACCAGTTTGCAACTTAAGCACTCTGCAGTTTCTGAAGATGTAGCA,RYRBGY,Twistnb,NM_172253.2:576,Mm,NM_172253.2,ENDOGENOUS
Record731=0,AGACACTGGCTGAGAGGTTTGGAGATACGTCCTTACAAGAAGTTATCAATGTGGAGAGCTTGGTGCGGTTAAATTCCTACTTTGAGCAGTTTAAGGAGGT,GBYGBY,Inpp4a,NM_172971.2:1624,Mm,NM_172971.2,ENDOGENOUS
Record732=0,GAGAGTTTTAGGATGAAAGTAGCAAGTTTATCCAAAAGGTGGAACCAGGGACGCAAGCAGTGTCTTCAGAAACTGATCCGTTTCGACGTGTACCCAGAGT,YRGRBY,Gtf2a1,NM_175335.3:3618,Mm,NM_175335.3,ENDOGENOUS
Record733=0,AGCATGAACTCCTGGGTTGTGGATTGACGGCTAAACAATCAGGTGTTTTAATTAGATACTCCACAGACAGGTGTCTTCTTGATACAGAGACCACATTCCT,BYGRGY,Gpd1l,NM_175380.5:1832,Mm,NM_175380.5,ENDOGENOUS
Record734=0,TACACACAATCCTGTGCTCCACCACTTACTCACCTTCCTGTTTCCTAGCATCCCTTCCCACAGTCACCAGCCTTTACAAGTCCTTCCTCTTTGTCTGTCC,YGBYBY,Gpr4,NM_175668.4:212,Mm,NM_175668.4,ENDOGENOUS
Record735=0,GTTCCTGGTGGTTTCTGAAGACGATTCCCTTCTTGTGGCAGGCTTTGGAAGATTTGTGCGGATTTTCTTGGCTGACTCGCAAGGCTTCCACCGGTTCATG,YGRBYR,Nwd1,NM_176940.5:3564,Mm,NM_176940.5,ENDOGENOUS
Record736=0,TACCAAATGACTTTTTGACCTCAGTTGTGGATCTGATTGGAGCAGCCAAGAGTCTTCTTGCTTGGTTGGACAGGTCACCATTTGCTGCTGTGACAGACTA,GBRGYR,Cnksr2,NM_177751.2:628,Mm,NM_177751.2,ENDOGENOUS
Record737=0,TTCCTACTCGAAGAGAATTTCTCCTCATCAGAGACCCTCATCACCAACGGCGTGCTGGTGTCTCGCCAAGTCTCTTGCCTGGAGGTTCATGCAGAATCCA,BRBGBR,Pla2g4e,NM_177845.4:1016,Mm,NM_177845.4,ENDOGENOUS
Record738=0,CCAGGACAACATCCGGCTCTTCGCATCACTCACAAGAGAGTATTCAATGATGATGCCGGAGTCGGTGTTCATAGGCCTCTTTGTGCTGGGCATGCTTTTT,RGBRBR,Fa2h,NM_178086.3:644,Mm,NM_178086.3,ENDOGENOUS
Record739=0,GTATCTAAAAACGTCATCTCCAGTGAGCATATTGTGGAGAGAGAAGTGGAGACCTCCTTTTCCACCAGTCACTACACTTCCACAGCTCATCACTCCACGA,YGRYRB,Nrg1,NM_178591.2:1116,Mm,NM_178591.2,ENDOGENOUS
Record740=0,TCATTCCAAGGGAAGAAGTTGTATCCACTTTCCTATCCTCTGCCCAGACCAGACTCAGCCTCTGTGTCATCAAGTAGGAGACATTTGGTGTCTGAGAAGA,GBRBRB,Atcay,NM_178662.3:2122,Mm,NM_178662.3,ENDOGENOUS
Record741=0,AATCCTCGTCAGGTTTACAGTCTTTCTGGAAATGGACCAATGCCAGGGTTACACTTTTTTCGCGATGTCCCTGACTTCAGAGTGTTAGCATGCGGTGGAG,GBYRGB,Dgkb,NM_178681.4:1798,Mm,NM_178681.4,ENDOGENOUS
Record742=0,GCAATGGCCGCTGACGAAGATGAGTTGAACCTTCTGGTGATCATAGTTGACACCAACCCGATTTGGTGGGGAAAGCAAGCATTAAAGGAATCTCAGTTTA,RYGBYB,Gtf2h3,NM_181410.3:38,Mm,NM_181410.3,ENDOGENOUS
Record743=0,GACGCTTCCTCGAGTTGCTTTCCGGCTGATTCGTCGAGTGAGGCCGTCAAGACTTGGTTTCTAGTGCGCATTGCTTTGTACAGCAGTCCCGTCTCGTCGC,BYRBYG,Taz,NM_181516.5:26,Mm,NM_181516.5,ENDOGENOUS
Record744=0,GATGAGTTGAATTTGGAAAAAGGAGACATCGTGACCGTCCATGAGAAGAAAGAAGAAGGATGGTGGTTCGGCTCTTTAAAAGGGAAGAGAGGCCATTTTC,GRYRBG,Nostrin,NM_181547.3:1452,Mm,NM_181547.3,ENDOGENOUS
Record745=0,GCTGAGCTGATGAAGAAGAGACTTCAAGAAAAGTGTCAGGCTCTGGAGAGGAAGAACTCTGCAACACCATCAGAGCTGAATGAAAAGCAAGAGCTCGTTT,BGYBRG,Optn,NM_181848.4:1018,Mm,NM_181848.4,ENDOGENOUS
Record746=0,CGACTAGATACACAGCTGAAGAATAAGCTCATAACTCTCATGGGTCAGAAGACATCTCTTACTCAAGAAACGGAGCTGTTGGAATCTTTACTTCAGGAGG,BRBGYG,Trim37,NM_197987.2:972,Mm,NM_197987.2,ENDOGENOUS
Record747=0,GCTCTCGATGGAACCAAGGATGACAGCACCAATTCCACACTGTTCAACCTCATCCCAGTGGGACTGCGCGTTGTTGCCATCCAGGGAGTGAAGACAGGGT,YBRBGY,Fgf14,NM_207667.3:692,Mm,NM_207667.3,ENDOGENOUS
Record748=0,CTTTTTTTGGCCGGACGAGCAATGGGAAGAGCACCGTGATCAATGCCATGCTCTGGGACAAAGTTCTGCCATCTGGGATTGGTCATACCACCAATTGCTT,YBYRBY,Mfn2,XM_006535920.1:692,Mm,XM_006535920.1,ENDOGENOUS
Record749=0,GTGCACAAGACCCTGAAAGGGGTGGCAGGTGTCCAGAATGTGGACGTTCAGTTGGAGAACCAGATGGTGTTGGTGCAGACGACTCTGCCCAGCCAGGAGG,GYGRGY,Ccs,XM_006531645.1:185,Mm,XM_006531645.1,ENDOGENOUS
Record750=0,ATAACCAGCGGCTACTCTCAGAGCTCGCAGGTCTTCGGCCGTTCTGCTTACAGTGGCTTGCAGAGCAGCTCCTACTTGATGTCTGCTCGCTCTTTCCCAG,YRGBRY,Nefl,NM_010910.1:1303,Mm,NM_010910.1,ENDOGENOUS
Record751=0,AATAGTATGTCAAGTGGAGTGAAAAAAGGGTTTGGCCATGAATTTGACCTCTATGAAAACAAAGACTATATTAGAAACTGCATCATTGGTAAAGGAGGCA,GRGYRY,Hgf,NM_010427.5:483,Mm,NM_010427.5,ENDOGENOUS
Record752=0,GGAGAATGTCACAGAGGGTGGGGTGACGAAGTTAGGACACAGCATCTTTGACACTGCAGACTACACCTTCCCTTTGCAGGGGAACTCATTCTTTGTCATG,GYRYBR,P2rx7,NM_001038839.2:378,Mm,NM_001038839.2,ENDOGENOUS
Record753=0,TGGGTGGAGCACTGGCCTGAGGCAGAAGAATGCCAGGATCAGAAGTACCAGAAACAGTGCGAAGAACTTGGGGCATTCACAGAATCTATGGTGGTTTATG,RBRGYR,C3,XM_011246258.1:2702,Mm,XM_011246258.1,ENDOGENOUS
Record754=0,TCGGATGACTTGGTTACTTACGATTCAGAGCTATACCAACGTCCAATGCATGACTACTACTCCTTCGTGGGCAGCGATGGAGAAAGCCATAGCGATCACT,RYGBGR,Spi1,NM_011355.1:200,Mm,NM_011355.1,ENDOGENOUS
Record755=0,GCTCGGCCTGACTACAGGTAAAGCAGAGAGGATTCTAGAGCCACCCTTGTCATCTTCTCAGAGTAAGGGACCAGGGCAGCCTTTTAAGTTCTCCATCTAC,GRBGBR,Mmp24,NM_010808.3:2970,Mm,NM_010808.3,ENDOGENOUS
Record756=0,GAGGAGCCTAACACATTCGGGCTGAATAACCCGTTCTTGCCCCAGGCAAGCCGCCTTCAGCCCAAGAGAGAGCCTTCAGCTGTATCCGGGCCCCTGCATC,BYBRGR,Gnptg,NM_172529.3:95,Mm,NM_172529.3,ENDOGENOUS
Record757=0,ATGTTCTCTGGGAAATCGTGGAAATGAGAAAAGAGTTGTGCAATGGCAATTCTGATTGTATGAACAACGATGATGCACTTGCAGAAAACAATCTGAAACT,BGRYRB,Il6,NM_031168.1:200,Mm,NM_031168.1,ENDOGENOUS
Record758=0,AGCTTAAAATTAAAGTGTGCATTGATAAAGACTCTGGGGATGTTGCTGCCCTCAGAGGGTCTCGGAAATTTAACATTCTGGGCACGAACACAAAAGTGAT,RBRBRB,Stat3,NM_213659.2:1360,Mm,NM_213659.2,ENDOGENOUS
Record759=0,ACCTTCAAAATCTATGAAGGCATGATGCACAGCTCATGTCAGCAGGAAATGATGGATGTCAAGCACTTCATTGATAAGCTCCTACCTCCAATTGATTGAC,RBYRGB,Lypla1,XM_006495472.2:648,Mm,XM_006495472.2,ENDOGENOUS
Record760=0,CCTGCAGGCGGAGATCTTCCAGGCCCGCCTCAAGGGCTGGTTCGAGCCAATAGTGGAAGACATGCATCGCCAGTGGGCAAACCTGATGGAGAAGATACAG,GRYRYB,Apoe,NM_001305844.1:903,Mm,NM_001305844.1,ENDOGENOUS
Record761=0,CTCAACGGGAGATGCTGACAGCACAGAACAGGTTTGAAGTATTGACATTCCTTCTGCTGTGTTACAATGCTGCCTTAACCTACATGCCCAGTGTCTCTCT,YBGBYB,Fam126a,XM_006535824.2:826,Mm,XM_006535824.2,ENDOGENOUS
Record762=0,TGGAAAAACTTGGTGAGAGTGTCCAGGACCTTAGCTCATTTGATGAATACAGTTCAGAACTTAAATCTGGAAGATTGGAATGGAGCCCTGTACACAAGTC,YRBYGB,Atp6v1h,XM_006495434.2:1296,Mm,XM_006495434.2,ENDOGENOUS
Record763=0,GTTGCCACGGGTAATATTGGCTCCGAACTCTCCTATACGGATATCGGTGTGTTCATCTCCTCTGATGGGGGCAACACATGGAGACAGATCTTTGATGAAG,GBGYBG,Sorcs3,NM_025696.3:1868,Mm,NM_025696.3,ENDOGENOUS
Record764=0,CCTCAGCAAGAACCTGAACAACTCACAAAGCAACGTGGTCTCCTTCCCACTCTCGGTGGAGGCTCAAGCCCAGGTCTCCCTTAATGGTGTCTCCAAGCCT,BYBRBG,Itga5,NM_001314041.1:2622,Mm,NM_001314041.1,ENDOGENOUS
Record765=0,AGGCACTGCGGCAGGCAGAGGAGGAGCGCAAAGCAAAGTACGCCAAGATGGAGGCAGAACGTGAGGTCATGCGGCAGGGTATAAGAGACAAGTATGGCAT,YRBRYG,Cplx1,NM_007756.3:327,Mm,NM_007756.3,ENDOGENOUS
Record766=0,AAGTGTGAGTTCGAGAAGGTTATCAGCATGGAGTACATGGTCTACTTCAACTTCTTCGTCTGGGTGCTGCCGCCATTGCTCCTCATGGTTCTTATCTACC,BRBYRG,Adora1,NM_001008533.3:1603,Mm,NM_001008533.3,ENDOGENOUS
Record767=0,AGTCCATCCTGGGTTACAACCTCAAGAAGAGCATCGGGCCACAACACGAGCAGCTCTGCCGGCGCATGCTCACGCCCGAAATCCAGTACCTGTCTGACCT,GBRBGY,Gal3st1,NM_001177691.1:1197,Mm,NM_001177691.1,ENDOGENOUS
Record768=0,CTAACCGCCCGGGTGCGTTTGTGCTGAGCAGCGCGCCTTTAGCCGCGCTGCACAACATGGCTGAGATGAAGACGTCGCTGTTCCCCTACGCGCTGCAGGG,YGYGBY,Nkx6-2,NM_183248.3:265,Mm,NM_183248.3,ENDOGENOUS
Record769=0,TGCTGTTGGAATAGCAAGGGCTGCTAAAATCATCATTGTGCCGCCAATTATGTTTGAAAGCCATTTGTACATTTTCAAGACACTAGCATCGGCCTTGCAC,GBYRBY,Ugt8a,NM_011674.4:138,Mm,NM_011674.4,ENDOGENOUS
Record770=0,GATGCTCACAAGGGACGCAAAAACGAAGGAGTGATTGAATTTGTGTCTTACTCTGATATGAAAAGAGCTTTGGAAAAGCTGGACGGAACTGAAGTCAACG,RGBYBY,Srsf4,NM_020587.2:524,Mm,NM_020587.2,ENDOGENOUS
Record771=0,ATGATCATGTATCGCCGCAAACTGGACCGTGAAGAGATCAAGCCGGTCATGGCACTGGGTATGGTGCCCATGTGCTCCTACCAGATGGAGAGGATGTTCA,RGBGRY,Cpt1b,NM_009948.2:924,Mm,NM_009948.2,ENDOGENOUS
Record772=0,GCCACAGCTATGTGCGGGCCATCGAAAAGGGCTGCTCCCAGGACGACGAATGCGTGTCGCTGCGGTCGTCCTCCCCTCCACGCACAACCACCACCGTGAG,RYRYBR,Dlgap1,NM_027712.3:1654,Mm,NM_027712.3,ENDOGENOUS
Record773=0,AAGGCAATGAGAGTCCTGCCGGTGGTAGTCGGGGCCTTCCTGGTGTGTTGGACGCCTTTCTTCGTGGTGCACATCACGCGGGCGCTGTGTCCGGCTTGCT,RGRBYR,Drd4,NM_007878.2:962,Mm,NM_007878.2,ENDOGENOUS
Record774=0,TGAAAAGATGGCACAATCAGTGCTGGTACCGCCAGGACCTGACAGCTTCCGCTTCTTTACCAGGGAATCCCTTGCTGCTATTGAACAACGCATTGCAGAA,GBYBYR,Scn2a1,NM_001099298.3:173,Mm,NM_001099298.3,ENDOGENOUS
Record775=0,GTGGATGAGAGTCGAAACTACATCAGTAACTCAGCACAGTCCAATGGGGCTGTGGTCAAGGAGAAGCAACCCAGCAGTGCTAAAAGCGCCAACAAAAACA,YBGBGR,Nrxn1,NM_001346960.1:2013,Mm,NM_001346960.1,ENDOGENOUS
Record776=0,CTGGACATGAAGAACACCACATGCCAGGACCTTCAGATAGAAGTGAAGGTCACAGACGCTGTGGAATATGCATGGAGCGCCTACGAAGACTATGAAGACG,RBGYGR,C4a,NM_011413.2:4186,Mm,NM_011413.2,ENDOGENOUS
Record777=0,TCCTCAGGCATTGTGACCCGGGATGCAGTTTGCAGCTTTAGTGCCTTTCTTTGCCTTTTAAATCGCCACGAATCACTGATGGCTATTTAGTGGCCCTACA,GBGRYR,Adcyap1,NM_001315503.1:2625,Mm,NM_001315503.1,ENDOGENOUS
Record778=0,AGCCCGTGCTGTATCAGCTGTAAAGAATATGAATCTTCCTGAGATCCCAAGAAATATTAACATTGGTGACATCAGTATAAAAGTGCCAAACCTGCCCTCT,RGYBGB,Ap3s1,NM_009681.5:610,Mm,NM_009681.5,ENDOGENOUS
Record779=0,GCTGTGTTCAATGTCCTTGACCAGAATGGTGATGGCTACATCACTGTGGATGAGCTCAAGGAAAGCTTGTCCAAGTTAGGCGAGTCCCTTTCCCAGGAGG,YGYRGB,Calm4,NM_020036.4:397,Mm,NM_020036.4,ENDOGENOUS
Record780=0,GGCATCAGAAATGGGTCTTATGACATTGGCATGGCCTGTGGGGTGGAGTCCATGTCCCTGTCTGGGATGGGGAACCCTGGGAATATCTCTTCCCGCCTGC,RYBGYB,Acaa1a,NM_130864.3:626,Mm,NM_130864.3,ENDOGENOUS
Record781=0,TCTTTTTAACTGAATGGATGAGAGATAATTCCTCTGCTGAGAAGGGAGGGTAAGAGAGCCAGGAACTGCAGAATGGTCCTGGACTGGCTCCCAGTCTGTA,BYBRYB,Lsm2,NM_001110101.2:641,Mm,NM_001110101.2,ENDOGENOUS
Record782=0,CAGCTGCAGAAACTCTACTTAAGCCAGAATCAGATCTCTCGCTTTCCTGTGGAACTGATCAAGGATGGGAACAAATTACCCAAACTGATGCTCTTGGATC,YRYBRG,Amigo1,NM_001004293.2:925,Mm,NM_001004293.2,ENDOGENOUS
Record783=0,AACCTGCCTGAGGAGACCAACGAGCTCATGCTCTCCATGCTCTTCAACCAGTTCCCTGGCTTCAAGGAGGTGCGTCTGGTCCCTGGGCGCCATGACATCG,BGYGRG,Snrpa,NM_001046637.1:880,Mm,NM_001046637.1,ENDOGENOUS
Record784=0,CGCCAGGATGCTCAACACTACGCTCTCCGCTTGTTTCCTGAGCCTGCTGGCCTTCTCCTCCGCCTGCTACTTCCAGAACTGCCCAAGAGGCGGCAAGAGG,YGBGBG,Avp,NM_009732.2:52,Mm,NM_009732.2,ENDOGENOUS
Record785=0,AGCTGTTACTGGATACCACGGACAAATTCCGATTCTTTAAGGCTGTCCGAGAGTTGATGCTGTGGATGGATGGGATTAACCTGCAGATGGATGCCCAGGA,GYRYRY,Sptbn2,NM_021287.1:6145,Mm,NM_021287.1,ENDOGENOUS
Record786=0,GGAATTGATCCTCCCAAAAACATCACAATTAGCAACGTGACTAAGGACTCCCTGACGGTGTCCTGGAGCTCTCCTGTTGCGCCTTTTGATTACTACCGAG,BGYGBY,Tnr,NM_022312.3:3195,Mm,NM_022312.3,ENDOGENOUS
Record787=0,CCAACCTCACCCTGGCTGATCTACTCTACTGCACGCTCCTGCAGCCTTTCTCCGTGGACACATACCTCCACCTCCATTGGCGTACCGGCGCGGTCTTCTG,GRGBRY,Gpr84,NM_030720.1:315,Mm,NM_030720.1,ENDOGENOUS
Record788=0,AAGTGTGTTGCCTATAAGTTCCGATTGGTGGTAAAAGCTGACGGGACCCAGGAGACAAACAATGGCTGTCGTAAGGTGAAAATCATGCCCTGTTCCTTCC,BYBYGY,Chrm5,NM_205783.2:1170,Mm,NM_205783.2,ENDOGENOUS
Record789=0,CCTCACCTCTGCTGCAAGTAGCCTCGCCGTCGGGGAGCCCTACCACAGCGTCCGCCCTCAGCATGATGGACTTGGAGTTGCCACCGCCAGGACTACAGTC,GYRGBR,Nfe2l2,NR_132727.1:193,Mm,NR_132727.1,ENDOGENOUS
Record790=5,NA,YGBYRB,Reserved,NA,NA,NA,Reserved
Record791=5,NA,BRGRBY,Reserved,NA,NA,NA,Reserved
Record792=5,NA,BYGRBG,Reserved,NA,NA,NA,Reserved
Record793=5,NA,RGRGYR,Reserved,NA,NA,NA,Reserved
Record794=5,NA,YRGBGY,Reserved,NA,NA,NA,Reserved
Record795=5,NA,YGYRBG,Reserved,NA,NA,NA,Reserved
Record796=5,NA,RGYRGB,Reserved,NA,NA,NA,Reserved
Record797=5,NA,GRBYRG,Reserved,NA,NA,NA,Reserved
Record798=5,NA,GYBRBG,Reserved,NA,NA,NA,Reserved
Record799=5,NA,BGYBGR,Reserved,NA,NA,NA,Reserved
Record800=5,NA,BYGBYB,Reserved,NA,NA,NA,Reserved
Record801=5,NA,GBYBGY,Reserved,NA,NA,NA,Reserved
Record802=5,NA,BGRYRG,Reserved,NA,NA,NA,Reserved
Record803=5,NA,YBYGYR,Reserved,NA,NA,NA,Reserved
Record804=5,NA,GYBGYB,Reserved,NA,NA,NA,Reserved
Record805=5,NA,RYBGRY,Reserved,NA,NA,NA,Reserved
Record806=5,NA,RBRYRB,Reserved,NA,NA,NA,Reserved
Record807=5,NA,YBRBRY,Reserved,NA,NA,NA,Reserved
Record808=5,NA,BYBYBR,Reserved,NA,NA,NA,Reserved
Record809=5,NA,RBYRBY,Reserved,NA,NA,NA,Reserved
